# Supplementary material for: The proteome of developing barley anthers during meiotic prophase I
Source: J Exp Bot. 2021 Nov 10;73(5):1464–82. doi: 10.1093/jxb/erab494 (PMC8890616; doi:10.1093/jxb/erab494)
Supplement: erab494_suppl_Supplementary_Table_S1 [file erab494_suppl_supplementary_table_s1.xlsx]

## Sheet: BaAP with annotations
BaAP	PANNZER	PANNZER_GO	eggNOG_GO	eggNOG_Description	Peptides	Q.value	Score	LFQ.intensity.B1_06	LFQ.intensity.B1_07	LFQ.intensity.B1_08	LFQ.intensity.B1_09	LFQ.intensity.B1_10	LFQ.intensity.B1_11	LFQ.intensity.B2_06	LFQ.intensity.B2_07	LFQ.intensity.B2_08	LFQ.intensity.B2_09	LFQ.intensity.B2_10	LFQ.intensity.B2_11	LFQ.intensity.B3_06	LFQ.intensity.B3_07	LFQ.intensity.B3_08	LFQ.intensity.B3_09	LFQ.intensity.B3_10	LFQ.intensity.B3_11	LFQ.intensity.B5_06	LFQ.intensity.B5_07	LFQ.intensity.B5_08	LFQ.intensity.B5_09	LFQ.intensity.B5_10	LFQ.intensity.B5_11	LFQ.intensity.B6_06	LFQ.intensity.B6_07	LFQ.intensity.B6_08	LFQ.intensity.B6_09	LFQ.intensity.B6_10	LFQ.intensity.B6_11
BaAP.GP.3HG3427	Cytosolic acetyl-CoA carboxylase	GO:0003989,GO:0006633,GO:0005829,GO:0005524,GO:0046872,GO:2001295,GO:0004075	0	Acetyl-CoA carboxylase, central region	154	0	323.31	133810000	114360000	99836000	138600000	3942200000	8198800000	16173000	40848000	0	106760000	986920000	5413800000	20679000	129720000	70270000	855300000	2798000000	3746400000	0	59992000	15403000	605740000	2582800000	3580500000	2480500000	102670000	4114400	74559000	2608000000	2147000000
BaAP.GP.5HG0842	E3 ubiquitin-protein like	GO:0004842,GO:0016567,GO:0005737,GO:0016021,GO:0016874,GO:0061659,GO:0006511,GO:0045732,GO:0010498	GO:0003674,GO:0003824,GO:0004842,GO:0005575,GO:0005622,GO:0005623,GO:0005634,GO:0005737,GO:0005739,GO:0005829,GO:0006464,GO:0006807,GO:0008150,GO:0008152,GO:0009987,GO:0016567,GO:0016740,GO:0019538,GO:0019787,GO:0032446,GO:0036211,GO:0043170,GO:0043226,GO:0043227,GO:0043229,GO:0043231,GO:0043412,GO:0044237,GO:0044238,GO:0044260,GO:0044267,GO:0044424,GO:0044444,GO:0044464,GO:0061630,GO:0061659,GO:…	Domain of Unknown Function (DUF913)	150	0	323.31	580050000	752230000	566610000	847880000	696510000	772210000	396280000	586020000	0	94022000	11214000	534250000	281000000	592130000	511410000	491490000	571100000	656260000	58121000	556290000	335610000	480360000	427280000	509320000	388090000	451480000	376360000	482170000	494230000	600530000
BaAP.GP.2HG0235	Acetyl-coenzyme A carboxylase1	GO:0003989,GO:0006633,GO:0005524,GO:0046872	GO:0000003,GO:0003006,GO:0003674,GO:0003824,GO:0003989,GO:0005575,GO:0005623,GO:0005886,GO:0006082,GO:0006629,GO:0006631,GO:0006633,GO:0007275,GO:0008150,GO:0008152,GO:0008610,GO:0009058,GO:0009653,GO:0009719,GO:0009725,GO:0009735,GO:0009790,GO:0009791,GO:0009793,GO:0009888,GO:0009933,GO:0009987,GO:0010014,GO:0010016,GO:0010033,GO:0010072,GO:0010154,GO:0016020,GO:0016053,GO:0016421,GO:0016874,GO:…	Plastid acetyl-CoA carboxylase	143	0	323.31	1270900000	1965900000	1216700000	1914400000	2300500000	3168600000	776100000	1237400000	261920000	955200000	895990000	2526400000	685720000	1367800000	914460000	1393800000	1963900000	2033300000	336230000	1345300000	958160000	1501400000	1610500000	1712800000	1418300000	948960000	873620000	1058700000	1500000000	1665400000
BaAP.GP.6HG2209	Nuclear-pore anchor	GO:0006606,GO:0017056,GO:0005643,GO:0071427,GO:0051028,GO:0010467	GO:0000003,GO:0000075,GO:0000278,GO:0003006,GO:0005575,GO:0005622,GO:0005623,GO:0005634,GO:0005635,GO:0005643,GO:0005730,GO:0005737,GO:0005829,GO:0005911,GO:0006403,GO:0006405,GO:0006406,GO:0006611,GO:0006810,GO:0006886,GO:0006913,GO:0007049,GO:0007088,GO:0007093,GO:0007094,GO:0007275,GO:0007346,GO:0008104,GO:0008150,GO:0008152,GO:0009506,GO:0009507,GO:0009536,GO:0009791,GO:0009892,GO:0009908,GO:…	Nuclear-pore anchor	138	0	323.31	706470000	1040300000	704010000	1057800000	753800000	661260000	488140000	612610000	713300000	657980000	481330000	801250000	606520000	708620000	682760000	803620000	609160000	863100000	282620000	774590000	591110000	721340000	526430000	592180000	397730000	571030000	583760000	893980000	642610000	809970000
BaAP.GP.4HG0304	Translational activator GCN1	GO:0019887,GO:0033674,GO:0005829,GO:0019901,GO:0005634,GO:0043022,GO:0045859,GO:0016301,GO:0006417,GO:0016310,GO:0009682	GO:0002376,GO:0005575,GO:0005622,GO:0005623,GO:0005634,GO:0005737,GO:0005829,GO:0006950,GO:0006952,GO:0006955,GO:0008150,GO:0009605,GO:0009607,GO:0009617,GO:0009682,GO:0016020,GO:0042742,GO:0043207,GO:0043226,GO:0043227,GO:0043229,GO:0043231,GO:0044424,GO:0044444,GO:0044464,GO:0045087,GO:0050896,GO:0051704,GO:0051707,GO:0098542	Translational activator	121	0	323.31	571630000	826560000	572680000	887270000	804740000	931000000	335700000	605600000	32574000	384360000	54640000	696250000	278210000	551060000	445000000	470990000	536930000	733140000	59227000	552300000	407780000	479100000	483500000	564000000	446030000	532000000	308480000	454800000	597910000	615580000
BaAP.GP.7HG0719	Pre-mRNA-processing-splicing factor 8A	GO:0030623,GO:0005681,GO:0000398,GO:0017070,GO:0070122,GO:0008237,GO:0097157,GO:0006508,GO:0005682,GO:0030620,GO:0000386,GO:0030619,GO:1902494,GO:0022618	0	U5 snRNA binding	118	0	323.31	670780000	834080000	500250000	654680000	635360000	614850000	303640000	442140000	72406000	139600000	34270000	408960000	361280000	522750000	425900000	445420000	414670000	519950000	58064000	493360000	334960000	397120000	312690000	398920000	276340000	457850000	318820000	471650000	469940000	514800000
BaAP.GP.6HG0117	U5 small nuclear ribonucleoprotein helicase	GO:0004386,GO:0006401,GO:0005524,GO:0003676,GO:0140098	GO:0000245,GO:0000354,GO:0000375,GO:0000377,GO:0000398,GO:0003674,GO:0003724,GO:0003824,GO:0004004,GO:0004386,GO:0005488,GO:0005515,GO:0005575,GO:0005622,GO:0005623,GO:0005634,GO:0005654,GO:0005681,GO:0005682,GO:0005911,GO:0006139,GO:0006396,GO:0006397,GO:0006725,GO:0006807,GO:0008026,GO:0008150,GO:0008152,GO:0008186,GO:0008380,GO:0009506,GO:0009987,GO:0010467,GO:0016043,GO:0016070,GO:0016071,GO:…	Sec63 Brl domain	114	0	323.31	611300000	914550000	516330000	857860000	672060000	692300000	433490000	617490000	37863000	251610000	71234000	566140000	508670000	640080000	512280000	583690000	539170000	691470000	123470000	630830000	417500000	539990000	469350000	604150000	319030000	512600000	377280000	523480000	523830000	632990000
BaAP.GP.5HG1194	Clathrin heavy chain	GO:0032051,GO:0071439,GO:0016192,GO:0030130,GO:0006886,GO:0005198,GO:0030132,GO:0009506,GO:0005829,GO:0009507	0	Clathrin is the major protein of the polyhedral coat of coated pits and vesicles	104	0	323.31	2312100000	2043600000	1711400000	2443000000	2402500000	2923900000	1400000000	1951200000	784080000	1769300000	1106300000	2420100000	1321400000	2236400000	1714600000	1985100000	2457200000	2595500000	597960000	1939600000	1433800000	2173500000	1890900000	2275000000	1357800000	1434700000	1121600000	1654700000	2406400000	2449100000
BaAP.GP.4HG0870	Clathrin heavy chain	GO:0032051,GO:0071439,GO:0016192,GO:0030130,GO:0006886,GO:0005198,GO:0030132,GO:0009506,GO:0005829,GO:0009507	0	Clathrin, heavy-chain linker	99	0	237.55	287410000	283390000	188880000	370060000	249990000	298970000	123030000	186990000	48893000	148830000	80308000	224020000	103900000	190230000	177730000	209260000	228340000	268060000	0	192660000	162310000	182830000	180350000	182900000	195370000	141650000	96530000	166580000	215140000	254570000
BaAP.GP.1HG0913	Midasin	GO:0000027,GO:0016887,GO:0005634,GO:0030687,GO:0009506,GO:0005524,GO:0009941,GO:0009553,GO:0000055,GO:0048638,GO:0016021,GO:0006364	GO:0000027,GO:0003674,GO:0003824,GO:0005488,GO:0005509,GO:0005575,GO:0005622,GO:0005623,GO:0005737,GO:0005911,GO:0006139,GO:0006364,GO:0006396,GO:0006725,GO:0006807,GO:0006996,GO:0007275,GO:0008150,GO:0008152,GO:0009506,GO:0009507,GO:0009526,GO:0009536,GO:0009553,GO:0009941,GO:0009987,GO:0010467,GO:0016043,GO:0016070,GO:0016072,GO:0016462,GO:0016787,GO:0016817,GO:0016818,GO:0016887,GO:0017111,GO:…	ATPase activity	93	0	233.21	19319000	99850000	15060000	31502000	46372000	61431000	9019800	28072000	0	0	0	0	8581600	34062000	7377500	17102000	0	57331000	0	38260000	9867800	43344000	16545000	31198000	0	97576000	0	74908000	141040000	126820000
BaAP.GP.3HG2480	VHS domain-containing protein	GO:0006886,GO:0061863,GO:0035371,GO:0008017,GO:0000922,GO:0000776,GO:0030951,GO:0007052,GO:0046785	GO:0000226,GO:0000775,GO:0000776,GO:0000922,GO:0003674,GO:0005488,GO:0005515,GO:0005575,GO:0005622,GO:0005623,GO:0005694,GO:0005819,GO:0005856,GO:0006996,GO:0007010,GO:0007017,GO:0007049,GO:0007051,GO:0007163,GO:0008017,GO:0008092,GO:0008150,GO:0009987,GO:0015630,GO:0015631,GO:0016043,GO:0022402,GO:0022607,GO:0030951,GO:0030952,GO:0031109,GO:0032991,GO:0034622,GO:0043226,GO:0043228,GO:0043229,GO:…	TOG	89	0	323.31	207340000	200830000	125520000	248450000	151210000	176110000	44559000	113000000	13415000	99630000	30677000	202620000	66501000	154690000	100630000	108770000	113370000	179630000	0	126360000	88958000	159680000	79483000	120740000	61199000	140010000	103680000	170350000	169740000	245930000
BaAP.GP.UnG0777	Coatomer subunit alpha	GO:0030126,GO:0016192,GO:0005198,GO:0006886,GO:0016740,GO:0000139	GO:0005575,GO:0005622,GO:0005623,GO:0005737,GO:0005794,GO:0005798,GO:0005829,GO:0005886,GO:0006810,GO:0006886,GO:0006888,GO:0006890,GO:0006891,GO:0008104,GO:0008150,GO:0012505,GO:0012506,GO:0015031,GO:0015833,GO:0016020,GO:0016192,GO:0030117,GO:0030120,GO:0030126,GO:0030135,GO:0030137,GO:0030659,GO:0030660,GO:0030662,GO:0030663,GO:0031090,GO:0031410,GO:0031982,GO:0032991,GO:0033036,GO:0034613,GO:…	The coatomer is a cytosolic protein complex that binds to dilysine motifs and reversibly associates with Golgi non- clathrin-coated vesicles, which further mediate biosynthetic protein transport from the ER, via the Golgi up to the trans Golgi network	87	0	323.31	992690000	975320000	778820000	1290700000	1665500000	2464000000	586420000	783530000	691160000	821740000	939300000	1613500000	600840000	973120000	798410000	961880000	1370900000	1506100000	404110000	951550000	660430000	938180000	1005900000	1218600000	914440000	755900000	563050000	762940000	1111000000	1467500000
BaAP.GP.2HG2929	BP28CT domain-containing protein (Fragment)	GO:0034455,GO:0045943,GO:0030515,GO:0030686,GO:0000462,GO:0032040	GO:0000462,GO:0003674,GO:0003676,GO:0003723,GO:0005488,GO:0005575,GO:0005622,GO:0005623,GO:0005634,GO:0005730,GO:0006139,GO:0006355,GO:0006356,GO:0006364,GO:0006396,GO:0006725,GO:0006807,GO:0008150,GO:0008152,GO:0009889,GO:0009891,GO:0009893,GO:0009987,GO:0010467,GO:0010468,GO:0010556,GO:0010557,GO:0010604,GO:0010628,GO:0016070,GO:0016072,GO:0019219,GO:0019222,GO:0022613,GO:0030490,GO:0030515,GO:…	rRNA processing	86	0	323.31	196160000	200980000	183010000	298150000	256420000	218630000	61174000	89584000	0	0	5973400	189130000	50787000	246440000	163080000	174100000	146400000	289620000	0	266970000	71914000	165000000	140960000	246320000	59605000	274150000	41656000	201250000	241240000	267540000
BaAP.GP.1HG0301	rRNA biogenesis protein RRP5	GO:0006397,GO:0005634,GO:0003676,GO:0032040,GO:0070013,GO:0043232	GO:0000460,GO:0000462,GO:0000466,GO:0003674,GO:0003676,GO:0003723,GO:0005488,GO:0005515,GO:0005575,GO:0005622,GO:0005623,GO:0005634,GO:0005654,GO:0005730,GO:0005886,GO:0006139,GO:0006364,GO:0006396,GO:0006725,GO:0006807,GO:0007275,GO:0008134,GO:0008150,GO:0008152,GO:0009553,GO:0009987,GO:0010467,GO:0016020,GO:0016070,GO:0016072,GO:0022613,GO:0030490,GO:0030684,GO:0031974,GO:0031981,GO:0032040,GO:…	Ribosomal protein S1-like RNA-binding domain	85	0	323.31	245110000	296100000	218000000	310760000	309020000	298170000	162330000	129970000	0	26761000	55199000	247850000	131760000	250230000	159380000	304380000	234030000	354590000	36404000	260680000	119090000	157940000	138790000	236950000	105400000	198630000	77031000	269110000	336910000	339970000
BaAP.GP.2HG0711	transformation/transcription domain-associated protein isoform X3	GO:0004674,GO:0006468,GO:0000124,GO:0035267,GO:0005524,GO:0006281,GO:0003712,GO:0006355	0	Belongs to the PI3 PI4-kinase family	84	0	323.31	119190000	91271000	101990000	73847000	41039000	55123000	23643000	15617000	0	0	0	47345000	24215000	162410000	53598000	27023000	64850000	51743000	0	43175000	25403000	115950000	27538000	81980000	0	150060000	12240000	129970000	73633000	101540000
BaAP.GP.2HG1251	Eukaryotic translation initiation factor 4G	GO:0003743,GO:0006413,GO:0016281,GO:0003729,GO:0004672,GO:0005524,GO:0006417,GO:0009737,GO:0009615,GO:0006468	GO:0001101,GO:0003674,GO:0003676,GO:0003723,GO:0003729,GO:0005488,GO:0005575,GO:0005622,GO:0005623,GO:0005634,GO:0005737,GO:0005829,GO:0008150,GO:0009605,GO:0009607,GO:0009615,GO:0009719,GO:0009725,GO:0009737,GO:0010033,GO:0033993,GO:0042221,GO:0043207,GO:0043226,GO:0043227,GO:0043229,GO:0043231,GO:0044424,GO:0044444,GO:0044464,GO:0050896,GO:0051704,GO:0051707,GO:0097159,GO:0097305,GO:1901363,GO:…	translation initiation factor activity	84	0	323.31	567930000	702920000	396360000	749820000	457470000	567790000	448170000	434550000	529190000	533480000	435670000	508180000	411930000	424240000	367800000	397760000	361350000	516620000	132060000	380170000	372700000	316380000	270980000	568420000	313900000	359620000	407590000	432220000	394990000	700700000
BaAP.GP.6HG1960	Protein CROWDED NUCLEI 1	GO:0006997,GO:0005634	GO:0000229,GO:0000785,GO:0000789,GO:0005575,GO:0005622,GO:0005623,GO:0005634,GO:0005635,GO:0005652,GO:0005654,GO:0005694,GO:0005730,GO:0005737,GO:0005829,GO:0005911,GO:0006996,GO:0006997,GO:0008150,GO:0009506,GO:0009987,GO:0012505,GO:0016043,GO:0030054,GO:0031967,GO:0031974,GO:0031975,GO:0031981,GO:0032535,GO:0034399,GO:0043226,GO:0043227,GO:0043228,GO:0043229,GO:0043231,GO:0043232,GO:0043233,GO:…	Nuclear matrix constituent protein 1-like	84	0	323.31	463610000	431720000	397850000	502450000	413730000	339160000	595550000	277020000	545350000	358550000	523760000	409070000	443070000	482450000	460610000	394330000	336980000	448060000	329340000	413900000	332630000	505520000	438590000	440670000	213370000	242260000	377010000	615730000	372510000	539830000
BaAP.GP.4HG2182	Cell division control protein 48 E	GO:0051301,GO:0034098,GO:0031593,GO:0051228,GO:0005524,GO:0030970,GO:0005829,GO:0071712,GO:0097352,GO:0005634,GO:0030433,GO:0016787	0	Cell Division	81	0	323.31	4410400000	3597600000	3325500000	2526600000	4998700000	6982600000	5736400000	5756000000	4568500000	5744700000	6849500000	8626000000	5688200000	4291200000	5019100000	5840300000	4381600000	3085400000	2933200000	6257000000	5841100000	4576100000	5229200000	5979100000	4551600000	4495600000	5086000000	4276900000	6702200000	7510700000
BaAP.GP.2HG1205	HOPM interactor 7	GO:0005086,GO:0032012,GO:0005802,GO:0016021	GO:0000139,GO:0002376,GO:0003674,GO:0005085,GO:0005086,GO:0005488,GO:0005515,GO:0005575,GO:0005622,GO:0005623,GO:0005634,GO:0005654,GO:0005730,GO:0005737,GO:0005768,GO:0005769,GO:0005794,GO:0005802,GO:0005829,GO:0006810,GO:0006887,GO:0006950,GO:0006952,GO:0006955,GO:0006996,GO:0007030,GO:0008064,GO:0008092,GO:0008150,GO:0009605,GO:0009607,GO:0009617,GO:0009889,GO:0009891,GO:0009893,GO:0009987,GO:…	regulation of ARF protein signal transduction	79	0	323.31	382920000	437230000	323090000	472490000	549610000	671860000	201320000	305370000	52995000	321130000	217370000	547930000	193010000	342910000	298020000	315530000	420870000	597060000	0	318320000	257270000	429240000	359320000	459960000	283800000	263140000	231520000	352800000	431130000	597400000
BaAP.GP.4HG2183	Cell division control protein 48 E	GO:0051301,GO:0034098,GO:0031593,GO:0051228,GO:0005524,GO:0030970,GO:0005829,GO:0071712,GO:0097352,GO:0005634,GO:0030433,GO:0016787	0	Cell Division	79	0	41.662	0	0	0	0	0	0	20581000	27403000	0	19023000	15311000	18135000	0	0	0	0	0	0	0	0	18450000	0	0	16018000	0	33921000	56377000	34750000	45459000	47463000
BaAP.GP.6HG1733	Tripeptidyl-peptidase 2	GO:0008240,GO:0006508,GO:0005829,GO:0005774,GO:0004252,GO:0009507,GO:0005840,GO:0016021	GO:0000209,GO:0003674,GO:0003824,GO:0004175,GO:0004177,GO:0005488,GO:0005515,GO:0005575,GO:0005622,GO:0005623,GO:0005634,GO:0005654,GO:0005737,GO:0005773,GO:0005774,GO:0005829,GO:0005840,GO:0006464,GO:0006508,GO:0006807,GO:0008150,GO:0008152,GO:0008233,GO:0008236,GO:0008238,GO:0008240,GO:0009507,GO:0009536,GO:0009987,GO:0016020,GO:0016567,GO:0016604,GO:0016787,GO:0017171,GO:0019538,GO:0022626,GO:…	Tripeptidyl-peptidase	79	0	323.31	502180000	425510000	432340000	628130000	593900000	916190000	325750000	438020000	221970000	387240000	316220000	756960000	309870000	379920000	311820000	405000000	450340000	577830000	85904000	395170000	320770000	376290000	314370000	471060000	344940000	315630000	311150000	318570000	425660000	436070000
BaAP.GP.6HG1890	DNA topoisomerase 2	GO:0003886,GO:0090116,GO:0005634,GO:0003682,GO:0031305,GO:0003677,GO:0010424,GO:0010216,GO:0006349,GO:0016765,GO:0009793,GO:0016458,GO:0006744	0	Control of topological states of DNA by transient breakage and subsequent rejoining of DNA strands. Topoisomerase II makes double-strand breaks	78	0	323.31	217310000	273850000	242080000	506600000	532680000	195160000	254090000	159560000	67832000	36588000	130180000	216670000	190900000	222350000	280720000	307260000	253160000	416640000	58731000	216870000	184640000	194410000	111760000	304410000	38354000	193530000	168860000	253940000	409200000	388390000
BaAP.GP.2HG1615	DNA (cytosine-5)-methyltransferase	GO:0003918,GO:0006265,GO:0005634,GO:0000712,GO:0003677,GO:0005524,GO:0044774,GO:0046872,GO:0000819	GO:0006139,GO:0006259,GO:0006304,GO:0006305,GO:0006306,GO:0006725,GO:0006807,GO:0008150,GO:0008152,GO:0009987,GO:0010216,GO:0010424,GO:0032259,GO:0032776,GO:0034641,GO:0043170,GO:0043412,GO:0043414,GO:0044237,GO:0044238,GO:0044260,GO:0044728,GO:0046483,GO:0071704,GO:0090304,GO:1901360	Belongs to the class I-like SAM-binding methyltransferase superfamily. C5-methyltransferase family	78	0	323.31	552140000	332910000	411430000	402150000	413350000	282600000	471490000	419290000	10112000	83290000	21123000	197340000	593610000	397280000	302660000	300130000	294990000	343470000	141000000	257490000	251990000	327300000	177250000	270080000	117310000	299220000	258710000	286760000	322450000	402890000
BaAP.GP.1HG1971	Transcription elongation factor spt6	GO:0032968,GO:0005634,GO:0031491,GO:0003676,GO:0042393,GO:0035327,GO:0045182,GO:0070013,GO:0032991,GO:0016874,GO:0016021,GO:0009506,GO:0005829,GO:0070827,GO:0042789,GO:0006368,GO:0034728,GO:0050684,GO:0006414,GO:0009793	GO:0000003,GO:0000018,GO:0000785,GO:0000988,GO:0000990,GO:0000991,GO:0002637,GO:0002682,GO:0002694,GO:0002697,GO:0002700,GO:0002703,GO:0002706,GO:0002712,GO:0002819,GO:0002822,GO:0002889,GO:0003006,GO:0003674,GO:0003682,GO:0003700,GO:0005488,GO:0005515,GO:0005575,GO:0005622,GO:0005623,GO:0005634,GO:0005654,GO:0005694,GO:0005737,GO:0005829,GO:0005911,GO:0006139,GO:0006325,GO:0006338,GO:0006342,GO:…	Transcription elongation factor that enhances transcription elongation by RNA polymerase II (RNAPII)	77	0	323.31	153310000	118100000	154950000	263500000	249150000	261310000	122910000	112600000	17360000	29506000	64636000	189560000	202590000	198590000	189010000	244610000	168960000	282400000	24453000	264210000	194770000	190440000	152840000	249240000	99514000	211180000	217220000	241590000	255570000	345140000
BaAP.GP.3HG0171	Eukaryotic translation initiation factor 3 subunit A	GO:0005852,GO:0001732,GO:0003743,GO:0033290,GO:0016282,GO:0043614,GO:0003729,GO:0003697,GO:0005829,GO:0005886,GO:0008270,GO:0000502,GO:0004386,GO:0002188,GO:0016021,GO:0005524,GO:0015074	GO:0001732,GO:0002181,GO:0002183,GO:0002188,GO:0003674,GO:0003676,GO:0003723,GO:0003729,GO:0003743,GO:0005488,GO:0005575,GO:0005622,GO:0005623,GO:0005737,GO:0005829,GO:0005852,GO:0005886,GO:0006412,GO:0006413,GO:0006518,GO:0006807,GO:0008135,GO:0008150,GO:0008152,GO:0009058,GO:0009059,GO:0009987,GO:0010467,GO:0016020,GO:0016043,GO:0019538,GO:0022607,GO:0022613,GO:0022618,GO:0032991,GO:0034622,GO:…	RNA-binding component of the eukaryotic translation initiation factor 3 (eIF-3) complex, which is involved in protein synthesis of a specialized repertoire of mRNAs and, together with other initiation factors, stimulates binding of mRNA and methionyl-tRNAi to the 40S ribosome. The eIF-3 complex specifically targets and initiates translation of a subset of mRNAs involved in cell proliferation	77	0	323.31	1102700000	743350000	907390000	1786200000	1409000000	1721800000	1184700000	1303000000	1459400000	1513800000	1360300000	1558500000	1074400000	1111300000	1217000000	1234100000	1140500000	1654900000	695240000	1561300000	1247300000	1425200000	1492300000	1715700000	1004000000	1014400000	1267900000	1136900000	1320600000	1517400000
BaAP.GP.4HG0250	Coatomer subunit alpha	GO:0030126,GO:0016192,GO:0005198,GO:0006886,GO:0016740,GO:0000139	GO:0005575,GO:0005622,GO:0005623,GO:0005737,GO:0005794,GO:0005798,GO:0005829,GO:0005886,GO:0006810,GO:0006886,GO:0006888,GO:0006890,GO:0006891,GO:0008104,GO:0008150,GO:0012505,GO:0012506,GO:0015031,GO:0015833,GO:0016020,GO:0016192,GO:0030117,GO:0030120,GO:0030126,GO:0030135,GO:0030137,GO:0030659,GO:0030660,GO:0030662,GO:0030663,GO:0031090,GO:0031410,GO:0031982,GO:0032991,GO:0033036,GO:0034613,GO:…	The coatomer is a cytosolic protein complex that binds to dilysine motifs and reversibly associates with Golgi non- clathrin-coated vesicles, which further mediate biosynthetic protein transport from the ER, via the Golgi up to the trans Golgi network	77	0	323.31	153540000	88365000	113820000	233450000	223420000	311280000	51789000	115130000	86451000	108090000	107040000	255300000	53614000	145870000	108870000	191860000	181640000	215850000	34408000	123700000	102830000	94825000	98275000	160780000	125910000	119980000	90344000	106770000	189320000	242640000
BaAP.GP.5HG3642	Tr-type G domain-containing protein	GO:0003924,GO:0006414,GO:1990904,GO:0005525,GO:0043022,GO:0003746	0	Elongation factor 2	77	0	253.36	0	179810000	253050000	142590000	130900000	136590000	140900000	357180000	52000000	157050000	184990000	224720000	167670000	180440000	261560000	210680000	178740000	123060000	0	420340000	712440000	256450000	208170000	293410000	281040000	579550000	559220000	265340000	549030000	197590000
BaAP.GP.5HG3643	Tr-type G domain-containing protein	GO:0003924,GO:0006414,GO:1990904,GO:0005525,GO:0043022,GO:0003746	0	Elongation factor 2	77	0	323.31	10160000000	5581100000	6081600000	7271200000	14114000000	9813300000	10824000000	13707000000	7423500000	10282000000	10526000000	13175000000	10306000000	10856000000	12834000000	13908000000	9593500000	7592600000	7831000000	12600000000	12172000000	10470000000	10764000000	12469000000	7220700000	9026100000	11235000000	8765600000	9428200000	7954900000
BaAP.GP.7HG2569	DBC1 domain-containing protein	GO:0006355,GO:0005509,GO:0005829,GO:0005634,GO:0055078,GO:0009651	0	DBC1	77	0	323.31	463000000	613000000	377660000	538190000	470430000	448830000	456380000	430500000	479940000	387150000	368960000	442280000	491180000	526190000	479380000	451060000	339530000	548840000	355180000	537130000	471900000	449980000	403800000	471140000	197160000	349070000	476330000	485290000	374270000	527630000
BaAP.GP.5HG2811	Lipoxygenase	GO:0031408,GO:0016702,GO:0005737,GO:0016021,GO:0046872,GO:0004674,GO:0055114,GO:0005524,GO:0030258,GO:0009611,GO:0051707,GO:0003676,GO:0009753,GO:0000184,GO:0006468	GO:0003674,GO:0003824,GO:0005575,GO:0005622,GO:0005623,GO:0005737,GO:0006950,GO:0008150,GO:0008152,GO:0009605,GO:0009607,GO:0009611,GO:0016165,GO:0016491,GO:0016701,GO:0016702,GO:0043207,GO:0044424,GO:0044464,GO:0050896,GO:0051213,GO:0051704,GO:0051707,GO:0055114	Plant lipoxygenase may be involved in a number of diverse aspects of plant physiology including growth and development, pest resistance, and senescence or responses to wounding	76	0	323.31	5890600000	4380300000	7795700000	2580600000	5169700000	5460100000	4397500000	3769300000	3563800000	4074900000	6959200000	5959600000	3280200000	8470900000	4277200000	2992800000	5643000000	4000300000	1230200000	6798400000	5764400000	8409400000	7343400000	5468500000	4642500000	5932700000	5412200000	6513700000	5674200000	7916500000
BaAP.GP.7HG1341	DNA Binding	GO:0007064,GO:0000785,GO:0005634,GO:0006281	0	Sister chromatid cohesion protein PDS5 homolog	76	0	323.31	273650000	351210000	249170000	226150000	389410000	370890000	139100000	168530000	16359000	101380000	118060000	308250000	168690000	245460000	174630000	199400000	310330000	385240000	114870000	268570000	176150000	275340000	268220000	387720000	121740000	201340000	194310000	342530000	453410000	532240000
BaAP.GP.1HG2699	GB1/RHD3-type G domain-containing protein	GO:0003924,GO:0016020,GO:0005525	GO:0000166,GO:0001882,GO:0001883,GO:0002376,GO:0003674,GO:0005488,GO:0005515,GO:0005525,GO:0005575,GO:0005622,GO:0005623,GO:0005634,GO:0005654,GO:0005737,GO:0005794,GO:0005829,GO:0005856,GO:0006950,GO:0006952,GO:0006955,GO:0007154,GO:0007165,GO:0007166,GO:0008104,GO:0008150,GO:0009987,GO:0010033,GO:0012505,GO:0015629,GO:0017076,GO:0019001,GO:0019221,GO:0023052,GO:0031974,GO:0031981,GO:0032549,GO:…	Guanylate-binding protein, N-terminal domain	75	0	323.31	717830000	555870000	796820000	952330000	913080000	766330000	837080000	689510000	690600000	659000000	534500000	672960000	660620000	729660000	745380000	695270000	656010000	762480000	246830000	713440000	661120000	724350000	575610000	657920000	366910000	591610000	687220000	804330000	674020000	764860000
BaAP.GP.2HG0125	TIP120 domain-containing protein	GO:0010265,GO:0005634,GO:0005618,GO:0016567,GO:0005829,GO:0005886,GO:0016021,GO:0010051,GO:0010228,GO:0009733	GO:0000003,GO:0003002,GO:0003006,GO:0005575,GO:0005618,GO:0005622,GO:0005623,GO:0005634,GO:0005737,GO:0005829,GO:0005886,GO:0006464,GO:0006807,GO:0007275,GO:0007389,GO:0008150,GO:0008152,GO:0009719,GO:0009725,GO:0009733,GO:0009791,GO:0009987,GO:0010033,GO:0010051,GO:0010228,GO:0010265,GO:0016020,GO:0016043,GO:0016567,GO:0019538,GO:0022414,GO:0022607,GO:0030312,GO:0032446,GO:0032501,GO:0032502,GO:…	Cullin-associated NEDD8-dissociated protein 1	75	0	323.31	1251600000	1020000000	1140700000	1634200000	1338500000	1534900000	888690000	1322000000	1020500000	1530200000	892390000	1436900000	758700000	1024900000	1097200000	1077500000	923210000	1441800000	372980000	1277900000	1128100000	1055400000	1083400000	1112500000	816560000	1016400000	1010900000	1003600000	1085700000	1223800000
BaAP.GP.2HG1614	Ubiquitin carboxyl-terminal hydrolase	GO:0036459,GO:0016579,GO:0005829,GO:0005634,GO:0006511,GO:0016021,GO:0003690,GO:0004197,GO:0006265,GO:0031647	0	Belongs to the peptidase C19 family	75	0	323.31	475500000	605330000	461780000	680970000	520300000	628830000	465310000	595740000	677840000	601840000	480190000	540690000	561650000	484010000	536000000	549060000	510120000	592590000	148830000	705210000	642070000	571910000	497710000	588120000	336360000	477550000	510230000	496470000	492170000	586850000
BaAP.GP.7HG3256	Tr-type G domain-containing protein	GO:0003924,GO:0006414,GO:1990904,GO:0005525,GO:0043022,GO:0003746	0	Elongation factor 2	74	0.0035421	2.7622	0	0	0	0	0	0	0	0	0	0	0	0	0	0	0	0	0	0	0	0	0	0	0	0	0	0	0	184120000	0	0
BaAP.GP.1HG2902	SMC hinge domain-containing protein	GO:0005694,GO:0051276,GO:0005524	GO:0000785,GO:0000793,GO:0000819,GO:0003674,GO:0003682,GO:0003824,GO:0004672,GO:0004674,GO:0005488,GO:0005515,GO:0005575,GO:0005622,GO:0005623,GO:0005634,GO:0005694,GO:0005737,GO:0005819,GO:0005856,GO:0005911,GO:0006464,GO:0006468,GO:0006793,GO:0006796,GO:0006807,GO:0006996,GO:0007049,GO:0007059,GO:0007062,GO:0008150,GO:0008152,GO:0008278,GO:0009506,GO:0009507,GO:0009536,GO:0009987,GO:0010468,GO:…	Structural maintenance of chromosomes protein	73	0	323.31	252400000	435380000	210200000	353640000	239710000	181260000	175860000	160250000	168940000	121400000	111900000	168120000	155470000	127510000	175400000	173900000	158630000	283440000	94430000	239890000	164670000	187730000	98838000	160700000	53461000	153920000	154830000	229480000	165560000	270380000
BaAP.GP.5HG2025	Cytosolic heat shock protein 90	#N/A	0	Heat shock protein	73	0	323.31	13389000000	12785000000	11680000000	12557000000	12419000000	10978000000	13540000000	12963000000	14932000000	13958000000	13052000000	9473400000	10568000000	10879000000	10624000000	9839400000	9836700000	12603000000	8151500000	9312200000	12911000000	14865000000	16010000000	16069000000	13081000000	14663000000	9637600000	9249500000	8659700000	9471400000
BaAP.GP.2HG2966	#N/A	GO:0051082,GO:0006457,GO:0048471,GO:0050821,GO:0009986,GO:0005524,GO:0005829,GO:0034605,GO:0032991,GO:0005886	0	BEST Arabidopsis thaliana protein match is	73	0	243.67	0	50142000	33016000	44839000	53957000	50512000	34527000	25602000	35045000	21398000	27447000	37012000	24644000	15948000	39196000	39875000	41087000	45736000	0	25445000	29214000	44575000	22021000	56299000	24838000	22815000	31713000	60578000	122770000	134050000
BaAP.GP.4HG0158	Ribonuclease	GO:0016442,GO:0031047,GO:0004518,GO:0003723,GO:0005737,GO:0090305,GO:0005634,GO:0006401	GO:0000932,GO:0003674,GO:0003676,GO:0003723,GO:0003729,GO:0003824,GO:0004518,GO:0005488,GO:0005575,GO:0005618,GO:0005622,GO:0005623,GO:0005634,GO:0005635,GO:0005737,GO:0005783,GO:0005829,GO:0005886,GO:0005911,GO:0006082,GO:0006139,GO:0006396,GO:0006397,GO:0006401,GO:0006402,GO:0006629,GO:0006720,GO:0006721,GO:0006725,GO:0006807,GO:0006950,GO:0006970,GO:0007275,GO:0008150,GO:0008152,GO:0008299,GO:…	Tudor domain	72	0	323.31	576230000	456850000	675160000	976400000	1941200000	3917500000	589620000	725650000	933930000	1015900000	2149800000	2835200000	645710000	884220000	641690000	1143000000	1894500000	1950100000	414540000	1033300000	725220000	810760000	1406100000	1691600000	1770500000	812200000	665760000	639650000	1828600000	1898600000
BaAP.GP.5HG1436	Phosphoenolpyruvate carboxylase3	GO:0008964,GO:0015977,GO:0048046,GO:0006099,GO:0005829,GO:0048366,GO:0009507	GO:0003674,GO:0003824,GO:0004611,GO:0005575,GO:0005576,GO:0005622,GO:0005623,GO:0005737,GO:0005829,GO:0005886,GO:0005911,GO:0006950,GO:0007154,GO:0007275,GO:0008150,GO:0008152,GO:0008964,GO:0009267,GO:0009506,GO:0009507,GO:0009536,GO:0009605,GO:0009987,GO:0009991,GO:0015977,GO:0016020,GO:0016036,GO:0016043,GO:0016829,GO:0016830,GO:0016831,GO:0022607,GO:0030054,GO:0031667,GO:0031668,GO:0031669,GO:…	phosphoenolpyruvate carboxylase activity	72	0	323.31	851290000	642640000	880360000	555160000	1114800000	1753800000	662890000	974220000	749240000	1060600000	813910000	1230700000	662320000	876090000	821610000	958000000	1049100000	467340000	358530000	978660000	875790000	888430000	817640000	867380000	612680000	650120000	897620000	695780000	845100000	934820000
BaAP.GP.5HG3644	Tr-type G domain-containing protein	GO:0003924,GO:0006414,GO:1990904,GO:0005525,GO:0043022,GO:0003746	0	Elongation factor 2	72	0	12.587	74539000	0	87116000	110060000	91481000	0	129180000	90938000	156360000	85795000	196180000	261140000	119140000	129770000	140750000	110210000	103210000	28586000	0	188920000	122540000	136260000	171210000	0	0	91076000	191430000	123270000	103730000	220800000
BaAP.GP.7HG3617	Endoplasmin isogeny	GO:0008168,GO:0032259,GO:0016021,GO:0003676	GO:0001101,GO:0002790,GO:0003674,GO:0003824,GO:0005575,GO:0005576,GO:0005622,GO:0005623,GO:0005634,GO:0005737,GO:0005739,GO:0005773,GO:0005774,GO:0005783,GO:0005788,GO:0005886,GO:0005911,GO:0006810,GO:0006950,GO:0006970,GO:0008104,GO:0008150,GO:0009266,GO:0009306,GO:0009409,GO:0009414,GO:0009415,GO:0009506,GO:0009507,GO:0009536,GO:0009628,GO:0009651,GO:0009888,GO:0009934,GO:0009987,GO:0010035,GO:…	Hsp90 protein	71	0	323.31	957410000	966000000	732690000	1115200000	1869600000	3634600000	1432700000	1010300000	989770000	2728700000	5309800000	4666100000	1359100000	1342600000	1113400000	2600000000	1881100000	1807100000	1204700000	2409600000	1333000000	2834700000	3478300000	3932500000	2854300000	1073800000	1513200000	1804400000	3272400000	3827700000
BaAP.GP.2HG1672	GRB10-interacting GYF protein 2	GO:0003899,GO:0006351,GO:0005666,GO:0003677,GO:0000419,GO:0016810,GO:0004553,GO:0016604,GO:0005730,GO:0005515,GO:0022857,GO:0046872,GO:0009507,GO:0016021,GO:0030422,GO:0050832,GO:0006305,GO:0044728,GO:0043414,GO:0006857,GO:0005975,GO:0055085	0	GYF domain	71	0	323.31	237550000	88229000	160580000	378080000	303100000	417780000	280090000	198620000	349980000	320920000	301870000	358140000	270060000	252160000	298260000	291500000	247110000	332630000	90717000	215100000	274920000	210850000	177470000	317420000	185210000	218800000	248500000	258210000	242320000	302280000
BaAP.GP.6HG0673	DNA-directed RNA polymerase subunit	GO:0051082,GO:0006457,GO:0005783,GO:0009934,GO:0005524,GO:0048471,GO:0010075,GO:0009506,GO:0046686,GO:0005774,GO:0009651,GO:0009414,GO:0009409,GO:0034976,GO:0070013,GO:0016887,GO:0009507,GO:0009306,GO:0005739,GO:0005634,GO:0005886	GO:0000419,GO:0000428,GO:0003674,GO:0003824,GO:0003899,GO:0005575,GO:0005622,GO:0005623,GO:0005634,GO:0005654,GO:0005666,GO:0005730,GO:0006139,GO:0006259,GO:0006304,GO:0006305,GO:0006306,GO:0006396,GO:0006725,GO:0006807,GO:0006950,GO:0006952,GO:0008150,GO:0008152,GO:0009058,GO:0009059,GO:0009605,GO:0009607,GO:0009620,GO:0009892,GO:0009987,GO:0010033,GO:0010467,GO:0010468,GO:0010605,GO:0010608,GO:…	DNA-dependent RNA polymerase catalyzes the transcription of DNA into RNA using the four ribonucleoside triphosphates as substrates	71	0	323.31	188250000	139880000	196740000	268270000	296720000	233700000	100060000	131550000	0	41195000	39153000	201650000	74238000	169690000	150960000	183910000	165640000	219620000	0	126620000	85940000	103840000	85314000	95380000	68963000	186240000	107460000	187850000	183820000	236580000
BaAP.GP.1HG1537	Agenet-like domain-containing protein	GO:0016021,GO:0009506	0	atg2484-1,g2484-1	69	0	323.31	205930000	139750000	127510000	231480000	107360000	89286000	178590000	110890000	57757000	56222000	28681000	77512000	141300000	134830000	111090000	130630000	38449000	125610000	16694000	51482000	24945000	89938000	0	60009000	10030000	150050000	99277000	251800000	129130000	228160000
BaAP.GP.3HG1432	Multifunctional pyrimidine synthesis protein CAD (Includes carbamoyl-phosphate synthetase, aspartate transcarbamylase, and glutamine amidotransferase)	GO:0004088,GO:0006541,GO:0005524,GO:0046872,GO:0016740	GO:0000050,GO:0003674,GO:0003824,GO:0004087,GO:0004088,GO:0005575,GO:0005622,GO:0005623,GO:0005737,GO:0005951,GO:0006082,GO:0006520,GO:0006525,GO:0006526,GO:0006807,GO:0006950,GO:0007154,GO:0008150,GO:0008152,GO:0008652,GO:0009058,GO:0009064,GO:0009084,GO:0009267,GO:0009507,GO:0009532,GO:0009536,GO:0009570,GO:0009605,GO:0009987,GO:0009991,GO:0016020,GO:0016036,GO:0016053,GO:0016874,GO:0016879,GO:…	Carbamoyl-phosphate synthetase large chain, oligomerisation domain	69	0	323.31	1205700000	724130000	1239200000	1530900000	1212200000	1335900000	1011700000	1354100000	1333900000	1322400000	840130000	990130000	949430000	1020700000	959880000	1143500000	1127600000	1000800000	724040000	935720000	1001600000	900240000	617350000	804640000	665890000	1046100000	957610000	853170000	976100000	1242900000
BaAP.GP.5HG2081	Proton pump-interactor 1	GO:0016021	0	single fertilization	69	0	323.31	98449000	109460000	68459000	166990000	303480000	489110000	36985000	29715000	111870000	169400000	322020000	396310000	19212000	120030000	51055000	207160000	263720000	377590000	0	103800000	54241000	113780000	147910000	359940000	308490000	108730000	71871000	164900000	404750000	562300000
BaAP.GP.5HG1179	Ubiquitin/SUMO-activating enzyme E1	GO:0008641,GO:0006464,GO:0005634,GO:0005524,GO:0005737,GO:0016021,GO:0006511,GO:0008199,GO:0006974,GO:0006879	GO:0003674,GO:0003824,GO:0004842,GO:0005575,GO:0005622,GO:0005623,GO:0005634,GO:0005737,GO:0005829,GO:0005886,GO:0005911,GO:0006464,GO:0006807,GO:0006950,GO:0006974,GO:0008150,GO:0008152,GO:0009506,GO:0009605,GO:0009607,GO:0009987,GO:0010035,GO:0010038,GO:0016020,GO:0016567,GO:0016740,GO:0019538,GO:0019787,GO:0030054,GO:0032446,GO:0033554,GO:0036211,GO:0042221,GO:0043170,GO:0043207,GO:0043226,GO:…	Activates ubiquitin by first adenylating its C-terminal glycine residue with ATP, and thereafter linking this residue to the side chain of a cysteine residue in E1, yielding a ubiquitin- E1 thioester and free AMP	69	0	323.31	1224800000	624680000	968920000	1550600000	1646200000	1792000000	1081400000	1288700000	992530000	1644900000	1232200000	1517100000	1274400000	1078900000	953540000	1346400000	1330700000	1304000000	933390000	1107500000	1138400000	1066100000	997290000	1321600000	967340000	765020000	899520000	907920000	1352400000	1339100000
BaAP.GP.5HG1837	Transducin/WD40 repeat-like superfamily protein isoform 2	GO:0000421,GO:0009555,GO:0005198,GO:0000045,GO:0030126,GO:0016192,GO:0006886,GO:0005886,GO:0005829,GO:0016021	0	WD40 repeats	68	0	323.31	155810000	174580000	139290000	176100000	130660000	178460000	81081000	97750000	22439000	61915000	37849000	153700000	50716000	146020000	107270000	135780000	136410000	183800000	0	126040000	61881000	117570000	79035000	115210000	77209000	107780000	69838000	133230000	181740000	233920000
BaAP.GP.3HG2853	SMC hinge domain-containing protein	GO:0009507,GO:0045037,GO:0009658,GO:0009526,GO:0032991,GO:0016021	GO:0000793,GO:0000796,GO:0003674,GO:0005215,GO:0005575,GO:0005622,GO:0005623,GO:0005634,GO:0005694,GO:0032991,GO:0043226,GO:0043227,GO:0043228,GO:0043229,GO:0043231,GO:0043232,GO:0044422,GO:0044424,GO:0044427,GO:0044446,GO:0044464,GO:0044815	Structural maintenance of chromosomes protein	67	0	323.31	198560000	262300000	126250000	217180000	151920000	144810000	196370000	168830000	171100000	119030000	98190000	139510000	193000000	118890000	143160000	159500000	126240000	233810000	62100000	149590000	68760000	78781000	24565000	82332000	69054000	148800000	129360000	154440000	194920000	264430000
BaAP.GP.5HG3299	Argonaute/Dicer protein	GO:0005694,GO:0051276,GO:0005524,GO:0055085,GO:0016021,GO:0015267	GO:0002252,GO:0002376,GO:0005575,GO:0005622,GO:0005623,GO:0005737,GO:0005829,GO:0006950,GO:0006952,GO:0006955,GO:0008150,GO:0009605,GO:0009607,GO:0009615,GO:0009616,GO:0009814,GO:0009892,GO:0009987,GO:0010468,GO:0010605,GO:0010608,GO:0010629,GO:0016441,GO:0016458,GO:0019222,GO:0035821,GO:0040029,GO:0043207,GO:0044003,GO:0044403,GO:0044419,GO:0044424,GO:0044444,GO:0044464,GO:0045087,GO:0048519,GO:…	Belongs to the argonaute family	67	0	323.31	2681100000	903070000	1631300000	3309100000	1986000000	2008600000	1914700000	2638900000	1537600000	1538900000	1076800000	1817500000	1926600000	1547700000	2278800000	2274600000	1312500000	1974000000	1624300000	2342100000	1939000000	1181400000	1042000000	1406200000	918100000	1865600000	1622400000	1211000000	1375700000	1018900000
BaAP.GP.1HG1093	Translocon at the inner envelope membrane of chloroplasts 110 isoform 2	GO:0010265,GO:0005634,GO:0005618,GO:0016567,GO:0005829,GO:0005886,GO:0016021,GO:0010051,GO:0010228,GO:0009733	GO:0005575,GO:0005622,GO:0005623,GO:0005737,GO:0006605,GO:0006810,GO:0006886,GO:0006996,GO:0008104,GO:0008150,GO:0009507,GO:0009526,GO:0009528,GO:0009536,GO:0009657,GO:0009658,GO:0009706,GO:0009941,GO:0009987,GO:0015031,GO:0015833,GO:0016020,GO:0016043,GO:0017038,GO:0019866,GO:0031090,GO:0031897,GO:0031967,GO:0031969,GO:0031975,GO:0032991,GO:0033036,GO:0033365,GO:0034613,GO:0042170,GO:0042886,GO:…	Chloroplast envelope transporter	67	0	323.31	326840000	179220000	322300000	337710000	337130000	654520000	316900000	290680000	273400000	402960000	359810000	558230000	245300000	346850000	325410000	362820000	418880000	464460000	63495000	379090000	304950000	317990000	287930000	337030000	285570000	362970000	196170000	350520000	484540000	460160000
BaAP.GP.5HG0291	TIP120 domain-containing protein	GO:0031047,GO:0003676,GO:0005731,GO:0008270,GO:0061866,GO:2000616,GO:1903343,GO:1900111,GO:0055046,GO:0009561,GO:0033169,GO:0007143,GO:0007140,GO:0006355	GO:0000003,GO:0003002,GO:0003006,GO:0005575,GO:0005618,GO:0005622,GO:0005623,GO:0005634,GO:0005737,GO:0005829,GO:0005886,GO:0006464,GO:0006807,GO:0007275,GO:0007389,GO:0008150,GO:0008152,GO:0009719,GO:0009725,GO:0009733,GO:0009791,GO:0009987,GO:0010033,GO:0010051,GO:0010228,GO:0010265,GO:0016020,GO:0016043,GO:0016567,GO:0019538,GO:0022414,GO:0022607,GO:0030312,GO:0032446,GO:0032501,GO:0032502,GO:…	Cullin-associated NEDD8-dissociated protein 1	67	0	128.24	118270000	78607000	83409000	175360000	84171000	110700000	67554000	126110000	69438000	154560000	74882000	117730000	54967000	80666000	92855000	89611000	68041000	111910000	53990000	96888000	86927000	88373000	49490000	86209000	56355000	78787000	75039000	87338000	86601000	99790000
BaAP.GP.1HG1801	DNA helicase	GO:1905775,GO:0042555,GO:0003678,GO:0005634,GO:0003677,GO:0005829,GO:0005524,GO:0005783,GO:0006270,GO:0016021,GO:0032508,GO:0051082,GO:0005509,GO:1902299,GO:0000727,GO:1902969,GO:0010082,GO:0009793,GO:0042127,GO:0006457	GO:0006139,GO:0006259,GO:0006260,GO:0006261,GO:0006268,GO:0006725,GO:0006807,GO:0006996,GO:0008150,GO:0008152,GO:0009058,GO:0009059,GO:0009987,GO:0016043,GO:0032392,GO:0032508,GO:0034641,GO:0034645,GO:0043170,GO:0044237,GO:0044238,GO:0044249,GO:0044260,GO:0046483,GO:0051276,GO:0071103,GO:0071704,GO:0071840,GO:0090304,GO:1901360,GO:1901576	Belongs to the MCM family	66	0	323.31	1721200000	589420000	1118300000	1659800000	474400000	451280000	1977500000	1727300000	1984000000	1331500000	346380000	373250000	1815000000	1140400000	1311000000	1304800000	413080000	448080000	1945300000	1250600000	1424000000	1021600000	151680000	528000000	228490000	1275400000	1279100000	1194900000	466910000	851130000
BaAP.GP.4HG1971	Nuclear pore complex protein NUP155	GO:0017056,GO:0005643,GO:0006913,GO:0036228,GO:0000972,GO:0050658,GO:0017038,GO:0072594,GO:0006886	GO:0000972,GO:0003674,GO:0005198,GO:0005215,GO:0005575,GO:0005622,GO:0005623,GO:0005634,GO:0005635,GO:0005643,GO:0005730,GO:0005737,GO:0005886,GO:0005911,GO:0006403,GO:0006405,GO:0006406,GO:0006606,GO:0006611,GO:0006810,GO:0006886,GO:0006913,GO:0006996,GO:0006997,GO:0006998,GO:0008104,GO:0008150,GO:0008152,GO:0009506,GO:0009507,GO:0009536,GO:0009987,GO:0010256,GO:0010467,GO:0012505,GO:0015031,GO:…	Nup133 N terminal like	66	0	323.31	358560000	376670000	281670000	430290000	303850000	262020000	195540000	100450000	0	79943000	62274000	229270000	118250000	260870000	172860000	219800000	237610000	250400000	33654000	237930000	172680000	221760000	132060000	169780000	135270000	257240000	120520000	382820000	269110000	305690000
BaAP.GP.6HG1995	Tola protein homolog1	GO:0005737	0	mRNA-binding protein involved in proper cytoplasmic distribution of mitochondria	66	0	323.31	290540000	368890000	146790000	343480000	321530000	492160000	236380000	310070000	106450000	279400000	218980000	441690000	222130000	235530000	212890000	250900000	282250000	392310000	66954000	250550000	213270000	251540000	208190000	327980000	213600000	211150000	209360000	220690000	359460000	439140000
BaAP.GP.6HG2230	S-ribosylhomocysteinase (LuxS)	GO:0006508,GO:0046872,GO:0009507,GO:0005739,GO:0004222,GO:0051604,GO:0048046,GO:0046686,GO:0009526,GO:0009532	GO:0003674,GO:0003824,GO:0004175,GO:0004222,GO:0005575,GO:0005576,GO:0005622,GO:0005623,GO:0005737,GO:0005739,GO:0005759,GO:0006508,GO:0006807,GO:0008150,GO:0008152,GO:0008233,GO:0008237,GO:0009507,GO:0009526,GO:0009532,GO:0009536,GO:0009570,GO:0009941,GO:0010035,GO:0010038,GO:0010467,GO:0016485,GO:0016787,GO:0019538,GO:0031967,GO:0031974,GO:0031975,GO:0042221,GO:0043170,GO:0043226,GO:0043227,GO:…	Peptidase M16C associated	66	0	323.31	177020000	136210000	205420000	286260000	339640000	515190000	245820000	328710000	236540000	342910000	248580000	407290000	199860000	259550000	224140000	305090000	284800000	324350000	82760000	283580000	213540000	197910000	243830000	261450000	215520000	226400000	241740000	190310000	295330000	347190000
BaAP.GP.7HG1955	SMC hinge domain-containing protein	GO:0008278,GO:0007064,GO:0003682,GO:0046982,GO:0005524,GO:0005887,GO:0015770,GO:0008515	GO:0000793,GO:0000819,GO:0003674,GO:0005215,GO:0005575,GO:0005622,GO:0005623,GO:0005694,GO:0005737,GO:0006996,GO:0007049,GO:0007059,GO:0007062,GO:0008150,GO:0008278,GO:0009507,GO:0009536,GO:0009987,GO:0016043,GO:0022402,GO:0032991,GO:0043226,GO:0043227,GO:0043228,GO:0043229,GO:0043231,GO:0043232,GO:0044422,GO:0044424,GO:0044427,GO:0044444,GO:0044446,GO:0044464,GO:0051276,GO:0071840,GO:0098813	Structural maintenance of chromosomes protein	66	0	323.31	177760000	208220000	169820000	248870000	157530000	111390000	108540000	91091000	46667000	39336000	16219000	105480000	154390000	163680000	162950000	137120000	122110000	173850000	45672000	177260000	115430000	85934000	52257000	108650000	36196000	133780000	112350000	187990000	141430000	156130000
BaAP.GP.7HG3556	isoleucine--tRNA ligase, cytoplasmic-like isoform X1	GO:0004822,GO:0006428,GO:0002161,GO:0106074,GO:0000049,GO:0005524	GO:0003674,GO:0003824,GO:0004812,GO:0004822,GO:0005488,GO:0005515,GO:0005575,GO:0005622,GO:0005623,GO:0005737,GO:0005829,GO:0006082,GO:0006139,GO:0006399,GO:0006412,GO:0006418,GO:0006428,GO:0006518,GO:0006520,GO:0006725,GO:0006807,GO:0008150,GO:0008152,GO:0009058,GO:0009059,GO:0009987,GO:0010035,GO:0010038,GO:0010467,GO:0016070,GO:0016874,GO:0016875,GO:0017101,GO:0019538,GO:0019752,GO:0019899,GO:…	Belongs to the class-I aminoacyl-tRNA synthetase family	66	0	323.31	611820000	670090000	595160000	766460000	872000000	1032900000	406610000	745920000	221210000	668940000	377040000	1006800000	497780000	573530000	524710000	661380000	671060000	802760000	124350000	735710000	500400000	638490000	638690000	793570000	539270000	570010000	421600000	455990000	745660000	906950000
BaAP.GP.1HG0689	Heat shock protein 2	GO:0005829,GO:0005634	0	Belongs to the heat shock protein 70 family	64	0	323.31	1742000000	1595000000	1504200000	1259200000	2062000000	3160200000	2227400000	2516200000	1956400000	2414400000	2712200000	2909600000	2058600000	1806400000	2044100000	2318400000	1821400000	983520000	866130000	2073300000	1815900000	1387500000	1531800000	1744000000	1771100000	1867700000	2166500000	1503300000	2097000000	2080900000
BaAP.GP.2HG0234	FACT complex subunit like	GO:0035101,GO:0006281,GO:0031491,GO:0042393,GO:0034724,GO:0004177,GO:0006368,GO:0032968,GO:0005694,GO:0006260,GO:0006508	GO:0000003,GO:0000228,GO:0000785,GO:0000790,GO:0000791,GO:0003006,GO:0003674,GO:0003682,GO:0005488,GO:0005515,GO:0005575,GO:0005622,GO:0005623,GO:0005634,GO:0005654,GO:0005694,GO:0005719,GO:0005730,GO:0006139,GO:0006325,GO:0006333,GO:0006351,GO:0006354,GO:0006355,GO:0006357,GO:0006366,GO:0006368,GO:0006725,GO:0006807,GO:0006996,GO:0007275,GO:0008023,GO:0008150,GO:0008152,GO:0009058,GO:0009059,GO:…	Component of the FACT complex, a general chromatin factor that acts to reorganize nucleosomes. The FACT complex is involved in multiple processes that require DNA as a template such as mRNA elongation, DNA replication and DNA repair. During transcription elongation the FACT complex acts as a histone chaperone that both destabilizes and restores nucleosomal structure. It facilitates the passage of…	64	0	323.31	519420000	609280000	429110000	647300000	397140000	396720000	464760000	375420000	458720000	239570000	282420000	368110000	486910000	377960000	371370000	389510000	286700000	390320000	475470000	361450000	224170000	377680000	208320000	329970000	193010000	383020000	276000000	455300000	376620000	446670000
BaAP.GP.2HG1927	Double Clp-N motif-containing P-loop nucleoside triphosphate hydrolase superfamily protein	GO:0005524,GO:0016787	0	Belongs to the ClpA ClpB family	64	0	323.31	597440000	806860000	558830000	458100000	612070000	879640000	813810000	583280000	662160000	727770000	1607800000	1394500000	760200000	700130000	662530000	704030000	744470000	680050000	657300000	1079700000	1096100000	977380000	1478900000	1233000000	1023300000	948740000	1138000000	737900000	1041400000	979250000
BaAP.GP.3HG2601	DNA polymerase alpha catalytic subunit	GO:0003887,GO:0071897,GO:0005634,GO:0006260,GO:0051539,GO:0022616,GO:0009965,GO:0000428,GO:0003677,GO:0019103,GO:0030894,GO:0003896,GO:0042575,GO:0046872,GO:0003682,GO:0070013,GO:0017076,GO:1903047,GO:0032774	GO:0000228,GO:0000428,GO:0000726,GO:0003674,GO:0003824,GO:0003887,GO:0003896,GO:0003899,GO:0005575,GO:0005622,GO:0005623,GO:0005634,GO:0005657,GO:0005658,GO:0005694,GO:0006139,GO:0006259,GO:0006260,GO:0006261,GO:0006269,GO:0006270,GO:0006271,GO:0006272,GO:0006273,GO:0006281,GO:0006302,GO:0006303,GO:0006725,GO:0006807,GO:0006950,GO:0006974,GO:0007275,GO:0008150,GO:0008152,GO:0009058,GO:0009059,GO:…	DNA polymerase	64	0	251.67	229470000	194810000	118050000	158060000	94196000	75158000	175010000	198510000	28583000	13339000	24242000	81381000	130830000	101040000	75395000	126530000	65620000	152550000	24539000	97385000	98561000	105760000	47111000	89758000	0	118470000	43294000	145680000	126410000	249350000
BaAP.GP.6HG1123	Nuclear pore complex protein NUP205	GO:0005643,GO:0016021	GO:0003674,GO:0005198,GO:0005575,GO:0005622,GO:0005623,GO:0005634,GO:0005635,GO:0005643,GO:0005737,GO:0006810,GO:0006913,GO:0006996,GO:0006997,GO:0006999,GO:0008150,GO:0009507,GO:0009536,GO:0009987,GO:0012505,GO:0016043,GO:0017056,GO:0031967,GO:0031975,GO:0032991,GO:0043226,GO:0043227,GO:0043229,GO:0043231,GO:0043933,GO:0044422,GO:0044424,GO:0044428,GO:0044444,GO:0044446,GO:0044464,GO:0044611,GO:…	Nuclear pore complex scaffold, nucleoporins 186/192/205	64	0	323.31	162470000	133970000	175410000	164180000	162090000	171680000	76147000	67688000	0	11878000	0	98158000	46797000	160920000	90422000	129300000	127810000	172410000	0	159770000	58835000	156740000	108770000	97665000	0	158560000	38612000	194490000	195060000	242830000
BaAP.GP.7HG1521	Cytosolic heat shock protein 90	GO:0003743,GO:0006413,GO:0016021,GO:0003924,GO:0005525	0	Heat shock protein	63	0	323.31	801200000	844160000	980530000	872360000	767030000	629990000	716090000	776210000	945940000	858560000	609710000	443160000	583220000	672680000	715070000	665490000	513360000	627660000	460190000	618120000	993700000	1241700000	942980000	1210200000	799930000	952220000	828960000	730590000	539610000	396440000
BaAP.GP.1HG2935	Tr-type G domain-containing protein (Fragment)	GO:0051082,GO:0006457,GO:0048471,GO:0050821,GO:0009986,GO:0005524,GO:0005829,GO:0034605,GO:0032991,GO:0005886	GO:0000166,GO:0001882,GO:0001883,GO:0002181,GO:0002183,GO:0003674,GO:0003676,GO:0003723,GO:0003743,GO:0003824,GO:0003924,GO:0005488,GO:0005525,GO:0005575,GO:0005622,GO:0005623,GO:0005737,GO:0006412,GO:0006413,GO:0006518,GO:0006807,GO:0008135,GO:0008150,GO:0008152,GO:0009058,GO:0009059,GO:0009987,GO:0010467,GO:0016462,GO:0016787,GO:0016817,GO:0016818,GO:0017076,GO:0017111,GO:0019001,GO:0019538,GO:…	Translation-initiation factor 2	63	0	323.31	225160000	243730000	197920000	334250000	246090000	358210000	244590000	224750000	160240000	160180000	201330000	273190000	186270000	233820000	212240000	219260000	169620000	303050000	126250000	256870000	279170000	163830000	165630000	276410000	162000000	209310000	259860000	291100000	337120000	376250000
BaAP.GP.4HG1847	ARF-GEP	GO:0005086,GO:0032012,GO:0005802,GO:0005829,GO:0016021	GO:0000139,GO:0001817,GO:0001819,GO:0001881,GO:0003674,GO:0005085,GO:0005086,GO:0005102,GO:0005488,GO:0005515,GO:0005575,GO:0005622,GO:0005623,GO:0005634,GO:0005737,GO:0005768,GO:0005794,GO:0005802,GO:0005815,GO:0005829,GO:0005856,GO:0005874,GO:0005879,GO:0005881,GO:0005929,GO:0005930,GO:0006810,GO:0006887,GO:0006892,GO:0006893,GO:0006996,GO:0007032,GO:0007154,GO:0007165,GO:0007275,GO:0008104,GO:…	regulation of ARF protein signal transduction	62	0	323.31	195930000	128430000	188270000	236810000	340760000	418660000	80009000	147110000	24003000	105780000	83863000	295400000	49186000	209420000	145170000	194890000	255640000	313140000	0	218470000	123450000	194500000	175020000	237960000	176450000	193360000	86350000	189210000	293690000	285610000
BaAP.GP.7HG1384	Enhancer of mRNA-decapping protein 4	GO:0031087,GO:0000932	GO:0000003,GO:0000932,GO:0000956,GO:0003006,GO:0003674,GO:0003676,GO:0003723,GO:0003729,GO:0005488,GO:0005515,GO:0005575,GO:0005622,GO:0005623,GO:0005634,GO:0005654,GO:0005737,GO:0005829,GO:0006139,GO:0006401,GO:0006402,GO:0006725,GO:0006807,GO:0007154,GO:0007165,GO:0007186,GO:0007275,GO:0008150,GO:0008152,GO:0009056,GO:0009057,GO:0009653,GO:0009719,GO:0009725,GO:0009733,GO:0009790,GO:0009791,GO:…	WD40 repeats	62	0	323.31	395280000	391940000	326280000	547340000	358500000	374740000	294060000	383000000	367890000	376240000	266500000	328530000	305470000	360930000	331240000	361910000	312750000	346200000	159450000	296890000	272770000	273760000	217890000	260090000	214730000	310840000	284660000	381290000	305860000	326310000
BaAP.GP.7HG2054	DNA-directed RNA polymerase subunit	GO:0006366,GO:0003899,GO:0005665,GO:0003677,GO:0009982,GO:0003723,GO:0009506,GO:0016021,GO:0005773,GO:0001522	0	DNA-dependent RNA polymerase catalyzes the transcription of DNA into RNA using the four ribonucleoside triphosphates as substrates	62	0	283.14	109500000	131380000	32040000	170920000	99800000	104670000	60591000	83017000	0	0	0	77536000	42107000	140710000	88250000	72179000	54880000	153790000	24065000	82316000	43645000	37475000	15889000	75321000	17162000	103070000	65764000	95286000	103930000	130330000
BaAP.GP.7HG3727	Argonaute/Dicer protein	GO:0003980,GO:0097359,GO:0005783,GO:0006486,GO:0051082,GO:0071712,GO:0018196	0	Belongs to the argonaute family	61	0	323.31	2517900000	1138500000	2148400000	1648700000	784200000	679510000	1768000000	2409700000	1000100000	782500000	259890000	434440000	1603600000	2133000000	1838700000	774740000	613430000	535390000	2134400000	1619300000	1357100000	1105000000	492170000	444190000	269190000	1763400000	1301900000	1290200000	547400000	1249600000
BaAP.GP.1HG0975	Glycosyl transferase	GO:0004591,GO:0006099,GO:0045252,GO:0030976,GO:0005739	GO:0001101,GO:0002218,GO:0002253,GO:0002376,GO:0002682,GO:0002684,GO:0003674,GO:0003824,GO:0003980,GO:0005488,GO:0005515,GO:0005575,GO:0005622,GO:0005623,GO:0005737,GO:0005783,GO:0006011,GO:0006139,GO:0006457,GO:0006458,GO:0006464,GO:0006486,GO:0006487,GO:0006508,GO:0006515,GO:0006725,GO:0006793,GO:0006807,GO:0006950,GO:0006952,GO:0006955,GO:0006986,GO:0007154,GO:0007165,GO:0008150,GO:0008152,GO:…	UDP-glucose:Glycoprotein Glucosyltransferase	61	0	323.31	49826000	132280000	82752000	90064000	195810000	386230000	52203000	75204000	28960000	34507000	91785000	212530000	24251000	102010000	55241000	97595000	117220000	212040000	0	72896000	25653000	82707000	76020000	136840000	106760000	80578000	63741000	100460000	191050000	149030000
BaAP.GP.2HG1906	2-oxoglutarate dehydrogenase, mitochondrial-like	GO:0008964,GO:0015977,GO:0048046,GO:0006099,GO:0005829,GO:0009507,GO:0048366,GO:0015979	GO:0003674,GO:0003824,GO:0004591,GO:0005575,GO:0005622,GO:0005623,GO:0005737,GO:0005739,GO:0005759,GO:0005947,GO:0006082,GO:0006091,GO:0006099,GO:0006101,GO:0008150,GO:0008152,GO:0009060,GO:0009353,GO:0009987,GO:0015980,GO:0016491,GO:0016624,GO:0016903,GO:0016999,GO:0017144,GO:0019752,GO:0030062,GO:0031974,GO:0032991,GO:0043226,GO:0043227,GO:0043229,GO:0043231,GO:0043233,GO:0043436,GO:0044237,GO:…	2-oxoglutarate dehydrogenase C-terminal	61	0	323.31	384050000	215980000	354250000	244960000	601770000	1010400000	371040000	477500000	298570000	633580000	569120000	758610000	304920000	484560000	474730000	526380000	461130000	354170000	137580000	510340000	379850000	450420000	512710000	572990000	372630000	375760000	395550000	460660000	662120000	548590000
BaAP.GP.3HG2196	Phosphoenolpyruvate carboxylase, housekeeping isozyme	GO:0051017,GO:0051015	GO:0003674,GO:0003824,GO:0004611,GO:0005575,GO:0005576,GO:0005622,GO:0005623,GO:0005737,GO:0005829,GO:0005886,GO:0005911,GO:0006950,GO:0007154,GO:0007275,GO:0008150,GO:0008152,GO:0008964,GO:0009267,GO:0009506,GO:0009507,GO:0009536,GO:0009605,GO:0009987,GO:0009991,GO:0015977,GO:0016020,GO:0016036,GO:0016043,GO:0016829,GO:0016830,GO:0016831,GO:0022607,GO:0030054,GO:0031667,GO:0031668,GO:0031669,GO:…	Phosphoenolpyruvate carboxylase	61	0	323.31	208440000	67619000	180070000	88125000	183330000	242810000	60128000	168310000	112510000	187270000	144180000	204350000	162580000	181980000	169220000	240660000	165330000	88248000	38954000	221510000	188230000	183120000	125490000	166280000	130200000	173020000	128080000	142400000	188720000	216190000
BaAP.GP.3HG3492	HP domain-containing protein	GO:0008540,GO:0042176,GO:0030234,GO:0030163,GO:0004252,GO:0050790,GO:0034515,GO:0005634,GO:0043632,GO:0006508,GO:0044267	GO:0003674,GO:0003779,GO:0005488,GO:0005515,GO:0005575,GO:0005622,GO:0005623,GO:0005737,GO:0005856,GO:0005884,GO:0006996,GO:0007010,GO:0007015,GO:0008092,GO:0008150,GO:0009987,GO:0015629,GO:0016043,GO:0022607,GO:0030029,GO:0030036,GO:0043226,GO:0043228,GO:0043229,GO:0043232,GO:0044085,GO:0044422,GO:0044424,GO:0044430,GO:0044446,GO:0044464,GO:0044877,GO:0051014,GO:0051015,GO:0051017,GO:0061572,GO:…	Villin headpiece domain	61	0	323.31	635410000	234790000	626610000	491070000	764390000	941830000	464470000	476770000	565500000	566460000	648160000	665470000	376520000	554680000	459760000	468250000	630170000	659570000	206720000	411690000	380110000	635890000	506510000	549000000	520930000	456000000	404880000	504920000	583550000	809270000
BaAP.GP.6HG0626	26S proteasome non-ATPase regulatory subunit 2 A	GO:0031047,GO:0003676	GO:0000502,GO:0001101,GO:0002376,GO:0003674,GO:0005488,GO:0005515,GO:0005575,GO:0005622,GO:0005623,GO:0005634,GO:0005737,GO:0005829,GO:0005838,GO:0005886,GO:0005911,GO:0006508,GO:0006511,GO:0006807,GO:0006950,GO:0006952,GO:0006955,GO:0008150,GO:0008152,GO:0008540,GO:0009056,GO:0009057,GO:0009506,GO:0009719,GO:0009725,GO:0009751,GO:0009987,GO:0010033,GO:0010498,GO:0014070,GO:0016020,GO:0019538,GO:…	Proteasome/cyclosome repeat	61	0	323.31	1034900000	761640000	821970000	656670000	786750000	874800000	1394900000	1252000000	940850000	1074700000	1543300000	1447000000	1349000000	960230000	961070000	981870000	884700000	745410000	1144600000	1362300000	1220000000	1300100000	1152900000	1429300000	999750000	1190400000	1034300000	1053300000	1032600000	1086700000
BaAP.GP.1HG0509	cullin-1 isoform X2	GO:0031625,GO:0031461,GO:0006511,GO:0004842,GO:0016567	0	Belongs to the cullin family	60	0	323.31	478570000	347260000	382770000	389610000	508870000	273530000	385390000	460440000	260930000	443000000	430500000	272050000	256140000	327310000	382600000	435070000	376860000	364040000	136480000	619380000	572860000	569180000	506630000	716220000	476770000	586100000	475350000	380970000	308520000	347130000
BaAP.GP.2HG0269	E3 ubiquitin-protein ligase UPL3 isoform A	GO:0004842,GO:0016567,GO:0005886,GO:0016021,GO:0016874,GO:0016746,GO:0010091,GO:0042023,GO:0006511	GO:0000902,GO:0000904,GO:0003674,GO:0003824,GO:0004842,GO:0005575,GO:0005622,GO:0005623,GO:0005737,GO:0005886,GO:0006139,GO:0006259,GO:0006260,GO:0006261,GO:0006464,GO:0006725,GO:0006807,GO:0007049,GO:0008150,GO:0008152,GO:0009058,GO:0009059,GO:0009653,GO:0009888,GO:0009987,GO:0010026,GO:0010090,GO:0010091,GO:0016020,GO:0016043,GO:0016567,GO:0016740,GO:0019538,GO:0019787,GO:0022402,GO:0030154,GO:…	Domain Homologous to E6-AP Carboxyl Terminus with	60	0	323.31	192940000	170420000	202130000	229230000	239760000	239260000	136330000	105970000	0	57518000	51688000	216290000	41055000	147760000	137880000	133890000	144870000	226750000	0	183150000	127390000	197720000	139020000	185740000	102440000	142930000	89107000	188930000	196260000	204520000
BaAP.GP.3HG0697	Valine--tRNA ligase mitochondrial 1	GO:0004832,GO:0006438,GO:0005829,GO:0002161,GO:0106074,GO:0005524	0	Belongs to the class-I aminoacyl-tRNA synthetase family	60	0	323.31	513660000	241880000	356500000	763630000	658880000	803560000	458600000	787190000	573090000	615910000	487350000	665820000	414610000	439020000	489700000	656860000	424660000	663350000	346240000	711200000	600950000	434680000	489780000	627930000	383480000	520610000	576870000	462330000	681630000	589670000
BaAP.GP.4HG1549	Ubiquitin-activating enzyme E1 3	GO:0008641,GO:0006464,GO:0005634,GO:0005524,GO:0005737,GO:0006511,GO:0016021,GO:0006974	GO:0003674,GO:0003824,GO:0004842,GO:0005575,GO:0005622,GO:0005623,GO:0005634,GO:0005737,GO:0005829,GO:0005886,GO:0005911,GO:0006464,GO:0006807,GO:0006950,GO:0006974,GO:0008150,GO:0008152,GO:0009506,GO:0009605,GO:0009607,GO:0009987,GO:0010035,GO:0010038,GO:0016020,GO:0016567,GO:0016740,GO:0019538,GO:0019787,GO:0030054,GO:0032446,GO:0033554,GO:0036211,GO:0042221,GO:0043170,GO:0043207,GO:0043226,GO:…	Belongs to the ubiquitin-activating E1 family	60	0	323.31	153510000	183390000	277730000	405430000	425800000	413530000	266820000	492930000	315650000	496750000	314840000	474850000	323220000	307750000	388030000	419020000	348790000	380850000	307890000	440530000	447740000	372830000	430670000	378800000	230980000	345740000	325330000	289870000	485250000	324480000
BaAP.GP.4HG2776	Transcription regulator	GO:0030015,GO:0006417,GO:0060090,GO:0000932,GO:0016021,GO:0000288,GO:0034249,GO:0032269,GO:2000113	0	Ccr4-not transcription complex	60	0	323.31	154580000	206420000	116110000	159350000	88761000	146900000	85987000	89304000	0	95029000	8180600	130880000	45064000	125530000	70887000	98616000	94853000	124790000	0	140870000	32609000	133710000	82897000	122490000	54311000	97851000	24618000	145590000	158210000	173380000
BaAP.GP.5HG1056	Proteasome-associated protein ECM29	GO:0043248,GO:0000502,GO:0060090	0	Proteasome stabiliser	60	0	298.98	74401000	170250000	77630000	99247000	91524000	163870000	24768000	65539000	0	37863000	16252000	136440000	17013000	80550000	64940000	72859000	77357000	163070000	0	66628000	33481000	35945000	43685000	100870000	31671000	67040000	60163000	72742000	152980000	172190000
BaAP.GP.5HG1316	Auxin transport protein BIG	GO:0008270,GO:0009926,GO:0009506,GO:0048281,GO:0005829,GO:0009826,GO:0004839,GO:0010311,GO:0016021,GO:0016746,GO:0009640,GO:0009733,GO:0009620,GO:0009755,GO:0016567	GO:0000003,GO:0000902,GO:0003006,GO:0005575,GO:0005622,GO:0005623,GO:0005737,GO:0005829,GO:0005911,GO:0006810,GO:0007275,GO:0008150,GO:0009314,GO:0009416,GO:0009506,GO:0009605,GO:0009607,GO:0009620,GO:0009628,GO:0009639,GO:0009640,GO:0009653,GO:0009719,GO:0009725,GO:0009733,GO:0009791,GO:0009826,GO:0009914,GO:0009926,GO:0009987,GO:0010015,GO:0010016,GO:0010033,GO:0010101,GO:0010102,GO:0010229,GO:…	E3 ubiquitin-protein ligase UBR4	60	0	200.49	25510000	30877000	25454000	32883000	24081000	36897000	18072000	24298000	0	0	0	0	0	58122000	0	0	0	19811000	0	34251000	16359000	61518000	10699000	28262000	0	27226000	0	42886000	77510000	109590000
BaAP.GP.6HG0563	Spliceosome-associated protein 130 B	GO:0005634,GO:0003676,GO:0000398	GO:0000003,GO:0000375,GO:0000377,GO:0000398,GO:0003006,GO:0003674,GO:0003676,GO:0003723,GO:0005488,GO:0005575,GO:0005622,GO:0005623,GO:0005634,GO:0005681,GO:0005684,GO:0005689,GO:0005730,GO:0006139,GO:0006396,GO:0006397,GO:0006725,GO:0006807,GO:0007275,GO:0008150,GO:0008152,GO:0008380,GO:0009555,GO:0009791,GO:0009846,GO:0009856,GO:0009892,GO:0009894,GO:0009895,GO:0009908,GO:0009987,GO:0010467,GO:…	Mono-functional DNA-alkylating methyl methanesulfonate N-term	60	0	323.31	704820000	608300000	535680000	911390000	718280000	602700000	544360000	659240000	546700000	488090000	298310000	464870000	676680000	538490000	530970000	591490000	472380000	583460000	716530000	528410000	478920000	467830000	349760000	445870000	296740000	468950000	483730000	462190000	411800000	509130000
BaAP.GP.7HG0728	Ribonucleoside-diphosphate reductase	GO:0004748,GO:0006260,GO:0005971,GO:0055114,GO:0005524,GO:0009263,GO:0016021	GO:0003674,GO:0003824,GO:0004748,GO:0006139,GO:0006259,GO:0006260,GO:0006725,GO:0006753,GO:0006793,GO:0006796,GO:0006807,GO:0008150,GO:0008152,GO:0009058,GO:0009059,GO:0009117,GO:0009141,GO:0009142,GO:0009165,GO:0009200,GO:0009202,GO:0009262,GO:0009263,GO:0009987,GO:0010035,GO:0010038,GO:0016491,GO:0016725,GO:0016728,GO:0018130,GO:0019438,GO:0019637,GO:0034641,GO:0034645,GO:0034654,GO:0042221,GO:…	Provides the precursors necessary for DNA synthesis. Catalyzes the biosynthesis of deoxyribonucleotides from the corresponding ribonucleotides	60	0	323.31	972020000	499830000	618470000	369030000	501560000	305090000	878720000	792100000	403580000	447040000	429600000	446490000	837500000	534110000	636430000	670390000	394290000	408240000	680290000	511030000	544490000	618610000	427960000	710170000	283550000	638620000	515920000	474620000	400850000	448900000
BaAP.GP.1HG0534	AIG1-type G domain-containing protein (Fragment)	GO:0005525,GO:0072596,GO:0009707,GO:0006605,GO:0016817,GO:0061927,GO:0043024,GO:0005829,GO:0051087,GO:0017038,GO:0065002,GO:0004930,GO:0007186	0	Translocase of chloroplast 159/132, membrane anchor domain	59	0	323.31	186780000	301270000	144940000	230760000	169220000	286620000	148220000	150910000	159390000	134900000	190940000	254820000	113270000	194260000	130880000	83353000	166220000	224130000	43065000	183100000	121020000	127740000	188570000	221560000	172440000	144470000	114250000	217190000	195600000	416720000
BaAP.GP.2HG0784	PUA domain-containing protein (Fragment)	GO:0009982,GO:0001522,GO:0031429,GO:0006396,GO:0003723,GO:0033979,GO:0040031,GO:0015079,GO:0009506,GO:0016556,GO:0005829,GO:0016020,GO:0016072,GO:0042254,GO:0071805	GO:0000154,GO:0000495,GO:0001522,GO:0003674,GO:0003824,GO:0005575,GO:0005622,GO:0005623,GO:0005634,GO:0005730,GO:0005732,GO:0005737,GO:0005829,GO:0005911,GO:0006139,GO:0006364,GO:0006396,GO:0006725,GO:0006807,GO:0008150,GO:0008152,GO:0009451,GO:0009506,GO:0009982,GO:0009987,GO:0010467,GO:0016070,GO:0016071,GO:0016072,GO:0016073,GO:0016074,GO:0016556,GO:0016853,GO:0016866,GO:0022613,GO:0030054,GO:…	TruB family pseudouridylate synthase (N terminal domain)	59	0	323.31	845630000	801510000	887870000	896190000	919690000	787790000	1156900000	852550000	696410000	571150000	618440000	566750000	676140000	754810000	633040000	633310000	562480000	686030000	652340000	727170000	619020000	800400000	703590000	728830000	620810000	657360000	672730000	775700000	528750000	588430000
BaAP.GP.2HG0786	PUA domain-containing protein (Fragment)	GO:0009982,GO:0001522,GO:0031429,GO:0006396,GO:0003723,GO:0033979,GO:0040031,GO:0009506,GO:0016556,GO:0005829,GO:0016072,GO:0042254	GO:0000154,GO:0000495,GO:0001522,GO:0003674,GO:0003824,GO:0005575,GO:0005622,GO:0005623,GO:0005634,GO:0005730,GO:0005732,GO:0005737,GO:0005829,GO:0005911,GO:0006139,GO:0006364,GO:0006396,GO:0006725,GO:0006807,GO:0008150,GO:0008152,GO:0009451,GO:0009506,GO:0009982,GO:0009987,GO:0010467,GO:0016070,GO:0016071,GO:0016072,GO:0016073,GO:0016074,GO:0016556,GO:0016853,GO:0016866,GO:0022613,GO:0030054,GO:…	TruB family pseudouridylate synthase (N terminal domain)	59	0	201.75	52385000	45989000	69325000	77923000	77992000	59315000	130530000	81420000	65652000	48952000	71864000	63872000	56229000	73032000	51583000	56676000	37821000	48490000	66188000	85972000	66984000	118350000	141760000	108620000	92865000	84237000	114430000	144000000	71578000	129680000
BaAP.GP.3HG1386	DNA helicase	GO:0042555,GO:0006270,GO:0003678,GO:0005634,GO:0032508,GO:0003677,GO:0005829,GO:0005524,GO:0031379,GO:0033179,GO:0009555,GO:1902299,GO:0000727,GO:0016021,GO:1902969,GO:0006271,GO:0003968,GO:0015078,GO:0070919,GO:0030422,GO:0001172,GO:1902600	GO:0000347,GO:0000785,GO:0003674,GO:0003682,GO:0005488,GO:0005575,GO:0005622,GO:0005623,GO:0005634,GO:0005694,GO:0005737,GO:0005829,GO:0006139,GO:0006259,GO:0006260,GO:0006261,GO:0006268,GO:0006275,GO:0006725,GO:0006807,GO:0006996,GO:0008150,GO:0008152,GO:0009058,GO:0009059,GO:0009889,GO:0009987,GO:0010556,GO:0016043,GO:0019219,GO:0019222,GO:0030174,GO:0031323,GO:0031326,GO:0032392,GO:0032508,GO:…	Belongs to the MCM family	59	0	323.31	1283500000	506190000	683110000	426150000	201580000	251470000	1515100000	1358200000	837430000	753760000	121760000	225380000	1478400000	869550000	1115200000	888460000	237990000	114330000	1474400000	869300000	917140000	790700000	125770000	432790000	77947000	1044700000	856440000	868770000	365790000	628970000
BaAP.GP.6HG2667	DNA methyl transferase5	GO:0008168,GO:0032259,GO:0005634,GO:0003682	GO:0006139,GO:0006259,GO:0006304,GO:0006305,GO:0006306,GO:0006725,GO:0006807,GO:0008150,GO:0008152,GO:0009987,GO:0010216,GO:0032259,GO:0032776,GO:0034641,GO:0043170,GO:0043412,GO:0043414,GO:0044237,GO:0044238,GO:0044260,GO:0044728,GO:0046483,GO:0071704,GO:0090304,GO:1901360	Cytosine-specific methyltransferase	59	0	323.31	662660000	196500000	443140000	317200000	737790000	432820000	943510000	508360000	390460000	102210000	386950000	314980000	784820000	341240000	388240000	566720000	362630000	512710000	520770000	400370000	330840000	620660000	330710000	547130000	249770000	441680000	273930000	486700000	852700000	931660000
BaAP.GP.2HG0388	Ubiquitin-activating enzyme E1 3	GO:0008641,GO:0006464,GO:0005634,GO:0005524,GO:0006511,GO:0005737,GO:0016021,GO:0006974	GO:0003674,GO:0003824,GO:0004842,GO:0005575,GO:0005622,GO:0005623,GO:0005634,GO:0005737,GO:0005829,GO:0005886,GO:0005911,GO:0006464,GO:0006807,GO:0006950,GO:0006974,GO:0008150,GO:0008152,GO:0009506,GO:0009605,GO:0009607,GO:0009987,GO:0010035,GO:0010038,GO:0016020,GO:0016567,GO:0016740,GO:0019538,GO:0019787,GO:0030054,GO:0032446,GO:0033554,GO:0036211,GO:0042221,GO:0043170,GO:0043207,GO:0043226,GO:…	Belongs to the ubiquitin-activating E1 family	58	0	323.31	222610000	58669000	196510000	263270000	257220000	294420000	221300000	294760000	199870000	314520000	164040000	260060000	200590000	184820000	219470000	292590000	197170000	249700000	108280000	256210000	253230000	172250000	179590000	228670000	155200000	181950000	166460000	179770000	255370000	230240000
BaAP.GP.4HG0042	5-methyltetrahydropteroyltriglutamate-- homocysteine methyltransferase	GO:0042085,GO:0009086,GO:0008172,GO:0008270,GO:0032259	0	methionine synthase activity	58	0	323.31	1646500000	1794100000	1683100000	1667900000	2391600000	2236500000	1838000000	2007700000	1412000000	1756300000	2654400000	1728600000	1825600000	1704800000	1813600000	2477700000	2303700000	2375300000	1008600000	1763300000	2498200000	2335000000	2987300000	3631800000	2259900000	2389700000	1951400000	1541900000	2033100000	1844200000
BaAP.GP.4HG1121	Intron-binding protein aquarius	GO:0005681,GO:0000398,GO:0003729,GO:0004386,GO:1902494,GO:0005886	0	Intron-binding protein aquarius N-terminus	58	0	323.31	183750000	97607000	186270000	160250000	206880000	216180000	64299000	145990000	0	30126000	0	145680000	81310000	163600000	121650000	172950000	190590000	219240000	0	196630000	119860000	160810000	123860000	173830000	93812000	139170000	99382000	167190000	241840000	204940000
BaAP.GP.5HG0817	Ubiquitin carboxyl-terminal hydrolase	GO:0036459,GO:0016579,GO:0005829,GO:0005634,GO:0006511,GO:0004197,GO:0031647	0	Belongs to the peptidase C19 family	58	0	301.05	193050000	80298000	118300000	241980000	170980000	187370000	129590000	184650000	226350000	204800000	130210000	177040000	181410000	163920000	171660000	142460000	97250000	180280000	49050000	199410000	189430000	137240000	130490000	141790000	86935000	138240000	124200000	141800000	137520000	159970000
BaAP.GP.6HG0224	Luminal-binding protein 5-like	GO:0005524	GO:0000325,GO:0005575,GO:0005622,GO:0005623,GO:0005737,GO:0005773,GO:0005774,GO:0005783,GO:0005788,GO:0006457,GO:0008150,GO:0009705,GO:0009987,GO:0012505,GO:0016020,GO:0031090,GO:0031974,GO:0034975,GO:0043226,GO:0043227,GO:0043229,GO:0043231,GO:0043233,GO:0044422,GO:0044424,GO:0044432,GO:0044437,GO:0044444,GO:0044446,GO:0044464,GO:0070013,GO:0098588,GO:0098805	Belongs to the heat shock protein 70 family	58	0	323.31	2076700000	2372100000	1799100000	3382500000	5072700000	5770000000	1661400000	2042700000	2087100000	4533900000	5504400000	6141700000	1488700000	2560200000	1432700000	4435100000	4407400000	4403600000	916530000	2328400000	1453600000	3822900000	5348500000	4268000000	6966600000	1303800000	1580900000	2457900000	4573300000	4960900000
BaAP.GP.1HG0518	Chromatin-remodeling complex ATPase	GO:0031491,GO:0043044,GO:0005634,GO:0016818,GO:0005524,GO:0016584,GO:0016021,GO:0003676	GO:0005575,GO:0005622,GO:0005623,GO:0005634,GO:0006323,GO:0006325,GO:0006333,GO:0006996,GO:0007275,GO:0008150,GO:0009553,GO:0009561,GO:0009987,GO:0016043,GO:0016584,GO:0022607,GO:0031497,GO:0032501,GO:0032502,GO:0034728,GO:0040034,GO:0043226,GO:0043227,GO:0043229,GO:0043231,GO:0043933,GO:0044085,GO:0044424,GO:0044464,GO:0048229,GO:0048506,GO:0048509,GO:0048510,GO:0048518,GO:0048522,GO:0048583,GO:…	chromatin-remodeling complex ATPase	57	0	323.31	363570000	388630000	311810000	507970000	341140000	280810000	365700000	202370000	261870000	219330000	193520000	230740000	333210000	291660000	273400000	318580000	268780000	312890000	255470000	234590000	193780000	262980000	213390000	318030000	61653000	207640000	203730000	293070000	273780000	374780000
BaAP.GP.7HG0197	Argonaute	GO:0042555,GO:0006270,GO:0003678,GO:0005634,GO:0032508,GO:0046658,GO:0003677,GO:0005524,GO:0042025,GO:1902299,GO:0000727,GO:1902969,GO:0016021	0	Belongs to the argonaute family	57	0	323.31	1038200000	966450000	929300000	949870000	731780000	739620000	810370000	840670000	595740000	251290000	484810000	629850000	588890000	888780000	619070000	571170000	621830000	678840000	842970000	740080000	663700000	640130000	493780000	641900000	407070000	776990000	672140000	731240000	641030000	954320000
BaAP.GP.1HG0754	DNA helicase	GO:0070143,GO:0004813,GO:0005739,GO:0000049,GO:0008270,GO:0005829,GO:0009507,GO:0005524,GO:0016597,GO:0002161,GO:0106074,GO:0006400	0	Belongs to the MCM family	57	0	323.31	1736800000	1108600000	1132400000	638070000	280890000	329060000	2432400000	2012100000	1394100000	1300500000	347580000	406460000	2147100000	1199200000	1472100000	1216400000	359020000	255960000	1666000000	1458600000	1452100000	1259700000	239700000	654140000	184500000	1512500000	1192100000	1127800000	498090000	1072300000
BaAP.GP.4HG0956	Alanine--tRNA ligase	GO:0047780,GO:0006101,GO:0005829,GO:0003994,GO:0005739,GO:0006099,GO:0051539,GO:0005773,GO:0009506,GO:0005507,GO:0048027,GO:0048046,GO:0006102,GO:0009570,GO:1990641,GO:0090351,GO:0005515,GO:0046686,GO:0005618,GO:0098805,GO:0005524,GO:0009737,GO:0098588,GO:0005886,GO:0005794,GO:0006979,GO:0006097	GO:0000049,GO:0003674,GO:0003676,GO:0003723,GO:0003824,GO:0004812,GO:0004813,GO:0005488,GO:0005575,GO:0005622,GO:0005623,GO:0005737,GO:0005739,GO:0005829,GO:0006082,GO:0006139,GO:0006396,GO:0006399,GO:0006400,GO:0006412,GO:0006418,GO:0006419,GO:0006518,GO:0006520,GO:0006725,GO:0006807,GO:0008033,GO:0008150,GO:0008152,GO:0009058,GO:0009059,GO:0009451,GO:0009507,GO:0009536,GO:0009987,GO:0010035,GO:…	Catalyzes the attachment of alanine to tRNA(Ala) in a two-step reaction alanine is first activated by ATP to form Ala- AMP and then transferred to the acceptor end of tRNA(Ala). Also edits incorrectly charged tRNA(Ala) via its editing domain	57	0	323.31	810910000	590010000	729950000	728280000	882900000	1205300000	872670000	1131800000	848060000	1297200000	981140000	998770000	800810000	782350000	866900000	1235300000	804380000	581280000	249040000	912500000	750270000	768090000	680620000	973320000	542660000	729000000	763420000	706510000	921310000	1031400000
BaAP.GP.4HG2486	Aconitate hydratase	GO:1990116,GO:1990112,GO:0061630,GO:0005829,GO:0008270,GO:0016021,GO:0016567,GO:0043023,GO:0016874,GO:0072344	0	Catalyzes the isomerization of citrate to isocitrate via cis-aconitate	57	0	323.31	1051800000	930040000	1111000000	741840000	1615500000	1726300000	1109500000	1628700000	1200700000	1824800000	1743700000	2553700000	1090300000	1259700000	1330200000	1899200000	1375800000	877000000	666390000	1531400000	1451100000	1317200000	1448900000	1628800000	1132700000	951980000	1411100000	1121500000	1817400000	1377500000
BaAP.GP.5HG3879	E3 ubiquitin-protein ligase listerin	GO:0016021,GO:0003723	GO:0005575,GO:0005622,GO:0005623,GO:0005737,GO:0005829,GO:0044424,GO:0044444,GO:0044464	E3 ubiquitin-protein ligase	57	0	283.89	341010000	585360000	228820000	363360000	445210000	381090000	305220000	439590000	0	221740000	0	378430000	259100000	310580000	296810000	92080000	346990000	539590000	0	301260000	228290000	183660000	133100000	165640000	448820000	402330000	300160000	338450000	429230000	420100000
BaAP.GP.5HG2733	Bacterial Ig-like, group 2	#N/A	GO:0005575,GO:0005622,GO:0005623,GO:0005634,GO:0005635,GO:0005737,GO:0005783,GO:0012505,GO:0031967,GO:0031975,GO:0043226,GO:0043227,GO:0043229,GO:0043231,GO:0044422,GO:0044424,GO:0044428,GO:0044444,GO:0044446,GO:0044464	Nuclear pore membrane glycoprotein	57	0	323.31	153000000	157570000	191770000	192870000	169050000	129030000	101820000	72420000	54486000	28645000	51907000	113410000	74625000	202840000	122020000	156740000	135670000	96067000	19508000	154640000	77051000	83123000	29569000	78933000	25579000	146250000	84047000	285850000	137840000	191790000
BaAP.GP.7HG1101	Protein CELLULOSE SYNTHASE INTERACTIVE 1 isoform A	GO:0072699,GO:0010330,GO:0008017,GO:0051211,GO:0036449,GO:2000067,GO:0055028,GO:0009901,GO:0048467,GO:0009506,GO:0010208,GO:0009898,GO:0009833,GO:0043622,GO:0048868,GO:0010215,GO:0005794,GO:0051592,GO:0009414,GO:0070507,GO:0030244	GO:0000003,GO:0000226,GO:0000271,GO:0000278,GO:0000281,GO:0000910,GO:0001101,GO:0002682,GO:0002683,GO:0003006,GO:0003674,GO:0003824,GO:0004842,GO:0005102,GO:0005488,GO:0005515,GO:0005575,GO:0005622,GO:0005623,GO:0005634,GO:0005737,GO:0005794,GO:0005829,GO:0005856,GO:0005874,GO:0005881,GO:0005886,GO:0005911,GO:0005938,GO:0005975,GO:0005976,GO:0006073,GO:0006464,GO:0006807,GO:0006950,GO:0006952,GO:…	Armadillo/beta-catenin-like repeats	57	0	287.1	45351000	40628000	70213000	18076000	105860000	107280000	13121000	45923000	0	22238000	7925400	111560000	16809000	45551000	36336000	33280000	47914000	128500000	0	41120000	14415000	83342000	35078000	42374000	11824000	55582000	4348100	73389000	94282000	118100000
BaAP.GP.UnG0255	5-methyltetrahydropteroyltriglutamate-homocysteine methyltransferase, putative, expressed	GO:0042085,GO:0009086,GO:0008172,GO:0008270,GO:0032259	GO:0000096,GO:0000097,GO:0003674,GO:0003824,GO:0003871,GO:0005575,GO:0005576,GO:0005622,GO:0005623,GO:0005737,GO:0005829,GO:0006082,GO:0006520,GO:0006555,GO:0006790,GO:0006807,GO:0008150,GO:0008152,GO:0008168,GO:0008172,GO:0008652,GO:0008705,GO:0009058,GO:0009066,GO:0009067,GO:0009086,GO:0009987,GO:0016053,GO:0016740,GO:0016741,GO:0019752,GO:0032259,GO:0042084,GO:0042085,GO:0043436,GO:0044237,GO:…	Cobalamin-independent synthase, N-terminal domain	57	0	323.31	1319700000	1356000000	1304300000	1014800000	1233600000	1240400000	1196500000	1296400000	1034300000	1218100000	1419700000	1029500000	1203400000	1169800000	1092100000	1325200000	1188400000	1349100000	744310000	1001600000	1301700000	1327700000	1449300000	1804400000	1101500000	1367900000	1079300000	932890000	1010200000	1086700000
BaAP.GP.7HG0556	Puromycin-sensitive aminopeptidase	GO:0004821,GO:0006427,GO:0005829,GO:0005739,GO:0032543,GO:0005524	GO:0003674,GO:0003824,GO:0004177,GO:0005488,GO:0005575,GO:0005622,GO:0005623,GO:0005737,GO:0006508,GO:0006518,GO:0006807,GO:0008150,GO:0008152,GO:0008233,GO:0008235,GO:0008237,GO:0008238,GO:0008270,GO:0009056,GO:0009987,GO:0016787,GO:0019538,GO:0033218,GO:0034641,GO:0042277,GO:0043167,GO:0043169,GO:0043170,GO:0043171,GO:0043603,GO:0044237,GO:0044238,GO:0044248,GO:0044424,GO:0044464,GO:0046872,GO:…	Domain of unknown function (DUF3458_C) ARM repeats	56	0	323.31	427310000	416130000	422540000	288290000	453790000	536400000	562380000	640130000	382180000	633230000	617560000	682860000	556430000	463490000	482200000	592470000	442260000	420560000	316050000	613310000	648960000	653850000	507870000	670000000	437940000	563310000	572060000	497630000	726410000	719490000
BaAP.GP.5HG0630	DNA replication licensing factor MCM7	GO:0005829,GO:0005634	GO:0000347,GO:0005575,GO:0005622,GO:0005623,GO:0005634,GO:0005737,GO:0006139,GO:0006259,GO:0006260,GO:0006261,GO:0006268,GO:0006725,GO:0006807,GO:0006996,GO:0007154,GO:0007165,GO:0008150,GO:0008152,GO:0009058,GO:0009059,GO:0009743,GO:0009756,GO:0009987,GO:0010033,GO:0010182,GO:0016043,GO:0023052,GO:0032392,GO:0032508,GO:0032991,GO:0034641,GO:0034645,GO:0042221,GO:0043170,GO:0043226,GO:0043227,GO:…	Belongs to the MCM family	56	0	323.31	1647800000	1218700000	1003400000	862600000	255510000	184180000	1769500000	1205700000	1101900000	804490000	209860000	149630000	1178200000	832790000	1070200000	710470000	265410000	247160000	1606700000	866230000	1395500000	1265300000	383250000	666860000	139440000	1477900000	947820000	983900000	265740000	397870000
BaAP.GP.1HG2953	Argonaute	GO:0005694,GO:0051276,GO:0005524	GO:0000003,GO:0002252,GO:0002376,GO:0003006,GO:0003674,GO:0003676,GO:0003723,GO:0005488,GO:0005575,GO:0005622,GO:0005623,GO:0005634,GO:0005737,GO:0006950,GO:0006952,GO:0007049,GO:0007275,GO:0008150,GO:0009553,GO:0009554,GO:0009605,GO:0009607,GO:0009615,GO:0009791,GO:0009908,GO:0009987,GO:0010528,GO:0010529,GO:0019953,GO:0022402,GO:0022414,GO:0030154,GO:0032501,GO:0032502,GO:0034293,GO:0035197,GO:…	Belongs to the argonaute family	56	0	323.31	489750000	289680000	352080000	242660000	446620000	623210000	590030000	571940000	367950000	393250000	384990000	564430000	569740000	413950000	442310000	540790000	434180000	277850000	313250000	448420000	555130000	560360000	437690000	525050000	287430000	312770000	388660000	398190000	502250000	559150000
BaAP.GP.3HG1239	Argonaute	GO:0031047,GO:0003676	GO:0000003,GO:0002252,GO:0002376,GO:0003006,GO:0003674,GO:0003676,GO:0003723,GO:0005488,GO:0005575,GO:0005622,GO:0005623,GO:0005634,GO:0005737,GO:0006950,GO:0006952,GO:0007049,GO:0007275,GO:0008150,GO:0009553,GO:0009554,GO:0009605,GO:0009607,GO:0009615,GO:0009791,GO:0009908,GO:0009987,GO:0010528,GO:0010529,GO:0019953,GO:0022402,GO:0022414,GO:0030154,GO:0032501,GO:0032502,GO:0034293,GO:0035197,GO:…	Belongs to the argonaute family	56	0	323.31	601640000	102170000	175670000	416900000	1011700000	1181800000	520430000	589830000	242450000	395080000	674870000	979220000	570530000	390970000	369290000	795610000	751440000	450790000	311200000	592340000	438810000	539830000	658770000	821000000	587410000	437010000	416530000	350180000	887860000	866800000
BaAP.GP.1HG0529	Histidine--tRNA ligase cytoplasmic	GO:0003723,GO:0016281,GO:0006413,GO:0016021,GO:0090079	GO:0005575,GO:0005622,GO:0005623,GO:0005737,GO:0005739,GO:0005829,GO:0006412,GO:0006518,GO:0006807,GO:0008150,GO:0008152,GO:0009058,GO:0009059,GO:0009987,GO:0010467,GO:0019538,GO:0032543,GO:0034641,GO:0034645,GO:0043043,GO:0043170,GO:0043226,GO:0043227,GO:0043229,GO:0043231,GO:0043603,GO:0043604,GO:0044237,GO:0044238,GO:0044249,GO:0044260,GO:0044267,GO:0044271,GO:0044424,GO:0044444,GO:0044464,GO:…	Anticodon binding domain of tRNAs	56	0	323.31	201580000	198680000	230080000	126560000	296430000	280390000	305790000	446750000	291100000	483680000	492330000	573490000	312830000	290500000	289120000	406040000	274160000	238710000	136110000	441050000	344230000	357440000	369710000	415090000	409500000	339010000	304320000	268520000	434430000	583040000
BaAP.GP.1HG0681	Heat shock protein 2	GO:0031047,GO:0003676	0	Belongs to the heat shock protein 70 family	56	0	323.31	180800000	94446000	89999000	109250000	176670000	249250000	189650000	241360000	141010000	206610000	218580000	238530000	230580000	124490000	205720000	246590000	159590000	51883000	65163000	267980000	265380000	162860000	164160000	209540000	168220000	174130000	262050000	192660000	256820000	220190000
BaAP.GP.1HG1953	SMC hinge domain-containing protein	GO:0003887,GO:0071897,GO:0005634,GO:0006260,GO:0006287,GO:0051539,GO:0006297,GO:0030894,GO:0008296,GO:0042575,GO:0003677,GO:0000166,GO:0046872,GO:0070013,GO:0090305	GO:0000003,GO:0000070,GO:0000278,GO:0000280,GO:0000819,GO:0003006,GO:0005575,GO:0005622,GO:0005623,GO:0005634,GO:0006323,GO:0006996,GO:0007049,GO:0007059,GO:0007076,GO:0007275,GO:0008150,GO:0009790,GO:0009791,GO:0009793,GO:0009987,GO:0010154,GO:0016043,GO:0022402,GO:0022414,GO:0030261,GO:0032501,GO:0032502,GO:0043226,GO:0043227,GO:0043229,GO:0043231,GO:0044424,GO:0044464,GO:0048285,GO:0048316,GO:…	Structural maintenance of chromosomes protein	56	0	225.46	194620000	279750000	80593000	199850000	136220000	91430000	127560000	102130000	222240000	117200000	78382000	83074000	170830000	64725000	125220000	112570000	96547000	171100000	0	65874000	102220000	52562000	47561000	92296000	13798000	90156000	110440000	103860000	105510000	153600000
BaAP.GP.2HG2465	Eukaryotic translation initiation factor	GO:0030126,GO:0016192,GO:0005198,GO:0006886,GO:0016765,GO:0000139,GO:0009306,GO:0005793,GO:0005783,GO:0006412,GO:0005840	GO:0003674,GO:0003676,GO:0003723,GO:0003729,GO:0005488,GO:0005575,GO:0005622,GO:0005623,GO:0005634,GO:0005737,GO:0005829,GO:0043226,GO:0043227,GO:0043229,GO:0043231,GO:0044424,GO:0044444,GO:0044464,GO:0097159,GO:1901363	eukaryotic translation initiation factor	56	0	323.31	503130000	494520000	446540000	335030000	361630000	356060000	620150000	521920000	451410000	478610000	780760000	635340000	536230000	499620000	443680000	467670000	459210000	431570000	642620000	670320000	698720000	741390000	760600000	919850000	592860000	725420000	569870000	503590000	535620000	535630000
BaAP.GP.4HG0659	DNA polymerase delta catalytic subunit	GO:0042026,GO:0005524,GO:0005737,GO:0009408	GO:0000228,GO:0003674,GO:0003824,GO:0004518,GO:0004527,GO:0004529,GO:0004536,GO:0005575,GO:0005622,GO:0005623,GO:0005634,GO:0005657,GO:0005694,GO:0006139,GO:0006259,GO:0006260,GO:0006261,GO:0006281,GO:0006284,GO:0006287,GO:0006289,GO:0006297,GO:0006725,GO:0006807,GO:0006950,GO:0006974,GO:0008150,GO:0008152,GO:0008296,GO:0008408,GO:0009058,GO:0009059,GO:0009987,GO:0016787,GO:0016788,GO:0016796,GO:…	DNA polymerase	56	0	323.31	332020000	100350000	165380000	272440000	183200000	201220000	231200000	228610000	174470000	107440000	69259000	151070000	184390000	194590000	160470000	194820000	138840000	182890000	38848000	176500000	148200000	121720000	54179000	113720000	44338000	186830000	141410000	181790000	186600000	197660000
BaAP.GP.4HG1920	Coatomer subunit gamma	GO:0042555,GO:0006270,GO:0003678,GO:0005634,GO:0032508,GO:0007049,GO:0005737,GO:0003677,GO:0005524,GO:0036388,GO:0000727,GO:0009555,GO:0006271	GO:0005575,GO:0005622,GO:0005623,GO:0005737,GO:0005829,GO:0005886,GO:0005911,GO:0009506,GO:0009507,GO:0009536,GO:0016020,GO:0030054,GO:0043226,GO:0043227,GO:0043229,GO:0043231,GO:0044424,GO:0044444,GO:0044464,GO:0055044,GO:0071944	The coatomer is a cytosolic protein complex that binds to dilysine motifs and reversibly associates with Golgi non- clathrin-coated vesicles, which further mediate biosynthetic protein transport from the ER, via the Golgi up to the trans Golgi network. Coatomer complex is required for budding from Golgi membranes, and is essential for the retrograde Golgi-to-ER transport of dilysine-tagged protei…	56	0	323.31	413450000	362070000	350990000	229800000	468130000	526460000	462790000	474230000	325590000	463350000	660910000	892800000	376060000	426500000	408230000	498810000	436530000	398490000	259140000	507530000	510910000	623300000	581970000	606800000	451970000	390770000	381210000	368640000	555880000	609840000
BaAP.GP.4HG2803	Chaperone protein ClpB3 chloroplastic	GO:0000245,GO:0003729,GO:0005689,GO:0071004,GO:0071013,GO:0005686,GO:0016021	GO:0005575,GO:0005622,GO:0005623,GO:0005737,GO:0006950,GO:0006996,GO:0008150,GO:0009266,GO:0009408,GO:0009507,GO:0009532,GO:0009536,GO:0009570,GO:0009628,GO:0009657,GO:0009658,GO:0009987,GO:0016043,GO:0043226,GO:0043227,GO:0043229,GO:0043231,GO:0044422,GO:0044424,GO:0044434,GO:0044435,GO:0044444,GO:0044446,GO:0044464,GO:0050896,GO:0071840	Belongs to the ClpA ClpB family	56	0	323.31	111160000	110700000	102130000	36984000	119930000	452840000	166570000	147370000	131060000	266440000	291650000	282960000	165140000	165290000	199690000	224070000	195010000	66730000	89775000	129860000	167940000	285650000	235110000	166570000	217840000	175730000	188000000	162730000	240950000	302360000
BaAP.GP.6HG0619	TOG domain-containing protein (Fragment)	GO:0004252,GO:0006508,GO:0005829,GO:0009507,GO:0043155,GO:0009644	0	Splicing factor 3B subunit 1	56	0	323.31	295170000	434720000	161850000	409330000	263660000	231410000	231160000	236370000	246520000	248410000	165540000	230140000	252250000	246770000	243630000	240710000	192700000	255390000	86515000	203470000	156370000	209530000	152510000	213370000	140380000	147160000	174680000	222210000	169910000	242350000
BaAP.GP.6HG1972	PDZ domain	GO:0004177,GO:0006508,GO:0009507,GO:0008237,GO:0008270	GO:0003674,GO:0003824,GO:0005575,GO:0005622,GO:0005623,GO:0005737,GO:0005829,GO:0006508,GO:0006807,GO:0008150,GO:0008152,GO:0008233,GO:0009314,GO:0009416,GO:0009507,GO:0009536,GO:0009628,GO:0009642,GO:0009644,GO:0009892,GO:0010109,GO:0010205,GO:0016787,GO:0019222,GO:0019538,GO:0031323,GO:0031324,GO:0042548,GO:0043155,GO:0043170,GO:0043226,GO:0043227,GO:0043229,GO:0043231,GO:0043467,GO:0044238,GO:…	protease do-like	56	0	323.31	306080000	252430000	307960000	338450000	488910000	488550000	251460000	350060000	342420000	495750000	342370000	377020000	225160000	269670000	229400000	451110000	322640000	336750000	0	290510000	250320000	272900000	184080000	255110000	244760000	231760000	223340000	223780000	379040000	398810000
BaAP.GP.1HG2929	DNA damage-binding protein 1	GO:0005634,GO:0003676,GO:0043161,GO:0031461,GO:0006289,GO:0005515,GO:0016702,GO:0042626,GO:0005829,GO:0016887,GO:0016021,GO:0005524,GO:0009585,GO:0016567,GO:0055085,GO:0055114	GO:0000151,GO:0003674,GO:0003676,GO:0003677,GO:0003684,GO:0005488,GO:0005575,GO:0005622,GO:0005623,GO:0005634,GO:0006139,GO:0006259,GO:0006281,GO:0006289,GO:0006508,GO:0006511,GO:0006725,GO:0006807,GO:0006950,GO:0006974,GO:0008150,GO:0008152,GO:0009056,GO:0009057,GO:0009987,GO:0010498,GO:0019538,GO:0019941,GO:0030163,GO:0031461,GO:0032991,GO:0033554,GO:0034641,GO:0043161,GO:0043170,GO:0043226,GO:…	CPSF A subunit region	55	0	323.31	316600000	132680000	213330000	184790000	292700000	339730000	438620000	409950000	320380000	316190000	364490000	309700000	539300000	297820000	387460000	387010000	241050000	150340000	669970000	456250000	638990000	381420000	380180000	386790000	260600000	364000000	393400000	292690000	337950000	359890000
BaAP.GP.2HG0338	2-oxoglutarate dehydrogenase, mitochondrial-like	GO:0004591,GO:0006099,GO:0045252,GO:0030976,GO:0005739	GO:0003674,GO:0003824,GO:0004591,GO:0005575,GO:0005622,GO:0005623,GO:0005737,GO:0005739,GO:0005759,GO:0005947,GO:0006082,GO:0006091,GO:0006099,GO:0006101,GO:0008150,GO:0008152,GO:0009060,GO:0009353,GO:0009987,GO:0015980,GO:0016491,GO:0016624,GO:0016903,GO:0016999,GO:0017144,GO:0019752,GO:0030062,GO:0031974,GO:0032991,GO:0043226,GO:0043227,GO:0043229,GO:0043231,GO:0043233,GO:0043436,GO:0044237,GO:…	2-oxoglutarate dehydrogenase C-terminal	55	0	323.31	232070000	98742000	212580000	145200000	255300000	371920000	160280000	272090000	174190000	322940000	244750000	298850000	247360000	255570000	314990000	288240000	225630000	160280000	73755000	318040000	306240000	192960000	231610000	281700000	160740000	213990000	236420000	227310000	299830000	233560000
BaAP.GP.3HG0634	Glutamine--tRNA ligase-like	GO:0004819,GO:0006425,GO:0005737,GO:0016021,GO:0005524,GO:0004476,GO:0008270,GO:0048481,GO:0009298,GO:0005975	0	Belongs to the class-I aminoacyl-tRNA synthetase family	55	0	323.31	438860000	319750000	374020000	209200000	304270000	246930000	358530000	479390000	290230000	263300000	368010000	434340000	345030000	310670000	340430000	391850000	337210000	253980000	221870000	409190000	433920000	349020000	392340000	539320000	401250000	386720000	370230000	309950000	277120000	254250000
BaAP.GP.3HG3072	Dynamin-related protein 3A isoform 1	GO:0003924,GO:0000266,GO:0005737,GO:0005525,GO:0016020,GO:0008017	GO:0003674,GO:0003824,GO:0003924,GO:0005488,GO:0005515,GO:0005575,GO:0005622,GO:0005623,GO:0005737,GO:0005777,GO:0008017,GO:0008092,GO:0015631,GO:0016462,GO:0016787,GO:0016817,GO:0016818,GO:0017111,GO:0042579,GO:0042802,GO:0043226,GO:0043227,GO:0043229,GO:0043231,GO:0044424,GO:0044444,GO:0044464	Belongs to the TRAFAC class dynamin-like GTPase superfamily. Dynamin Fzo YdjA family	55	0	323.31	405560000	262980000	355570000	277110000	413020000	319130000	364870000	345820000	250480000	354590000	581220000	554880000	276020000	331880000	294150000	417550000	415540000	383880000	291560000	491960000	403370000	507030000	532500000	728050000	435080000	420140000	290190000	364650000	299340000	276590000
BaAP.GP.4HG0868	Ubiquitin-activating enzyme E1 2	GO:0008641,GO:0006464,GO:0005634,GO:0005524,GO:0005737,GO:0006511,GO:0016021,GO:0006974,GO:0008199,GO:0006879	GO:0003674,GO:0003824,GO:0004842,GO:0005575,GO:0005622,GO:0005623,GO:0005634,GO:0005737,GO:0005829,GO:0005886,GO:0005911,GO:0006464,GO:0006807,GO:0006950,GO:0006974,GO:0008150,GO:0008152,GO:0009506,GO:0009605,GO:0009607,GO:0009987,GO:0010035,GO:0010038,GO:0016020,GO:0016567,GO:0016740,GO:0019538,GO:0019787,GO:0030054,GO:0032446,GO:0033554,GO:0036211,GO:0042221,GO:0043170,GO:0043207,GO:0043226,GO:…	Belongs to the ubiquitin-activating E1 family	55	0	323.31	16359000	0	43143000	41079000	83345000	113210000	35764000	75439000	0	93530000	79425000	100780000	78562000	69245000	56141000	68074000	89144000	65397000	0	82992000	107030000	61533000	87710000	72588000	45381000	92838000	69890000	60730000	155710000	97001000
BaAP.GP.4HG1958	Nuclear pore complex protein NUP133	GO:0017056,GO:0006913,GO:0031080,GO:0000777,GO:0031081,GO:0000972,GO:0034504,GO:0050658,GO:0016020,GO:0017038,GO:0072594,GO:0006886,GO:0006355	GO:0000972,GO:0003674,GO:0005198,GO:0005575,GO:0005622,GO:0005623,GO:0005634,GO:0005635,GO:0005643,GO:0005737,GO:0006325,GO:0006355,GO:0006403,GO:0006405,GO:0006606,GO:0006810,GO:0006886,GO:0006913,GO:0006996,GO:0006997,GO:0008104,GO:0008150,GO:0009507,GO:0009536,GO:0009889,GO:0009987,GO:0010468,GO:0010556,GO:0012505,GO:0015031,GO:0015833,GO:0015931,GO:0016043,GO:0017038,GO:0017056,GO:0019219,GO:…	Nuclear pore complex protein	55	0	323.31	138900000	75260000	113140000	123400000	132850000	140400000	73644000	76986000	33023000	37408000	38620000	85466000	50145000	138050000	79813000	105820000	97899000	141990000	30070000	108390000	36613000	82259000	34478000	102950000	22270000	149110000	61908000	170390000	153680000	165860000
BaAP.GP.4HG2152	RNA cytidine acetyltransferase	GO:0051391,GO:0005730,GO:0008080,GO:0042274,GO:0000154,GO:0005524,GO:0016021,GO:0000049,GO:0004825,GO:0006431	GO:0000049,GO:0000154,GO:0002097,GO:0002101,GO:0003674,GO:0003676,GO:0003723,GO:0003824,GO:0005488,GO:0005575,GO:0005622,GO:0005623,GO:0005634,GO:0005730,GO:0006139,GO:0006364,GO:0006396,GO:0006399,GO:0006400,GO:0006725,GO:0006807,GO:0008033,GO:0008080,GO:0008150,GO:0008152,GO:0009451,GO:0009987,GO:0010467,GO:0016070,GO:0016072,GO:0016407,GO:0016410,GO:0016740,GO:0016746,GO:0016747,GO:0022613,GO:…	RNA cytidine acetyltransferase with specificity toward both 18S rRNA and tRNAs. Catalyzes the formation of N(4)- acetylcytidine (ac4C) in 18S rRNA. Required for early nucleolar cleavages of precursor rRNA at sites A0, A1 and A2 during 18S rRNA synthesis. Catalyzes the formation of ac4C in serine and leucine tRNAs. Requires a tRNA-binding adapter protein for full tRNA acetyltransferase activity bu…	55	0	323.31	157240000	39073000	90591000	126110000	185610000	268180000	132600000	96379000	23305000	105230000	93466000	270650000	152540000	144420000	205100000	153210000	105240000	233080000	94321000	242120000	174930000	140340000	108360000	246220000	85686000	182990000	137850000	185120000	295260000	269390000
BaAP.GP.7HG1390	Proteasome activating protein 200	GO:0070577,GO:0010952,GO:0000502,GO:0016504,GO:0070628,GO:0005829,GO:0005634,GO:0010499	GO:0000502,GO:0003674,GO:0005488,GO:0005515,GO:0005575,GO:0005622,GO:0005623,GO:0005634,GO:0005737,GO:0005829,GO:0005839,GO:0006508,GO:0006807,GO:0008047,GO:0008150,GO:0008152,GO:0009056,GO:0009057,GO:0009893,GO:0009987,GO:0010498,GO:0010499,GO:0010604,GO:0010952,GO:0016504,GO:0019222,GO:0019538,GO:0030162,GO:0030163,GO:0030234,GO:0031323,GO:0031325,GO:0032268,GO:0032270,GO:0032991,GO:0042393,GO:…	Proteasome activator subunit	55	0	323.31	92292000	95780000	101190000	105780000	195570000	411950000	37710000	131350000	0	9668200	11703000	229380000	28258000	113200000	87167000	144590000	175580000	226100000	0	177270000	124610000	132050000	139930000	175090000	70571000	78542000	87370000	139300000	249980000	223650000
BaAP.GP.UnG0804	Alanine--tRNA ligase	GO:0070143,GO:0004813,GO:0005739,GO:0000049,GO:0008270,GO:0005829,GO:0009507,GO:0005524,GO:0016597,GO:0002161,GO:0106074,GO:0006400	GO:0000049,GO:0003674,GO:0003676,GO:0003723,GO:0003824,GO:0004812,GO:0004813,GO:0005488,GO:0005575,GO:0005622,GO:0005623,GO:0005737,GO:0005739,GO:0005829,GO:0006082,GO:0006139,GO:0006396,GO:0006399,GO:0006400,GO:0006412,GO:0006418,GO:0006419,GO:0006518,GO:0006520,GO:0006725,GO:0006807,GO:0008033,GO:0008150,GO:0008152,GO:0009058,GO:0009059,GO:0009451,GO:0009507,GO:0009536,GO:0009987,GO:0010035,GO:…	Catalyzes the attachment of alanine to tRNA(Ala) in a two-step reaction alanine is first activated by ATP to form Ala- AMP and then transferred to the acceptor end of tRNA(Ala). Also edits incorrectly charged tRNA(Ala) via its editing domain	55	0	323.31	206620000	125710000	151540000	109100000	171370000	270960000	185350000	241570000	118400000	266730000	206130000	226050000	154330000	159950000	161540000	196270000	168950000	103680000	0	193410000	193190000	181160000	144280000	214090000	85913000	159520000	145140000	133600000	187310000	144210000
BaAP.GP.1HG0033	Methionine S-methyltransferase	GO:0030732,GO:0032259,GO:0005829,GO:0001887,GO:0030170,GO:0009058,GO:0046500,GO:0032044,GO:0016567,GO:0090502,GO:0004842,GO:0008483,GO:0004523,GO:0003676,GO:0006357,GO:0010467	GO:0001887,GO:0003674,GO:0003824,GO:0005575,GO:0005622,GO:0005623,GO:0005737,GO:0005829,GO:0006732,GO:0006790,GO:0008150,GO:0008152,GO:0008168,GO:0008757,GO:0009987,GO:0016740,GO:0016741,GO:0017144,GO:0032259,GO:0044237,GO:0044424,GO:0044444,GO:0044464,GO:0046500,GO:0051186,GO:0071704	Methionine S-methyltransferase	54	0	323.31	379310000	123840000	287040000	211120000	811890000	1325300000	275680000	341160000	241110000	507880000	661610000	1159700000	269340000	321000000	238090000	629690000	931260000	1044200000	74153000	315930000	250780000	490950000	619520000	888830000	795590000	328790000	279930000	292730000	1044300000	966710000
BaAP.GP.2HG2891	BEACH domain	#N/A	GO:0005575,GO:0005623,GO:0005911,GO:0009506,GO:0012505,GO:0030054,GO:0044464,GO:0055044	Beach domain-containing protein	54	0	165.32	0	0	17319000	12646000	39747000	42152000	0	12741000	0	0	0	26187000	0	27987000	26063000	27187000	16627000	45924000	0	20290000	28670000	18429000	21297000	15229000	0	10735000	0	35388000	58866000	74745000
BaAP.GP.3HG2268	Branched-chain-amino-acid aminotransferase 5 chloroplastic	GO:0006997,GO:0008483,GO:0005634,GO:0009082,GO:0009507,GO:0005739	GO:0005575,GO:0005622,GO:0005623,GO:0005634,GO:0005652,GO:0005694,GO:0005737,GO:0006996,GO:0006997,GO:0008150,GO:0009507,GO:0009536,GO:0009987,GO:0010369,GO:0016043,GO:0031974,GO:0031981,GO:0032535,GO:0034399,GO:0043226,GO:0043227,GO:0043228,GO:0043229,GO:0043231,GO:0043232,GO:0043233,GO:0044422,GO:0044424,GO:0044427,GO:0044428,GO:0044444,GO:0044446,GO:0044464,GO:0065007,GO:0065008,GO:0070013,GO:…	nuclear matrix constituent protein 1-like	54	0	297.69	109330000	87531000	48260000	123880000	101290000	109480000	157690000	33128000	51797000	38332000	97311000	90784000	95481000	118560000	93968000	90609000	89535000	107510000	64070000	83680000	95726000	133430000	74840000	93975000	17141000	112430000	96986000	231230000	124150000	180150000
BaAP.GP.3HG2289	USP domain-containing protein	GO:0036459,GO:0016579,GO:0005829,GO:0005634,GO:0006511,GO:0016021,GO:0004197,GO:0031647	0	Belongs to the peptidase C19 family	54	0	323.31	296930000	177270000	240410000	283280000	267940000	290940000	183590000	277510000	329660000	239170000	219170000	230030000	213290000	212470000	246220000	227520000	190340000	287210000	107490000	326500000	285380000	202410000	210640000	218790000	154220000	164610000	231300000	236050000	211520000	241840000
BaAP.GP.5HG3066	Elongation factor 1-alpha	GO:0003746,GO:0006414,GO:0005737,GO:0016021,GO:0003924,GO:0005525,GO:0090377,GO:0090378	0	regulation of response to stimulus	54	0	323.31	30519000000	33973000000	33309000000	45670000000	39781000000	43267000000	32861000000	40979000000	46151000000	39502000000	33928000000	42951000000	31866000000	36531000000	41209000000	39085000000	34908000000	39969000000	20447000000	18318000000	20300000000	20206000000	20864000000	22866000000	23400000000	29830000000	27110000000	29766000000	33805000000	27089000000
BaAP.GP.6HG2398	Non-cell-autonomous heat shock cognate protein 70	GO:0005524,GO:0051085,GO:0005737,GO:0016021,GO:0034620,GO:0044183,GO:0042026,GO:0051787,GO:0031072,GO:0051082,GO:0055114,GO:0016887,GO:0032440,GO:0003677	0	Belongs to the heat shock protein 70 family	54	0	323.31	12480000000	8750900000	11520000000	10263000000	12895000000	11102000000	12554000000	13065000000	12963000000	11755000000	11105000000	10347000000	9782900000	11099000000	12887000000	11988000000	9926300000	9523200000	9731400000	12403000000	11877000000	9254400000	12912000000	10539000000	9484100000	8985900000	12523000000	11253000000	10069000000	10023000000
BaAP.GP.6HG1486	#N/A	#N/A	0	AT hook motif family protein, expressed	54	0	323.31	220490000	177910000	273480000	466680000	310000000	301100000	616770000	263820000	504650000	367890000	362340000	286640000	469430000	399600000	504910000	351850000	267890000	364650000	479290000	339140000	333350000	341870000	331630000	319200000	148200000	301510000	471680000	519010000	315910000	492900000
BaAP.GP.7HG2057	DNA topoisomerase I	GO:0003917,GO:0006265,GO:0005694,GO:0003677	GO:0000228,GO:0003674,GO:0003824,GO:0003916,GO:0003917,GO:0005575,GO:0005622,GO:0005623,GO:0005634,GO:0005657,GO:0005694,GO:0005730,GO:0006139,GO:0006259,GO:0006260,GO:0006265,GO:0006325,GO:0006338,GO:0006725,GO:0006807,GO:0006996,GO:0007059,GO:0008150,GO:0008152,GO:0009058,GO:0009059,GO:0009987,GO:0016020,GO:0016043,GO:0016853,GO:0031298,GO:0031974,GO:0031981,GO:0032991,GO:0034641,GO:0034645,GO:…	DNA Topoisomerase I (eukaryota)	54	0	284.47	41046000	18536000	53691000	134110000	142170000	159910000	38171000	13422000	0	46724000	138410000	179840000	33271000	102170000	48341000	114690000	88943000	172170000	39833000	102900000	35177000	103810000	113630000	147490000	67687000	93699000	83177000	120760000	197270000	237800000
BaAP.GP.3HG0363	Chromatin-remodeling complex ATPase	GO:0030126,GO:0016192,GO:0005198,GO:0006886,GO:0016765,GO:0000139,GO:0009306,GO:0005793,GO:0005783,GO:0006412,GO:0005840	GO:0005575,GO:0005622,GO:0005623,GO:0005634,GO:0006323,GO:0006325,GO:0006333,GO:0006996,GO:0007275,GO:0008150,GO:0009553,GO:0009561,GO:0009987,GO:0016043,GO:0016584,GO:0022607,GO:0031497,GO:0032501,GO:0032502,GO:0034728,GO:0040034,GO:0043226,GO:0043227,GO:0043229,GO:0043231,GO:0043933,GO:0044085,GO:0044424,GO:0044464,GO:0048229,GO:0048506,GO:0048509,GO:0048510,GO:0048518,GO:0048522,GO:0048583,GO:…	chromatin-remodeling complex ATPase	53	0	173.65	112530000	124840000	93288000	73160000	99817000	68673000	121360000	59791000	28698000	15060000	45281000	44249000	86391000	61252000	58299000	143050000	71853000	105320000	77351000	69453000	37504000	105430000	47721000	83040000	11520000	88636000	61162000	109680000	123890000	176530000
BaAP.GP.2HG2827	Argonaute	GO:0031047,GO:0003676	0	Belongs to the argonaute family	53	0	307.79	234160000	79983000	258410000	190640000	116570000	85940000	181210000	202250000	154390000	102280000	79828000	86993000	175220000	226110000	192320000	141800000	139110000	104790000	134770000	162440000	153440000	123320000	74919000	71159000	0	164360000	196710000	200210000	125200000	173410000
BaAP.GP.1HG1016	Coatomer subunit gamma	GO:0031491,GO:0043044,GO:0005634,GO:0016818,GO:0005524,GO:0000145,GO:0016584,GO:0016021,GO:0003676,GO:0006887	GO:0005575,GO:0005622,GO:0005623,GO:0005737,GO:0005829,GO:0005886,GO:0005911,GO:0009506,GO:0009507,GO:0009536,GO:0016020,GO:0030054,GO:0043226,GO:0043227,GO:0043229,GO:0043231,GO:0044424,GO:0044444,GO:0044464,GO:0055044,GO:0071944	The coatomer is a cytosolic protein complex that binds to dilysine motifs and reversibly associates with Golgi non- clathrin-coated vesicles, which further mediate biosynthetic protein transport from the ER, via the Golgi up to the trans Golgi network. Coatomer complex is required for budding from Golgi membranes, and is essential for the retrograde Golgi-to-ER transport of dilysine-tagged protei…	53	0	323.31	296640000	284430000	323180000	164480000	467270000	427080000	252950000	290970000	152480000	230760000	422860000	643920000	244120000	337940000	230350000	314270000	425150000	360360000	90937000	348110000	260960000	365670000	408530000	549110000	433790000	371270000	225310000	316870000	483050000	473620000
BaAP.GP.4HG1587	Elongation factor 1-alpha	GO:0003746,GO:0006414,GO:0005737,GO:0016021,GO:0003924,GO:0005525,GO:0090377,GO:0090378,GO:0016779	0	regulation of response to stimulus	53	0	279.21	0	112970000	137080000	163140000	226320000	268980000	0	118260000	191650000	172950000	165040000	239770000	126440000	203150000	170010000	256800000	262040000	244200000	0	0	62444000	66981000	149930000	102570000	0	126050000	55492000	48332000	161800000	134110000
BaAP.GP.5HG3532	probable mediator of RNA polymerase II transcription subunit 37c	GO:0005524,GO:0051085,GO:0005737,GO:0016363,GO:0044183,GO:0034620,GO:0009506,GO:0051787,GO:0048046,GO:0042026,GO:0005618,GO:0031072,GO:0098805,GO:0012505,GO:0051082,GO:0080167,GO:0046686,GO:0009615,GO:0098588,GO:0016887,GO:0009408,GO:0002020,GO:0005840,GO:0030433,GO:0005886,GO:0032991,GO:0016021,GO:0007165	0	Belongs to the heat shock protein 70 family	53	0	323.31	1353000000	1202600000	1043600000	1190600000	1929200000	2362600000	1257000000	1518600000	1255100000	1416700000	1708100000	1748500000	1093900000	1497700000	1082800000	1404700000	1649300000	1893900000	651940000	1149400000	918450000	916690000	1345300000	1079000000	1549700000	724240000	1023500000	996570000	1728800000	1658900000
BaAP.GP.UnG1087	PWWP domain-containing protein	GO:0003676,GO:0016021	0	PWWP domain	53	0	323.31	66423000	81673000	88447000	85571000	57244000	61536000	50405000	0	10542000	0	0	36215000	26684000	128000000	49632000	56461000	33079000	62538000	0	81869000	58871000	106960000	0	53524000	12533000	51689000	96580000	164460000	94260000	188520000
BaAP.GP.1HG2115	PWWP domain-containing protein	GO:0003676	0	PWWP domain	52	0	323.31	341800000	423420000	360740000	415750000	352550000	307610000	402680000	244210000	350100000	305000000	308850000	296520000	366560000	370050000	339190000	337020000	298090000	296960000	370790000	298290000	372810000	317350000	265350000	290020000	187320000	263960000	381610000	413820000	313390000	396930000
BaAP.GP.3HG1038	Leucine--tRNA ligase cytoplasmic	GO:0004823,GO:0006429,GO:0016021,GO:0002161,GO:0106074,GO:0005524	GO:0000323,GO:0001101,GO:0003674,GO:0003824,GO:0004812,GO:0004819,GO:0004823,GO:0004832,GO:0005096,GO:0005575,GO:0005622,GO:0005623,GO:0005634,GO:0005654,GO:0005737,GO:0005764,GO:0005773,GO:0005783,GO:0005829,GO:0005911,GO:0006082,GO:0006139,GO:0006399,GO:0006412,GO:0006418,GO:0006425,GO:0006429,GO:0006438,GO:0006518,GO:0006520,GO:0006605,GO:0006622,GO:0006623,GO:0006725,GO:0006807,GO:0006810,GO:…	Belongs to the class-I aminoacyl-tRNA synthetase family	52	0	323.31	471430000	233830000	307620000	658470000	518700000	684820000	339240000	534700000	298710000	505650000	345360000	546600000	405990000	317880000	311070000	409890000	361300000	454160000	110260000	507160000	482860000	347030000	331290000	375450000	332540000	366340000	359840000	319550000	417380000	427880000
BaAP.GP.4HG2271	Inactive ubiquitin carboxyl-terminal hydrolase 54	GO:0036459,GO:0016579,GO:0016021	0	BEST Arabidopsis thaliana protein match is Ubiquitin carboxyl-terminal hydrolase-related protein (TAIR	52	0	273.05	37069000	48984000	42589000	138550000	71481000	91965000	23004000	32208000	0	31654000	18523000	92397000	11013000	61807000	45840000	46802000	25545000	120310000	0	103120000	28506000	55871000	47239000	68247000	47393000	55687000	13228000	56852000	118880000	127940000
BaAP.GP.5HG1960	tRNA (Cytosine(34)-C(5))-methyltransferase	GO:0016428,GO:0030488,GO:0003723	GO:0000049,GO:0001510,GO:0003674,GO:0003676,GO:0003723,GO:0003824,GO:0005488,GO:0005575,GO:0005622,GO:0005623,GO:0005634,GO:0005737,GO:0006139,GO:0006396,GO:0006399,GO:0006400,GO:0006725,GO:0006807,GO:0008033,GO:0008150,GO:0008152,GO:0008168,GO:0008173,GO:0008175,GO:0008757,GO:0009451,GO:0009987,GO:0010467,GO:0016070,GO:0016427,GO:0016428,GO:0016740,GO:0016741,GO:0030488,GO:0032259,GO:0034470,GO:…	Belongs to the class I-like SAM-binding methyltransferase superfamily. RsmB NOP family	52	0	323.31	97774000	51503000	81972000	43843000	173390000	297360000	115970000	177170000	36630000	134690000	142130000	239110000	93712000	136060000	120180000	146480000	118290000	67879000	48278000	103880000	96621000	115740000	176700000	175550000	137330000	113800000	102970000	99504000	255180000	229820000
BaAP.GP.7HG1246	Chromatin structure-remodeling complex subunit snf21	GO:0042393,GO:0043044,GO:0005634,GO:0005524,GO:0045944,GO:0016021,GO:0008094,GO:0003677	GO:0000003,GO:0000166,GO:0000228,GO:0000785,GO:0000790,GO:0000988,GO:0000990,GO:0000991,GO:0002831,GO:0003006,GO:0003674,GO:0003676,GO:0003677,GO:0003678,GO:0003824,GO:0004003,GO:0004386,GO:0005488,GO:0005524,GO:0005575,GO:0005622,GO:0005623,GO:0005634,GO:0005694,GO:0005737,GO:0005829,GO:0006139,GO:0006325,GO:0006338,GO:0006351,GO:0006355,GO:0006357,GO:0006366,GO:0006725,GO:0006807,GO:0006950,GO:…	Chromatin structure-remodeling complex protein	52	0	167.87	24961000	36634000	14990000	45611000	19704000	17526000	0	0	0	0	0	8898500	0	0	0	0	0	31946000	0	0	0	10772000	0	0	0	35428000	8226200	74214000	46988000	58030000
BaAP.GP.UnG1160	Zincin-like metalloproteases family protein	GO:0004222,GO:0006508,GO:0006518,GO:0046872	GO:0003674,GO:0003824,GO:0004175,GO:0004222,GO:0005575,GO:0005576,GO:0005622,GO:0005623,GO:0005737,GO:0005739,GO:0005759,GO:0005829,GO:0006465,GO:0006508,GO:0006518,GO:0006807,GO:0008150,GO:0008152,GO:0008233,GO:0008237,GO:0009507,GO:0009532,GO:0009536,GO:0009570,GO:0009987,GO:0010035,GO:0010038,GO:0010467,GO:0016485,GO:0016787,GO:0019538,GO:0031974,GO:0034641,GO:0042221,GO:0043170,GO:0043226,GO:…	Peptidase family M3	52	0	323.31	692000000	745730000	615940000	582000000	813690000	1049300000	506670000	625220000	645190000	566130000	865060000	881450000	472850000	429090000	452020000	520610000	700670000	918170000	287900000	381190000	528340000	615850000	1129400000	967380000	1232100000	788120000	408280000	395400000	638650000	608850000
BaAP.GP.2HG0687	RNAligase	GO:0003972,GO:0006388,GO:0005524	GO:0000003,GO:0000278,GO:0000281,GO:0000394,GO:0000910,GO:0003006,GO:0003674,GO:0003676,GO:0003723,GO:0003729,GO:0003824,GO:0003972,GO:0005488,GO:0005575,GO:0005622,GO:0005623,GO:0005737,GO:0006139,GO:0006388,GO:0006396,GO:0006399,GO:0006725,GO:0006807,GO:0007049,GO:0007275,GO:0008033,GO:0008150,GO:0008152,GO:0008356,GO:0008380,GO:0008452,GO:0009790,GO:0009791,GO:0009793,GO:0009966,GO:0009987,GO:…	atrnl,rnl	51	0	323.31	86005000	33701000	54207000	186660000	168120000	185160000	79197000	117850000	120860000	122060000	93955000	175780000	103130000	112730000	116840000	109790000	105220000	185250000	22586000	122120000	84093000	91281000	78337000	97541000	62635000	110240000	128280000	129850000	193260000	186690000
BaAP.GP.4HG1114	DEK domain-containing chromatin associated protein	GO:2000779,GO:0042393,GO:0005634	0	DEK C terminal domain	51	0	323.31	294190000	421740000	214160000	496370000	316310000	266310000	452800000	237340000	629410000	398050000	407530000	267950000	357460000	300060000	338510000	346620000	294930000	351400000	213520000	332980000	332010000	268380000	361440000	358230000	191050000	186920000	381120000	290620000	222500000	255140000
BaAP.GP.5HG2294	Cell division cycle 5-like protein (Fragment)	GO:0051301,GO:0016829,GO:0009870,GO:0016788,GO:0050832,GO:0042742,GO:0006520	0	RNA polymerase II transcription regulator recruiting activity	51	0	284.19	152710000	254610000	101950000	218480000	132260000	128820000	194440000	150840000	231460000	184150000	90055000	154310000	160470000	132420000	127030000	122730000	93265000	169830000	101770000	158170000	104260000	154980000	78893000	128420000	52875000	104970000	106350000	144760000	129970000	149090000
BaAP.GP.5HG2752	MBD domain-containing protein	GO:0042025,GO:0003677	#N/A	#N/A	51	0	323.31	594440000	376490000	312450000	323020000	367420000	770840000	1170200000	831290000	1026300000	1003500000	1111300000	935830000	1024900000	546820000	1228800000	797850000	516260000	511190000	2237500000	1677500000	1788300000	1099200000	1511200000	1650500000	915950000	1176400000	2474800000	1423500000	1565700000	1788500000
BaAP.GP.5HG2767	DNA-directed RNA polymerase subunit beta	GO:0003899,GO:0006351,GO:0005665,GO:0032549,GO:0003677,GO:0046872,GO:0009506,GO:0005829,GO:0016021,GO:0035196	0	DNA-dependent RNA polymerase catalyzes the transcription of DNA into RNA using the four ribonucleoside triphosphates as substrates	51	0	243.75	142790000	135910000	110630000	201270000	183700000	215010000	82599000	118060000	39730000	49492000	63743000	122570000	72900000	108820000	91028000	102220000	91884000	166090000	0	118640000	77349000	100380000	62286000	102890000	43776000	114230000	79989000	105330000	110790000	179470000
BaAP.GP.6HG2565	DNA replication licensing factor MCM5	GO:0042555,GO:0003688,GO:0006270,GO:0000347,GO:0005524,GO:1902299,GO:0005737,GO:0000727,GO:0033260,GO:0003678,GO:0032508,GO:0003697,GO:0016491,GO:0005515,GO:0055114	GO:0000347,GO:0000785,GO:0005575,GO:0005622,GO:0005623,GO:0005634,GO:0005694,GO:0005737,GO:0006139,GO:0006259,GO:0006260,GO:0006261,GO:0006268,GO:0006275,GO:0006725,GO:0006807,GO:0006996,GO:0008150,GO:0008152,GO:0009058,GO:0009059,GO:0009889,GO:0009987,GO:0010556,GO:0016043,GO:0019219,GO:0019222,GO:0030174,GO:0031323,GO:0031326,GO:0032392,GO:0032508,GO:0032991,GO:0034641,GO:0034645,GO:0042555,GO:…	Belongs to the MCM family	51	0	323.31	1870700000	1032100000	1153000000	722050000	277050000	96412000	2104600000	1512500000	1399800000	817860000	281800000	120010000	1309800000	872270000	1126200000	971230000	323510000	268850000	1556600000	843460000	1154300000	1087000000	246110000	523480000	241540000	1562800000	1025500000	993730000	211900000	348270000
BaAP.GP.7HG0118	Callose synthase 10	GO:0003843,GO:0006075,GO:0000148,GO:0016021	GO:0000003,GO:0003006,GO:0005575,GO:0005622,GO:0005623,GO:0005737,GO:0005794,GO:0005886,GO:0005911,GO:0007049,GO:0007275,GO:0008150,GO:0009506,GO:0009555,GO:0009556,GO:0009987,GO:0012505,GO:0016020,GO:0019953,GO:0022402,GO:0022414,GO:0030054,GO:0032501,GO:0032502,GO:0034293,GO:0040007,GO:0043226,GO:0043227,GO:0043229,GO:0043231,GO:0043934,GO:0044424,GO:0044444,GO:0044464,GO:0044703,GO:0048229,GO:…	1,3-beta-glucan synthase component	51	0	242.31	35075000	50416000	44888000	69998000	102500000	86077000	15114000	6431900	0	0	0	54036000	0	73536000	30193000	35784000	67390000	56706000	0	90674000	39003000	100420000	34493000	97804000	15986000	66582000	19389000	70493000	137940000	102880000
BaAP.GP.7HG1721	Glycine--tRNA ligase mitochondrial 1	GO:0004820,GO:0006426,GO:0005737,GO:0043231,GO:0005524,GO:0070127,GO:0097708,GO:0031984,GO:0012505,GO:0016021,GO:0008234,GO:0003700,GO:0003677,GO:0046686,GO:0006508,GO:0006355	0	Anticodon binding domain	51	0	323.31	1700500000	1714400000	1495900000	1352600000	1274100000	1099900000	1485400000	1550500000	1591400000	1273900000	1350600000	1089200000	981680000	1072200000	1395500000	1501200000	1235700000	1181700000	1019100000	1210100000	1418400000	1352200000	1560300000	1521700000	1840400000	1722000000	1470300000	1180700000	992330000	1102400000
BaAP.GP.3HG2271	DExH-box ATP-dependent RNA helicase DExH6	GO:0051082,GO:0006457,GO:0009507,GO:0005524,GO:0072596,GO:0046686,GO:0009409,GO:0009408,GO:0009532,GO:0009526,GO:0009579,GO:0005829,GO:0006605,GO:0005739,GO:0005634,GO:0032440,GO:0016032,GO:0055114	GO:0000003,GO:0003006,GO:0003674,GO:0003676,GO:0003677,GO:0003678,GO:0003723,GO:0003724,GO:0003824,GO:0004004,GO:0004386,GO:0005488,GO:0005515,GO:0005575,GO:0005622,GO:0005623,GO:0005634,GO:0005737,GO:0005783,GO:0006139,GO:0006259,GO:0006396,GO:0006725,GO:0006807,GO:0006996,GO:0007049,GO:0007276,GO:0007281,GO:0007283,GO:0007286,GO:0007292,GO:0007346,GO:0008026,GO:0008150,GO:0008152,GO:0008186,GO:…	Helicase associated domain (HA2) Add an annotation	50	0	323.31	82661000	91788000	21834000	137760000	187470000	216880000	39263000	31510000	0	79521000	52982000	255670000	45346000	63512000	86975000	97572000	124350000	197790000	0	105290000	70744000	72507000	85003000	121990000	46929000	73881000	70360000	95260000	166080000	162820000
BaAP.GP.5HG1294	Eukaryotic translation initiation factor 2c, putative isoform 1	GO:0004525,GO:0031047,GO:0005634,GO:0090502,GO:0005737,GO:0070013,GO:0031050,GO:0003723,GO:0005524,GO:0043232,GO:0016441,GO:0003677,GO:0004386,GO:0046872,GO:0051214,GO:0010216	0	Belongs to the argonaute family	50	0	323.31	44666000	61038000	106900000	121270000	464730000	449290000	18355000	114340000	47212000	209960000	219450000	606700000	33243000	131430000	100020000	429240000	359650000	186900000	13911000	291230000	129970000	282010000	314840000	394440000	290200000	104790000	131520000	180540000	400610000	354430000
BaAP.GP.6HG1643	Hsp organizing protein/stress-inducible protein	GO:0004642,GO:0006189,GO:0006541,GO:0016702,GO:0046872,GO:0055114	0	Heat shock chaperonin-binding motif.	50	0	323.31	639010000	607030000	644670000	646870000	688470000	552390000	705630000	776140000	846680000	676630000	695610000	441980000	754690000	573950000	480690000	553280000	493890000	514170000	604420000	553280000	661100000	445220000	498080000	496990000	571090000	265610000	609470000	501780000	456770000	419890000
BaAP.GP.1HG1043	endoribonuclease Dicer homolog 3	GO:0006888,GO:0005737,GO:0005198,GO:0035459,GO:0051668,GO:0048194,GO:0012506,GO:0048475,GO:0007029,GO:0097708,GO:0098805,GO:0006886,GO:0098588,GO:0012505,GO:0098796,GO:0043231,GO:0016021	GO:0002252,GO:0002376,GO:0003674,GO:0003676,GO:0003723,GO:0003725,GO:0003824,GO:0004518,GO:0004519,GO:0004521,GO:0004525,GO:0004540,GO:0005488,GO:0005575,GO:0005622,GO:0005623,GO:0005634,GO:0005730,GO:0005737,GO:0006139,GO:0006259,GO:0006396,GO:0006725,GO:0006807,GO:0006950,GO:0006952,GO:0006955,GO:0008150,GO:0008152,GO:0009605,GO:0009607,GO:0009615,GO:0009616,GO:0009892,GO:0009987,GO:0010033,GO:…	Belongs to the helicase family. Dicer subfamily	50	0	133.89	0	32272000	0	509380000	43409000	3648400	0	0	0	115220000	0	3371000	0	83772000	0	140100000	18553000	28514000	0	257710000	0	27892000	0	20369000	10761000	20916000	0	29110000	78398000	172460000
BaAP.GP.1HG0774	Chloroplast heat shock protein 70	GO:0004823,GO:0006429,GO:0016021,GO:0002161,GO:0106074,GO:0005524	0	Belongs to the heat shock protein 70 family	50	0	323.31	492360000	489090000	395330000	387740000	439790000	346130000	381000000	403910000	530700000	453410000	390690000	206500000	434560000	378580000	457850000	499390000	385090000	304840000	309260000	399510000	391900000	586540000	579900000	457930000	834310000	630640000	487360000	483220000	373780000	443070000
BaAP.GP.1HG2443	probable phosphoribosylformylglycinamidine synthase, chloroplastic/mitochondrial	GO:0004386,GO:0005634,GO:0005524,GO:0016021,GO:0003676,GO:0140098	GO:0000166,GO:0003674,GO:0003824,GO:0004642,GO:0005488,GO:0005524,GO:0005575,GO:0005622,GO:0005623,GO:0005737,GO:0005739,GO:0007275,GO:0008144,GO:0008150,GO:0009507,GO:0009532,GO:0009536,GO:0009555,GO:0009570,GO:0016874,GO:0016879,GO:0016884,GO:0017076,GO:0030554,GO:0032501,GO:0032502,GO:0032553,GO:0032555,GO:0032559,GO:0035639,GO:0036094,GO:0043167,GO:0043168,GO:0043226,GO:0043227,GO:0043229,GO:…	CobB/CobQ-like glutamine amidotransferase domain	50	0	323.31	123010000	121090000	131390000	157680000	209580000	235820000	82589000	132160000	28287000	82058000	50321000	142080000	106520000	114070000	112260000	156150000	122250000	135640000	0	113830000	59745000	115220000	71868000	118690000	74641000	121200000	115300000	94634000	178050000	145930000
BaAP.GP.2HG0656	Protein transport protein SEC31 homolog B	GO:0008168,GO:0032259,GO:0005802,GO:0005768,GO:0016021,GO:0005797,GO:0000139,GO:0009536	GO:0005575,GO:0005622,GO:0005623,GO:0005737,GO:0005829,GO:0005911,GO:0009506,GO:0016020,GO:0030054,GO:0044424,GO:0044444,GO:0044464,GO:0055044	WD40 repeats	50	0	323.31	415370000	418690000	462330000	800340000	957710000	1270800000	499240000	577210000	388200000	754240000	773320000	1089000000	510620000	572760000	576370000	829500000	783880000	809670000	155290000	801330000	713140000	726630000	764270000	829260000	663750000	540650000	506770000	505910000	836150000	1040100000
BaAP.GP.2HG0764	Leucine--tRNA ligase cytoplasmic	#N/A	GO:0000323,GO:0001101,GO:0003674,GO:0003824,GO:0004812,GO:0004819,GO:0004823,GO:0004832,GO:0005096,GO:0005575,GO:0005622,GO:0005623,GO:0005634,GO:0005654,GO:0005737,GO:0005764,GO:0005773,GO:0005783,GO:0005829,GO:0005911,GO:0006082,GO:0006139,GO:0006399,GO:0006412,GO:0006418,GO:0006425,GO:0006429,GO:0006438,GO:0006518,GO:0006520,GO:0006605,GO:0006622,GO:0006623,GO:0006725,GO:0006807,GO:0006810,GO:…	Belongs to the class-I aminoacyl-tRNA synthetase family	50	0	268.76	120060000	111490000	107070000	201040000	152450000	178600000	109320000	143620000	80366000	135430000	84969000	128310000	119210000	92772000	88459000	114280000	95975000	133500000	162410000	159580000	129580000	117430000	121000000	148810000	87093000	105420000	100880000	80780000	108990000	152940000
BaAP.GP.3HG2941	Putative methyltransferase PMT25	GO:0120029,GO:0008553,GO:0005886,GO:0016021,GO:0051453,GO:0005524,GO:0016887,GO:0046872	GO:0003674,GO:0003824,GO:0005575,GO:0005622,GO:0005623,GO:0005737,GO:0005768,GO:0005794,GO:0005802,GO:0008150,GO:0008152,GO:0008168,GO:0008757,GO:0012505,GO:0016740,GO:0016741,GO:0031410,GO:0031982,GO:0031984,GO:0032259,GO:0043226,GO:0043227,GO:0043229,GO:0043231,GO:0044422,GO:0044424,GO:0044431,GO:0044444,GO:0044446,GO:0044464,GO:0097708,GO:0098791	Putative S-adenosyl-L-methionine-dependent methyltransferase	50	0	323.31	66697000	44001000	123720000	211750000	440060000	460580000	33363000	64369000	27882000	166760000	174890000	270780000	30765000	206490000	74584000	279660000	277410000	297980000	0	206220000	33252000	209980000	217760000	367950000	157020000	106020000	67523000	140830000	354090000	415290000
BaAP.GP.3HG1693	G-protein beta subunit-like protein (Contains WD40 repeats)	GO:0031047,GO:0003743,GO:0006413	0	WD40 repeats	50	0	323.31	124340000	39087000	149860000	140290000	178740000	170240000	24191000	28869000	56706000	21228000	24430000	118210000	63524000	73845000	71895000	79238000	125970000	133710000	0	113310000	88916000	98184000	49698000	96096000	79568000	148600000	90466000	123110000	135240000	202040000
BaAP.GP.5HG0018	Plasma membrane ATPase	GO:0051879,GO:0051131,GO:0005634,GO:0070678,GO:0005737	0	E1-E2 ATPase	50	0	323.31	362960000	195830000	334640000	165630000	478180000	331030000	268700000	137490000	148110000	168610000	787300000	383150000	198460000	312550000	238440000	356160000	537960000	208130000	67956000	342320000	285060000	588540000	706730000	938370000	493250000	371330000	300160000	380220000	579190000	543030000
BaAP.GP.6HG1966	Heat shock protein 17	GO:1903297,GO:0034663,GO:0032440,GO:0008641,GO:1900038,GO:0071456,GO:2001243,GO:0005524,GO:0005788,GO:0099503,GO:0005774,GO:0005794,GO:0016787,GO:0005829,GO:0055114	GO:0005575,GO:0005622,GO:0005623,GO:0005737,GO:0005773,GO:0005774,GO:0005783,GO:0005794,GO:0009507,GO:0009536,GO:0012505,GO:0016020,GO:0031090,GO:0043226,GO:0043227,GO:0043229,GO:0043231,GO:0044422,GO:0044424,GO:0044437,GO:0044444,GO:0044446,GO:0044464,GO:0098588,GO:0098805	Belongs to the heat shock protein 70 family	50	0	323.31	86814000	0	37321000	179030000	408910000	951670000	138060000	153220000	311240000	162690000	713650000	781880000	240830000	126000000	174340000	238830000	309490000	463540000	58093000	168920000	191960000	218710000	403490000	490220000	436200000	165120000	264640000	146940000	580290000	427090000
BaAP.GP.6HG2040	WD40, G-beta domain containing family protein, family	GO:0031087,GO:0000932	GO:0000003,GO:0000932,GO:0000956,GO:0003006,GO:0003674,GO:0003676,GO:0003723,GO:0003729,GO:0005488,GO:0005515,GO:0005575,GO:0005622,GO:0005623,GO:0005634,GO:0005654,GO:0005737,GO:0005829,GO:0006139,GO:0006401,GO:0006402,GO:0006725,GO:0006807,GO:0007154,GO:0007165,GO:0007186,GO:0007275,GO:0008150,GO:0008152,GO:0009056,GO:0009057,GO:0009653,GO:0009719,GO:0009725,GO:0009733,GO:0009790,GO:0009791,GO:…	WD40 region of Ge1, enhancer of mRNA-decapping protein	50	0	323.31	115100000	283720000	140380000	196200000	190000000	185700000	130150000	165260000	191380000	200500000	162440000	200290000	158890000	178550000	159290000	176810000	138920000	210810000	71825000	154070000	126330000	180100000	138660000	166350000	134640000	139710000	141250000	155550000	163560000	198100000
BaAP.GP.7HG0929	Sucrose synthase	GO:0016157,GO:0005985,GO:1990904,GO:0010431,GO:0043022,GO:0051262,GO:0003746,GO:0003924,GO:0034059,GO:0006414	GO:0000003,GO:0001101,GO:0001666,GO:0003006,GO:0003674,GO:0003824,GO:0005575,GO:0005622,GO:0005623,GO:0005737,GO:0005773,GO:0005829,GO:0005886,GO:0005911,GO:0006950,GO:0006970,GO:0007275,GO:0008150,GO:0008194,GO:0009266,GO:0009409,GO:0009413,GO:0009414,GO:0009415,GO:0009506,GO:0009628,GO:0009743,GO:0009744,GO:0009746,GO:0009749,GO:0009791,GO:0009987,GO:0010033,GO:0010035,GO:0010038,GO:0010154,GO:…	Sucrose-cleaving enzyme that provides UDP-glucose and fructose for various metabolic pathways	50	0	323.31	807860000	714770000	878940000	371890000	306630000	270830000	827860000	803610000	654090000	421540000	469250000	314090000	669450000	641500000	787140000	344720000	341900000	568330000	335300000	660890000	1346800000	535940000	487800000	484290000	195260000	807380000	716400000	597650000	276160000	185550000
BaAP.GP.7HG1216	Dynamin central domain	GO:0003924,GO:0005525	GO:0000266,GO:0000902,GO:0000904,GO:0001101,GO:0003674,GO:0003824,GO:0003924,GO:0005488,GO:0005515,GO:0005575,GO:0005622,GO:0005623,GO:0005737,GO:0005773,GO:0005774,GO:0005794,GO:0005829,GO:0005886,GO:0005911,GO:0006810,GO:0006892,GO:0006896,GO:0006897,GO:0006898,GO:0006996,GO:0007005,GO:0007034,GO:0007275,GO:0008017,GO:0008092,GO:0008150,GO:0009504,GO:0009506,GO:0009653,GO:0009719,GO:0009725,GO:…	Belongs to the TRAFAC class dynamin-like GTPase superfamily. Dynamin Fzo YdjA family	50	0	323.31	219120000	189510000	255870000	154950000	233170000	429450000	284930000	288710000	195490000	331790000	356840000	414500000	274310000	288510000	268850000	326030000	249270000	149830000	214030000	287590000	241740000	231530000	297300000	329610000	271770000	269200000	239700000	304730000	327600000	373920000
BaAP.GP.7HG2686	U5 small nuclear ribonucleoprotein component CLO like	GO:0003924,GO:0071007,GO:0000398,GO:0005525,GO:0046540,GO:0030623,GO:0045694,GO:0048437,GO:0009793,GO:0016607,GO:0005618,GO:0005829,GO:0005576,GO:0005886,GO:0005515	GO:0000003,GO:0003006,GO:0005575,GO:0005618,GO:0005622,GO:0005623,GO:0005634,GO:0005654,GO:0005681,GO:0005684,GO:0005730,GO:0005737,GO:0005829,GO:0005886,GO:0005911,GO:0007275,GO:0008150,GO:0009506,GO:0009790,GO:0009791,GO:0009793,GO:0009908,GO:0010154,GO:0015030,GO:0016020,GO:0016604,GO:0016607,GO:0022414,GO:0030054,GO:0030312,GO:0030532,GO:0031974,GO:0031981,GO:0032501,GO:0032502,GO:0032991,GO:…	Elongation factor G, domain IV	50	0	323.31	412810000	216590000	367430000	527510000	491540000	553450000	356970000	398720000	296190000	392990000	293790000	390050000	367590000	392620000	334810000	393340000	340270000	372430000	334420000	454700000	342890000	341810000	306270000	418660000	218000000	370410000	316030000	345370000	378310000	445800000
BaAP.GP.2HG0912	#N/A	GO:0043022,GO:0005739,GO:0006875,GO:0005509,GO:0016021	GO:0002252,GO:0002376,GO:0005575,GO:0005622,GO:0005623,GO:0005737,GO:0005829,GO:0006950,GO:0006952,GO:0006955,GO:0008150,GO:0009605,GO:0009607,GO:0009615,GO:0009616,GO:0009814,GO:0009892,GO:0009987,GO:0010468,GO:0010605,GO:0010608,GO:0010629,GO:0016441,GO:0016458,GO:0019222,GO:0035821,GO:0040029,GO:0043207,GO:0044003,GO:0044403,GO:0044419,GO:0044424,GO:0044444,GO:0044464,GO:0045087,GO:0048519,GO:…	Belongs to the argonaute family	49	0	323.31	0	0	26712000	57465000	362130000	555350000	0	9520700	0	26559000	275520000	684230000	0	40975000	36423000	229850000	217040000	413060000	0	72357000	21992000	70350000	247660000	361660000	242020000	0	61384000	58262000	338270000	251220000
BaAP.GP.UnG0888	Argonaute	GO:0000398	0	Belongs to the argonaute family	49	0	247.47	171610000	63559000	119340000	134360000	153320000	230830000	129930000	170240000	36646000	81605000	107340000	194530000	122620000	127650000	124100000	97400000	133780000	190440000	132660000	91088000	119840000	98929000	137680000	133040000	91248000	119790000	112400000	114580000	144350000	144330000
BaAP.GP.1HG1742	LETM1 and EF-hand domain-containing protein 1, mitochondrial	GO:0031047,GO:0003676,GO:0005731,GO:0061866,GO:2000616,GO:1903343,GO:1900111,GO:0055046,GO:0005737,GO:0009561,GO:0033169,GO:0007143,GO:0007140	0	LETM1-like protein	49	0	323.31	255710000	178570000	330430000	322800000	271810000	255020000	251360000	214230000	392590000	361550000	364110000	277930000	194430000	250690000	254060000	228980000	183340000	267930000	323580000	321270000	394270000	487560000	619380000	547000000	478440000	415880000	263570000	339080000	302590000	249980000
BaAP.GP.1HG1123	PsbB mRNA maturation factor Mbb1, chloroplastic	GO:0006606,GO:0008536	0	PRP1 splicing factor, N-terminal	49	0	254.04	30736000	0	48165000	65321000	32214000	117620000	72661000	72021000	48044000	54868000	38067000	87098000	90610000	79978000	81984000	79763000	47193000	118730000	0	66323000	57757000	70665000	64568000	104710000	42962000	85988000	82328000	113070000	97217000	138020000
BaAP.GP.2HG1124	Importin-5 isoform A	GO:0051879,GO:0051131,GO:0005634,GO:0070678,GO:0005737	0	HEAT repeat	49	0	323.31	692600000	333210000	554470000	1097900000	799640000	936910000	721390000	774800000	794440000	1053000000	802720000	747650000	613800000	605940000	772140000	682540000	597650000	693800000	154260000	735890000	743430000	446140000	479630000	595460000	447960000	543500000	831030000	617640000	716680000	694980000
BaAP.GP.2HG2699	Hsp organizing protein/stress-inducible protein	GO:0003899,GO:0006351,GO:0005665,GO:0032549,GO:0003677,GO:0004106,GO:0016021,GO:0046417,GO:0009073	GO:0003674,GO:0005488,GO:0005515,GO:0008150,GO:0009987,GO:0016043,GO:0022607,GO:0031072,GO:0034622,GO:0043933,GO:0044085,GO:0051131,GO:0051879,GO:0065003,GO:0070678,GO:0071840	Heat shock chaperonin-binding motif.	49	0	292.4	166900000	151570000	108570000	166560000	149220000	96625000	170570000	153870000	201150000	175550000	139900000	102030000	181840000	111590000	97721000	127690000	101930000	115630000	114250000	147340000	167380000	123950000	68105000	109290000	121220000	52918000	125440000	140070000	115110000	121550000
BaAP.GP.2HG3605	DNA-directed RNA polymerase subunit beta	GO:0016040,GO:0006537,GO:0016021,GO:0051538,GO:0010181,GO:0005506,GO:0050660,GO:0019676,GO:0055114	0	DNA-dependent RNA polymerase catalyzes the transcription of DNA into RNA using the four ribonucleoside triphosphates as substrates	49	0	158.5	60278000	92923000	81829000	134020000	122050000	129240000	16370000	30547000	0	34177000	19104000	77718000	54944000	99374000	64816000	82550000	79761000	137800000	0	53589000	32511000	43645000	23119000	61540000	29508000	62633000	25240000	61099000	71438000	54275000
BaAP.GP.3HG1826	Glutamine amidotransferase type-2 domain-containing protein (Fragment)	GO:0051082,GO:0006457,GO:0005774,GO:0005524,GO:0034620,GO:0005739,GO:0044183,GO:0051787,GO:0031072,GO:0016887	GO:0003674,GO:0003824,GO:0005575,GO:0005622,GO:0005623,GO:0005737,GO:0006082,GO:0006520,GO:0006536,GO:0006537,GO:0006541,GO:0006807,GO:0008150,GO:0008152,GO:0008652,GO:0009058,GO:0009064,GO:0009084,GO:0009507,GO:0009532,GO:0009536,GO:0009570,GO:0009719,GO:0009725,GO:0009735,GO:0009987,GO:0010033,GO:0010035,GO:0010038,GO:0015930,GO:0016040,GO:0016053,GO:0016491,GO:0016638,GO:0016639,GO:0019676,GO:…	Glutamine amidotransferases class-II	49	0	186.19	25163000	37840000	20760000	20513000	26046000	32492000	18488000	13543000	0	0	0	37330000	11547000	9953300	15905000	26549000	14583000	49428000	0	30055000	16335000	0	15366000	15726000	0	38339000	9690600	15061000	24184000	60744000
BaAP.GP.3HG2208	Heat shock protein, mitochondrial	GO:0042026,GO:0005524,GO:0005737,GO:0009408,GO:0043231,GO:0031967,GO:0016787	GO:0005575,GO:0005622,GO:0005623,GO:0005737,GO:0005739,GO:0043226,GO:0043227,GO:0043229,GO:0043231,GO:0044424,GO:0044444,GO:0044464	Belongs to the heat shock protein 70 family	49	0	323.31	1250800000	1674000000	1239600000	1352700000	1260800000	1160200000	1282300000	1402200000	1749800000	1558500000	1264300000	1076600000	1115800000	1184900000	1192100000	1163100000	1163300000	1106200000	942470000	1041700000	1103300000	1597300000	1496000000	1305400000	1946600000	1645800000	1362800000	1153500000	1142900000	1244000000
BaAP.GP.6HG0828	Chaperone protein like	GO:0004177,GO:0006508,GO:0005829,GO:0008237,GO:0005886,GO:0008270,GO:0043171,GO:0005783,GO:0010013,GO:0031090,GO:0042277,GO:0016021,GO:0009926	GO:0005575,GO:0005622,GO:0005623,GO:0005737,GO:0005739,GO:0009507,GO:0009526,GO:0009532,GO:0009536,GO:0009570,GO:0009941,GO:0031967,GO:0031975,GO:0043226,GO:0043227,GO:0043229,GO:0043231,GO:0044422,GO:0044424,GO:0044434,GO:0044435,GO:0044444,GO:0044446,GO:0044464	Belongs to the ClpA ClpB family	49	0	310.12	15745000	0	15057000	0	11267000	46537000	35509000	41755000	41758000	123610000	99098000	101660000	56204000	27390000	66557000	138140000	21239000	19775000	0	62185000	102170000	66582000	33063000	66367000	26185000	86702000	126630000	120090000	162460000	115090000
BaAP.GP.6HG1148	Aminopeptidase	GO:0004748,GO:0006260,GO:0005971,GO:0055114,GO:0005524,GO:0009263,GO:0046686,GO:0009202	GO:0003674,GO:0003824,GO:0004177,GO:0005488,GO:0005575,GO:0005622,GO:0005623,GO:0005737,GO:0006508,GO:0006518,GO:0006807,GO:0008150,GO:0008152,GO:0008233,GO:0008235,GO:0008237,GO:0008238,GO:0008270,GO:0009056,GO:0009987,GO:0016787,GO:0019538,GO:0033218,GO:0034641,GO:0042277,GO:0043167,GO:0043169,GO:0043170,GO:0043171,GO:0043603,GO:0044237,GO:0044238,GO:0044248,GO:0044424,GO:0044464,GO:0046872,GO:…	ERAP1-like C-terminal domain	49	0	323.31	594690000	489650000	507560000	383060000	500970000	639570000	683860000	783150000	556270000	732520000	963800000	1103300000	567230000	540990000	570390000	638110000	508190000	487540000	312730000	665310000	813130000	663100000	743940000	765720000	571270000	642540000	672710000	560590000	704030000	734800000
BaAP.GP.6HG2626	Ribonucleoside-diphosphate reductase	GO:0031047,GO:0003676,GO:0005829,GO:0005634,GO:0004521,GO:0016021,GO:0010589,GO:0060145,GO:0048830,GO:0016893,GO:0005515,GO:0010218,GO:0009955,GO:0010305,GO:0046872,GO:0009850,GO:0009965,GO:0090502,GO:0009733,GO:0006417,GO:0030154,GO:0016032	GO:0003674,GO:0003824,GO:0004748,GO:0006139,GO:0006259,GO:0006260,GO:0006725,GO:0006753,GO:0006793,GO:0006796,GO:0006807,GO:0008150,GO:0008152,GO:0009058,GO:0009059,GO:0009117,GO:0009141,GO:0009142,GO:0009165,GO:0009200,GO:0009202,GO:0009262,GO:0009263,GO:0009987,GO:0010035,GO:0010038,GO:0016491,GO:0016725,GO:0016728,GO:0018130,GO:0019438,GO:0019637,GO:0034641,GO:0034645,GO:0034654,GO:0042221,GO:…	Provides the precursors necessary for DNA synthesis. Catalyzes the biosynthesis of deoxyribonucleotides from the corresponding ribonucleotides	49	0	323.31	72313000	52219000	42830000	35434000	135440000	76187000	46252000	52518000	52062000	43145000	107050000	122340000	58405000	56014000	80787000	153640000	65575000	71312000	0	75618000	122690000	135020000	131780000	205420000	117200000	114910000	84745000	81506000	103020000	93803000
BaAP.GP.5HG0753	Heat shock protein like	GO:0042026,GO:0005524,GO:0005829,GO:0005739	0	Hsp90 protein	48	0	323.31	857030000	820530000	854090000	813230000	763610000	618220000	1150800000	966690000	976320000	938820000	978390000	700300000	885390000	778810000	831490000	851070000	639580000	633190000	1593100000	953620000	1298100000	1018200000	884440000	961360000	835210000	1130400000	1134700000	804310000	492060000	584550000
BaAP.GP.1HG0929	Chaperonin Cpn	GO:0004642,GO:0006189,GO:0006541,GO:0016702,GO:0046872,GO:0055114	GO:0000166,GO:0003674,GO:0003735,GO:0005198,GO:0005488,GO:0005507,GO:0005515,GO:0005524,GO:0005575,GO:0005622,GO:0005623,GO:0005737,GO:0005739,GO:0005759,GO:0005773,GO:0005774,GO:0005829,GO:0005840,GO:0005844,GO:0005886,GO:0006457,GO:0006458,GO:0006605,GO:0006626,GO:0006810,GO:0006839,GO:0006886,GO:0006950,GO:0006996,GO:0007005,GO:0008104,GO:0008144,GO:0008150,GO:0009266,GO:0009408,GO:0009507,GO:…	Belongs to the chaperonin (HSP60) family	48	0	323.31	2475000000	3133100000	2200200000	2569100000	2132200000	2035400000	2670300000	2515000000	2840900000	3096000000	2559700000	2372100000	2271500000	2094900000	2066200000	2315800000	1927300000	1917700000	2054600000	1862200000	1893200000	2096000000	2045100000	1930400000	2182800000	2349100000	2714500000	1923000000	2219700000	2443900000
BaAP.GP.1HG0976	probable phosphoribosylformylglycinamidine synthase, chloroplastic/mitochondrial	GO:0003746,GO:0006414,GO:0005737,GO:0016021,GO:0003924,GO:0005525,GO:0016788	GO:0000166,GO:0003674,GO:0003824,GO:0004642,GO:0005488,GO:0005524,GO:0005575,GO:0005622,GO:0005623,GO:0005737,GO:0005739,GO:0007275,GO:0008144,GO:0008150,GO:0009507,GO:0009532,GO:0009536,GO:0009555,GO:0009570,GO:0016874,GO:0016879,GO:0016884,GO:0017076,GO:0030554,GO:0032501,GO:0032502,GO:0032553,GO:0032555,GO:0032559,GO:0035639,GO:0036094,GO:0043167,GO:0043168,GO:0043226,GO:0043227,GO:0043229,GO:…	CobB/CobQ-like glutamine amidotransferase domain	48	0	53.13	25807000	0	29743000	21480000	28970000	29409000	22345000	31130000	0	18081000	0	18632000	22435000	21708000	21858000	26026000	20828000	15470000	0	19602000	0	22271000	8746100	9434800	0	36657000	16165000	13404000	16704000	11785000
BaAP.GP.2HG0356	Elongation factor 1-alpha	GO:0005524	GO:0005575,GO:0005622,GO:0005623,GO:0005737,GO:0044424,GO:0044464	regulation of response to stimulus	48	0	323.31	1843900000	1369800000	1683600000	2159800000	1651600000	1691100000	1755700000	1905000000	2809700000	1292700000	1626800000	2000100000	1641600000	1659700000	2143000000	1705500000	1558200000	2020000000	1646700000	1307800000	1490600000	1413100000	1149800000	955600000	1325400000	1799600000	1513500000	1811700000	2066000000	1790400000
BaAP.GP.2HG0529	ATPase family AAA domain-containing protein 1-A	GO:0005388,GO:0070588,GO:0016021,GO:0005886,GO:0043231,GO:0005516,GO:0009414,GO:0005524,GO:0009409,GO:0009567,GO:0009555,GO:0046872	GO:0002090,GO:0002092,GO:0003008,GO:0003674,GO:0003824,GO:0005575,GO:0005622,GO:0005623,GO:0005634,GO:0005886,GO:0007610,GO:0007611,GO:0007612,GO:0007613,GO:0008150,GO:0009893,GO:0010604,GO:0010646,GO:0010648,GO:0016020,GO:0016462,GO:0016787,GO:0016817,GO:0016818,GO:0016887,GO:0017111,GO:0019222,GO:0023051,GO:0023057,GO:0030100,GO:0031323,GO:0031325,GO:0032501,GO:0032879,GO:0043226,GO:0043227,GO:…	Holliday junction DNA helicase ruvB N-terminus	48	0	323.31	0	0	0	23333000	95519000	398010000	0	0	0	0	62944000	240970000	0	0	0	34680000	65130000	129060000	0	41752000	0	29897000	49094000	89652000	0	0	0	14576000	91621000	113680000
BaAP.GP.2HG3053	Calcium-transporting ATPase	GO:0120029,GO:0008553,GO:0005886,GO:0016021,GO:0051453,GO:0005524,GO:0016887,GO:0046872	GO:0000003,GO:0001101,GO:0003674,GO:0003824,GO:0005215,GO:0005388,GO:0005488,GO:0005515,GO:0005516,GO:0005575,GO:0005622,GO:0005623,GO:0005886,GO:0005887,GO:0005911,GO:0006810,GO:0006811,GO:0006812,GO:0006816,GO:0006950,GO:0007275,GO:0007338,GO:0008150,GO:0008324,GO:0009266,GO:0009409,GO:0009414,GO:0009415,GO:0009506,GO:0009555,GO:0009566,GO:0009605,GO:0009607,GO:0009624,GO:0009628,GO:0010035,GO:…	This magnesium-dependent enzyme catalyzes the hydrolysis of ATP coupled with the transport of calcium	48	0	323.31	196700000	59369000	152460000	123100000	189480000	177540000	272560000	271060000	152270000	137820000	135020000	138900000	196950000	312140000	289270000	191320000	189160000	74300000	101860000	299490000	231170000	238690000	154870000	173440000	61044000	266990000	299890000	352650000	290590000	400140000
BaAP.GP.2HG3454	Plasma membrane ATPase	GO:0004630,GO:0046470,GO:0016020,GO:0070290,GO:0071944,GO:0016042,GO:0005737,GO:0005509,GO:0046434,GO:0044248,GO:1901565	0	export across plasma membrane	48	0	323.31	510590000	377470000	470980000	207300000	405080000	243410000	410060000	370160000	285900000	228080000	405360000	290370000	291780000	403430000	350680000	342820000	351540000	242010000	261060000	504630000	451470000	419750000	434480000	450040000	368430000	683850000	415470000	492290000	353280000	375000000
BaAP.GP.3HG0766	Phospholipase D	GO:0008536,GO:0006886,GO:0005634,GO:0005829,GO:0009506,GO:0005049,GO:0012505,GO:0031967,GO:0051170,GO:0034504,GO:0016021,GO:0051168,GO:0017038,GO:0072594	GO:0001101,GO:0003674,GO:0003824,GO:0004620,GO:0004630,GO:0005096,GO:0005488,GO:0005543,GO:0005546,GO:0005575,GO:0005622,GO:0005623,GO:0005634,GO:0005737,GO:0005739,GO:0005773,GO:0005783,GO:0005829,GO:0005886,GO:0005911,GO:0006082,GO:0006629,GO:0006631,GO:0007154,GO:0007165,GO:0007275,GO:0008047,GO:0008081,GO:0008150,GO:0008152,GO:0008289,GO:0009506,GO:0009507,GO:0009526,GO:0009536,GO:0009653,GO:…	Hydrolyzes glycerol-phospholipids at the terminal phosphodiesteric bond	48	0	323.31	277600000	363980000	259650000	251200000	402490000	450970000	338830000	393530000	263370000	255900000	595550000	608750000	242540000	301920000	259740000	298330000	378350000	407470000	136970000	573470000	593680000	601810000	689820000	601390000	869630000	478660000	471750000	212210000	446180000	357790000
BaAP.GP.3HG1011	Importin-beta	GO:0030126,GO:0016192,GO:0005198,GO:0006886,GO:0000139,GO:0016021	GO:0003674,GO:0005049,GO:0005575,GO:0005622,GO:0005623,GO:0005634,GO:0005635,GO:0005737,GO:0005829,GO:0005911,GO:0006606,GO:0006611,GO:0006810,GO:0006886,GO:0006913,GO:0008104,GO:0008150,GO:0009506,GO:0012505,GO:0015031,GO:0015833,GO:0016020,GO:0017038,GO:0030054,GO:0031967,GO:0031975,GO:0033036,GO:0033365,GO:0034504,GO:0034613,GO:0042886,GO:0043226,GO:0043227,GO:0043229,GO:0043231,GO:0044422,GO:…	CAS/CSE protein, C-terminus	48	0	323.31	600530000	448430000	518830000	351930000	501750000	556200000	562770000	823060000	500270000	795960000	555710000	792890000	501550000	591290000	596380000	701250000	563120000	317050000	180610000	686080000	599610000	639530000	575810000	660240000	513200000	656230000	604690000	587000000	704000000	647130000
BaAP.GP.3HG1279	Coatomer subunit beta	GO:0016459,GO:0003779,GO:0090436,GO:0003774,GO:0060151,GO:0048768,GO:0010091,GO:0051645,GO:0005524,GO:0035619,GO:0048467,GO:0009506,GO:0030133,GO:0007015,GO:0030050,GO:0030898,GO:0016021,GO:0044877,GO:0051646,GO:0010154,GO:0051301	GO:0005575,GO:0005622,GO:0005623,GO:0005737,GO:0005794,GO:0005798,GO:0006810,GO:0006888,GO:0006890,GO:0006891,GO:0008150,GO:0012505,GO:0012506,GO:0016020,GO:0016192,GO:0030117,GO:0030120,GO:0030126,GO:0030135,GO:0030137,GO:0030659,GO:0030660,GO:0030662,GO:0030663,GO:0031090,GO:0031410,GO:0031982,GO:0032991,GO:0043226,GO:0043227,GO:0043229,GO:0043231,GO:0044422,GO:0044424,GO:0044425,GO:0044431,GO:…	intracellular protein transport	48	0	323.31	517220000	302020000	455440000	259050000	569170000	651650000	381620000	417130000	108750000	365900000	516390000	892620000	374370000	580590000	543390000	625160000	586780000	482430000	176170000	618100000	504410000	745820000	775640000	851990000	531170000	477480000	378990000	551950000	890990000	938050000
BaAP.GP.3HG1462	Myosin-17	GO:0006897	0	Belongs to the TRAFAC class myosin-kinesin ATPase superfamily. Myosin family	48	0	323.31	52844000	33376000	32137000	62357000	41772000	40467000	11196000	36770000	0	16328000	0	72779000	16802000	49779000	34092000	46942000	31120000	56697000	0	36140000	15951000	33048000	0	40893000	14886000	31824000	10457000	47995000	83623000	69452000
BaAP.GP.4HG0693	Protein TPLATE like	GO:0004177,GO:0006508,GO:0005737,GO:0008237,GO:0008270,GO:0012505,GO:0043171,GO:0031090,GO:0043231,GO:0016021,GO:0042277	GO:0003674,GO:0005488,GO:0005515,GO:0005575,GO:0005622,GO:0005623,GO:0005634,GO:0005737,GO:0005829,GO:0005886,GO:0005911,GO:0006810,GO:0006897,GO:0007275,GO:0008150,GO:0009504,GO:0009506,GO:0009524,GO:0009555,GO:0016020,GO:0016192,GO:0030054,GO:0032501,GO:0032502,GO:0042802,GO:0043226,GO:0043227,GO:0043229,GO:0043231,GO:0044424,GO:0044444,GO:0044464,GO:0048229,GO:0048856,GO:0051179,GO:0051234,GO:…	TPLATE-like	48	0	323.31	125310000	59050000	78619000	128850000	132990000	185800000	45320000	81658000	0	49445000	44050000	132310000	52374000	120150000	71520000	97474000	111870000	161500000	0	107090000	55926000	104480000	86356000	122460000	55320000	84273000	59926000	99101000	142620000	202910000
BaAP.GP.4HG0086	Aminopeptidase	GO:0006355	GO:0003674,GO:0003824,GO:0004177,GO:0005488,GO:0005575,GO:0005622,GO:0005623,GO:0005737,GO:0006508,GO:0006518,GO:0006807,GO:0008150,GO:0008152,GO:0008233,GO:0008235,GO:0008237,GO:0008238,GO:0008270,GO:0009056,GO:0009987,GO:0016787,GO:0019538,GO:0033218,GO:0034641,GO:0042277,GO:0043167,GO:0043169,GO:0043170,GO:0043171,GO:0043603,GO:0044237,GO:0044238,GO:0044248,GO:0044424,GO:0044464,GO:0046872,GO:…	ERAP1-like C-terminal domain	48	0	323.31	539420000	500770000	509690000	332870000	373110000	352970000	493130000	552790000	453330000	437790000	608770000	584180000	429190000	425050000	470290000	478720000	481940000	386750000	223600000	635940000	617600000	592870000	514480000	536030000	532820000	525400000	512840000	348760000	464360000	401440000
BaAP.GP.4HG1802	TOPLESS	GO:0005524,GO:0051085,GO:0005737,GO:0016021,GO:0034620,GO:0042026,GO:0044183,GO:0051787,GO:0031072,GO:0051082,GO:0055114,GO:0016887,GO:0032440,GO:0003677	0	C-terminal to LisH motif.	48	0	323.31	509440000	313190000	433380000	622200000	479650000	539140000	466130000	426180000	502880000	423780000	351570000	390740000	517930000	402060000	362680000	371350000	360640000	393240000	499130000	382820000	450310000	333120000	312860000	348270000	296560000	371350000	349460000	352420000	315500000	421720000
BaAP.GP.5HG0577	Non-cell-autonomous heat shock cognate protein 70	GO:0051082,GO:0006457,GO:0009570,GO:0005524,GO:0048471,GO:0005783,GO:0005618,GO:0005739	0	Belongs to the heat shock protein 70 family	48	0	291.39	514770000	373040000	396790000	344620000	583390000	391550000	465430000	454930000	500330000	444690000	370910000	285100000	595240000	537900000	796540000	619480000	547060000	502260000	0	235280000	305610000	214570000	200180000	224970000	317040000	186290000	373940000	314480000	200450000	160020000
BaAP.GP.5HG1745	Eukaryotic translation initiation factor 3 subunit C	GO:0031369,GO:0001732,GO:0005852,GO:0033290,GO:0003743,GO:0016282,GO:0000502,GO:0003885,GO:0071949,GO:0016020,GO:0005509,GO:0004672,GO:0005524,GO:0006468,GO:0055114	GO:0003674,GO:0003676,GO:0003723,GO:0003729,GO:0005488,GO:0005515,GO:0005575,GO:0005622,GO:0005623,GO:0005634,GO:0005737,GO:0005829,GO:0005852,GO:0006412,GO:0006413,GO:0006518,GO:0006807,GO:0008150,GO:0008152,GO:0009058,GO:0009059,GO:0009987,GO:0010467,GO:0019538,GO:0031369,GO:0032991,GO:0034641,GO:0034645,GO:0043043,GO:0043170,GO:0043226,GO:0043227,GO:0043229,GO:0043231,GO:0043603,GO:0043604,GO:…	component of the eukaryotic translation initiation factor 3 (eIF-3) complex, which is involved in protein synthesis of a specialized repertoire of mRNAs and, together with other initiation factors, stimulates binding of mRNA and methionyl-tRNAi to the 40S ribosome. The eIF-3 complex specifically targets and initiates translation of a subset of mRNAs involved in cell proliferation	48	0	323.31	501270000	325590000	436050000	429390000	604690000	1062600000	649740000	727300000	688860000	1103000000	781930000	857540000	526250000	591890000	670120000	655680000	638470000	434850000	409480000	691450000	751230000	734340000	559510000	768430000	605670000	541690000	685640000	605150000	774220000	852340000
BaAP.GP.5HG3452	GYRA	GO:0003918,GO:0006265,GO:0005694,GO:0003677,GO:0005524	GO:0005575,GO:0005622,GO:0005623,GO:0005634,GO:0005654,GO:0005737,GO:0005739,GO:0009295,GO:0009507,GO:0009536,GO:0016592,GO:0031974,GO:0031981,GO:0032991,GO:0043226,GO:0043227,GO:0043229,GO:0043231,GO:0043233,GO:0044422,GO:0044424,GO:0044428,GO:0044444,GO:0044446,GO:0044451,GO:0044464,GO:0070013	DNA gyrase/topoisomerase IV, subunit A	48	0	323.31	362890000	256110000	335660000	176560000	221720000	192120000	315610000	288290000	160270000	200760000	331030000	352200000	298460000	284790000	290590000	329020000	264560000	193280000	196820000	353390000	347620000	319250000	198770000	258430000	227980000	332720000	252010000	371450000	325150000	269000000
BaAP.GP.7HG2732	Replication factor C subunit 1	GO:0042555,GO:0006270,GO:0003688,GO:0003678,GO:0005634,GO:0003697,GO:1902299,GO:0000727,GO:0005524,GO:1902969,GO:0006271,GO:0032508	GO:0000003,GO:0000166,GO:0000280,GO:0000712,GO:0000723,GO:0000731,GO:0001101,GO:0003674,GO:0003676,GO:0003677,GO:0005488,GO:0005524,GO:0005575,GO:0005622,GO:0005623,GO:0005634,GO:0005654,GO:0005657,GO:0005663,GO:0005694,GO:0006139,GO:0006259,GO:0006260,GO:0006261,GO:0006278,GO:0006281,GO:0006283,GO:0006289,GO:0006296,GO:0006297,GO:0006301,GO:0006310,GO:0006355,GO:0006725,GO:0006807,GO:0006950,GO:…	Replication factor C subunit 1	47	0	323.31	159930000	122310000	145150000	201070000	183240000	197080000	213490000	157710000	185500000	173620000	160670000	164980000	192000000	149640000	165530000	131390000	101560000	192060000	67469000	90960000	82425000	109590000	66405000	135390000	82640000	113410000	132700000	163600000	141740000	170240000
BaAP.GP.1HG2051	DNA replication licensing factor MCM3	GO:0044183,GO:0051085,GO:0005737,GO:0051787,GO:0005524,GO:0034620,GO:0042026,GO:0031072,GO:0051082,GO:0016887	GO:0000347,GO:0005575,GO:0005622,GO:0005623,GO:0005634,GO:0006139,GO:0006259,GO:0006260,GO:0006261,GO:0006268,GO:0006725,GO:0006807,GO:0006996,GO:0008150,GO:0008152,GO:0009058,GO:0009059,GO:0009987,GO:0016043,GO:0032392,GO:0032508,GO:0032991,GO:0034641,GO:0034645,GO:0043170,GO:0043226,GO:0043227,GO:0043229,GO:0043231,GO:0044237,GO:0044238,GO:0044249,GO:0044260,GO:0044422,GO:0044424,GO:0044428,GO:…	Belongs to the MCM family	47	0	323.31	1354100000	945850000	827210000	611480000	274370000	206580000	1638900000	1045400000	877860000	652770000	205110000	210950000	1473300000	640240000	913870000	808980000	210220000	187660000	1170100000	723500000	875660000	619520000	154300000	321250000	155170000	1128400000	938730000	693090000	285670000	421140000
BaAP.GP.1HG2139	Heat shock cognate 70 kDa protein 4	GO:0000184,GO:0004386,GO:0005737,GO:0008270,GO:0003677,GO:0005524,GO:0140098,GO:0003723	0	Belongs to the heat shock protein 70 family	47	0	296.25	52771000	239190000	237740000	306410000	596560000	470020000	74153000	182270000	422290000	532160000	478800000	369480000	0	174430000	297850000	480030000	305240000	482540000	43316000	210420000	272510000	337130000	418190000	293530000	401510000	123660000	350890000	315490000	383030000	213760000
BaAP.GP.2HG1555	Regulator of nonsense transcripts 1	GO:0016567,GO:0080008,GO:0004553,GO:0005634,GO:0048366,GO:0009793,GO:0009908,GO:0005975	0	Regulator of nonsense transcripts 1-like protein	47	0	323.31	214620000	136770000	159950000	263360000	157560000	169340000	149030000	171640000	146060000	75047000	117460000	159750000	170680000	173860000	152290000	179490000	180920000	184150000	0	161010000	127450000	146980000	77620000	122180000	107400000	198810000	128070000	153830000	142270000	199170000
BaAP.GP.2HG3915	DDB1-and CUL4-associated factor 1 like	GO:0003924,GO:0000266,GO:0005737,GO:0005525,GO:0016020,GO:0008017	GO:0000003,GO:0003006,GO:0005575,GO:0005622,GO:0005623,GO:0005634,GO:0007275,GO:0008150,GO:0009790,GO:0009791,GO:0009793,GO:0009908,GO:0010154,GO:0022414,GO:0032501,GO:0032502,GO:0043226,GO:0043227,GO:0043229,GO:0043231,GO:0044424,GO:0044464,GO:0048316,GO:0048366,GO:0048367,GO:0048608,GO:0048731,GO:0048827,GO:0048856,GO:0061458,GO:0090567,GO:0099402	Lissencephaly type-1-like homology motif	47	0	206.32	90242000	145760000	48531000	50854000	46220000	50189000	38741000	48133000	0	0	0	42269000	31817000	34423000	12851000	30346000	20401000	102330000	0	25520000	31296000	35389000	14902000	32853000	8075500	71793000	22489000	75395000	76152000	77228000
BaAP.GP.2HG1873	Dynamin-related protein 3A isoform A	GO:0005049,GO:0051168,GO:0005634,GO:0008536,GO:0006886,GO:0005737,GO:0016021,GO:0008270,GO:0003676,GO:0046825,GO:0033750,GO:0071166,GO:0051656,GO:0031503,GO:0050658,GO:0042254	GO:0003674,GO:0003824,GO:0003924,GO:0005488,GO:0005515,GO:0005575,GO:0005622,GO:0005623,GO:0005737,GO:0005777,GO:0008017,GO:0008092,GO:0015631,GO:0016462,GO:0016787,GO:0016817,GO:0016818,GO:0017111,GO:0042579,GO:0042802,GO:0043226,GO:0043227,GO:0043229,GO:0043231,GO:0044424,GO:0044444,GO:0044464	Belongs to the TRAFAC class dynamin-like GTPase superfamily. Dynamin Fzo YdjA family	47	0	188.93	64210000	16954000	21711000	29887000	121930000	75636000	33386000	36059000	14346000	55502000	114810000	97788000	33508000	43880000	33890000	70584000	76825000	104420000	0	76364000	50745000	115280000	113240000	192840000	146420000	89568000	48122000	84849000	104750000	139160000
BaAP.GP.5HG3911	Importin N-terminal domain-containing protein	#N/A	GO:0000003,GO:0000054,GO:0000055,GO:0000056,GO:0000122,GO:0000775,GO:0000776,GO:0000902,GO:0000904,GO:0003006,GO:0003674,GO:0005049,GO:0005488,GO:0005515,GO:0005575,GO:0005622,GO:0005623,GO:0005634,GO:0005694,GO:0005737,GO:0005829,GO:0005911,GO:0006355,GO:0006357,GO:0006403,GO:0006405,GO:0006611,GO:0006810,GO:0006886,GO:0006913,GO:0006950,GO:0007275,GO:0008104,GO:0008150,GO:0009266,GO:0009408,GO:…	CRM1 C terminal	47	0	323.31	566240000	494280000	553110000	301810000	614480000	927200000	659040000	891420000	618690000	986350000	634130000	723250000	678420000	728300000	725950000	692860000	550270000	315390000	250230000	798610000	761340000	633280000	544750000	651170000	439500000	640660000	652760000	648160000	666950000	551030000
BaAP.GP.6HG1404	Intracellular protein transport protein USO1	GO:0005634,GO:0003677,GO:0005524	0	0	47	0	126.55	555860000	645050000	652980000	705030000	423260000	410150000	0	829700000	618910000	475870000	325810000	529050000	0	0	472460000	693690000	313920000	249170000	284860000	368130000	564940000	462070000	431420000	71523000	560020000	148920000	246930000	227870000	741420000	796460000
BaAP.GP.7HG0821	Putative homeodomain-like transcription factor superfamily protein (Fragment)	GO:0003689,GO:0005663,GO:0006260,GO:0006281,GO:0005634,GO:0005524,GO:0016021,GO:0051570,GO:0000712,GO:0031935,GO:0009737,GO:0004222,GO:0016705,GO:0005506,GO:0020037,GO:0006508,GO:0055114	GO:0001101,GO:0003674,GO:0003676,GO:0003677,GO:0005488,GO:0005575,GO:0005622,GO:0005623,GO:0005634,GO:0006325,GO:0006338,GO:0006355,GO:0006996,GO:0007154,GO:0007165,GO:0007275,GO:0008150,GO:0008283,GO:0009719,GO:0009725,GO:0009733,GO:0009735,GO:0009736,GO:0009739,GO:0009755,GO:0009787,GO:0009788,GO:0009889,GO:0009890,GO:0009892,GO:0009966,GO:0009968,GO:0009987,GO:0010033,GO:0010468,GO:0010556,GO:…	Domain of Unknown Function (DUF1086)	47	0	323.31	112550000	144930000	36357000	262010000	205030000	179530000	28412000	59000000	21152000	36534000	54887000	158780000	54092000	58421000	74837000	85304000	56518000	178610000	30614000	82287000	41714000	29175000	21154000	98967000	13687000	68251000	35015000	91437000	127900000	129890000
BaAP.GP.7HG2206	Squamous cell carcinoma antigen recognized by T-cells 3 like	GO:0006396,GO:0003723,GO:0005634,GO:0016071	0	HAT (Half-A-TPR) repeats	47	0	288.12	66909000	43218000	37604000	21423000	50112000	156450000	91643000	146060000	111260000	195610000	148140000	145740000	125130000	143680000	164000000	127310000	100400000	50339000	151310000	168800000	195630000	149710000	161600000	181240000	81459000	112420000	137190000	125830000	185010000	202730000
BaAP.GP.UnG1003	Calcium-binding EF hand protein-like	GO:0005509,GO:0016197,GO:0006897	0	Eps15 homology domain	47	0	268.66	93973000	122670000	34797000	141730000	82430000	111460000	42143000	28097000	64327000	79993000	86496000	102880000	64141000	91080000	106470000	72903000	79486000	118870000	0	36849000	28475000	63268000	53142000	73697000	24524000	36366000	43542000	76653000	89531000	110960000
BaAP.GP.3HG3481	RNA-dependent RNA polymerase	GO:0003924,GO:0000266,GO:0009524,GO:0005525,GO:0005874,GO:0007049,GO:0051301,GO:0016020,GO:0008017	GO:0000003,GO:0001172,GO:0002252,GO:0002376,GO:0003006,GO:0003674,GO:0003824,GO:0003968,GO:0005575,GO:0005622,GO:0005623,GO:0005634,GO:0006139,GO:0006396,GO:0006725,GO:0006807,GO:0006950,GO:0006952,GO:0006955,GO:0007154,GO:0007275,GO:0008037,GO:0008150,GO:0008152,GO:0009058,GO:0009059,GO:0009605,GO:0009607,GO:0009615,GO:0009616,GO:0009791,GO:0009856,GO:0009875,GO:0009888,GO:0009892,GO:0009908,GO:…	Probably involved in the RNA silencing pathway and required for the generation of small interfering RNAs (siRNAs)	46	0	177.56	40487000	116140000	38257000	130250000	103900000	85017000	25923000	75069000	0	34188000	0	88546000	33467000	94302000	45493000	54536000	59944000	127540000	0	132440000	40417000	61685000	37671000	109190000	11837000	55380000	14630000	38139000	136660000	175590000
BaAP.GP.1HG2631	Dynamin-related protein 5A isoform A	GO:0006007,GO:0004619,GO:0005737,GO:0030145,GO:0016740	GO:0000003,GO:0000266,GO:0000278,GO:0000280,GO:0000281,GO:0000902,GO:0000904,GO:0000910,GO:0000911,GO:0000919,GO:0003002,GO:0003006,GO:0003674,GO:0003824,GO:0003924,GO:0005488,GO:0005515,GO:0005575,GO:0005622,GO:0005623,GO:0005737,GO:0005773,GO:0005774,GO:0005829,GO:0005856,GO:0005874,GO:0005886,GO:0005911,GO:0006810,GO:0006897,GO:0006898,GO:0006996,GO:0007005,GO:0007049,GO:0007275,GO:0007389,GO:…	Belongs to the TRAFAC class dynamin-like GTPase superfamily. Dynamin Fzo YdjA family	46	0	323.31	310960000	388870000	324240000	301530000	325160000	381060000	285150000	214560000	191690000	253150000	251230000	266890000	215700000	296550000	231490000	257580000	288600000	349030000	63072000	312350000	279360000	376980000	367940000	250670000	344650000	243510000	196850000	256020000	313420000	376900000
BaAP.GP.3HG2489	Putative phosphotransferase (Phosphomutase)	GO:0031047,GO:0003968,GO:0031380,GO:0001172,GO:0003723,GO:0031050,GO:0003887,GO:0016021,GO:0016441,GO:0031048,GO:0009616,GO:0010492,GO:0048440,GO:0048366,GO:0048544,GO:0071897	GO:0005575,GO:0005622,GO:0005623,GO:0005737,GO:0044424,GO:0044464	23-bisphosphoglycerate-independent phosphoglycerate mutase	46	0	323.31	1685500000	2350300000	1685400000	1913600000	2201500000	2604700000	1589100000	2176900000	2382700000	2226100000	2089000000	2370800000	1714000000	1401600000	1470400000	1794900000	1936600000	2162600000	1237900000	1311400000	1756300000	1333600000	1398600000	1800700000	1959400000	1455600000	1651200000	1155100000	2230100000	1934200000
BaAP.GP.4HG0631	Protein disulfide-isomerase	GO:0016864,GO:0045454,GO:0005783,GO:0140096,GO:0016705,GO:0034976,GO:0004497,GO:0006457,GO:0005506,GO:0070013,GO:0020037,GO:0055114	GO:0000003,GO:0000322,GO:0000323,GO:0000325,GO:0000326,GO:0000327,GO:0003006,GO:0003674,GO:0003756,GO:0003824,GO:0005575,GO:0005618,GO:0005622,GO:0005623,GO:0005737,GO:0005773,GO:0005774,GO:0005783,GO:0005788,GO:0005794,GO:0005886,GO:0006457,GO:0006950,GO:0006970,GO:0007275,GO:0008150,GO:0009314,GO:0009416,GO:0009505,GO:0009507,GO:0009532,GO:0009536,GO:0009570,GO:0009579,GO:0009628,GO:0009642,GO:…	disulfide-isomerase	46	0	323.31	1451700000	1865300000	1299600000	1570200000	2728200000	3402200000	1009800000	1466200000	1152200000	1144200000	2887800000	3453100000	1493200000	1419000000	1418900000	1890100000	2896400000	3014900000	1221100000	1558000000	1656600000	2283500000	2793400000	3182800000	2935500000	1132500000	1471100000	1133100000	2639700000	2702500000
BaAP.GP.4HG1805	Disease resistance protein RPS2	GO:0043531,GO:0016021	0	NB-ARC domain	46	0	323.31	15779000	0	38260000	0	359530000	465930000	11156000	0	0	62422000	341510000	559920000	0	54099000	7492100	185060000	324940000	130310000	0	30944000	12479000	222200000	268100000	383060000	202580000	41212000	0	54782000	466930000	388080000
BaAP.GP.6HG2777	Aconitate hydratase, cytoplasmic	GO:0047780,GO:0006101,GO:0005829,GO:0003994,GO:0005739,GO:0006099,GO:0051539,GO:0009506,GO:0048027,GO:0048046,GO:0005507,GO:0005773,GO:0006097,GO:0005886,GO:1990641,GO:0006102	0	Catalyzes the isomerization of citrate to isocitrate via cis-aconitate	46	0	323.31	378180000	242650000	316080000	257650000	564650000	745010000	451520000	581930000	395190000	602740000	645410000	855160000	453700000	431290000	430740000	569550000	451220000	357430000	200310000	483900000	465830000	489500000	562060000	639890000	361220000	436490000	441390000	418150000	653680000	784930000
BaAP.GP.7HG1649	Peptidylprolyl isomerase	GO:0003755,GO:0000413,GO:0005737,GO:0016021,GO:0080025,GO:0032266,GO:0005634,GO:0061077,GO:0071944,GO:0009845,GO:0046686,GO:0006970,GO:0009611,GO:0009408	GO:0000413,GO:0003674,GO:0003755,GO:0003824,GO:0005488,GO:0005527,GO:0005528,GO:0005575,GO:0005622,GO:0005623,GO:0005737,GO:0005773,GO:0006457,GO:0006464,GO:0006807,GO:0006950,GO:0008144,GO:0008150,GO:0008152,GO:0009266,GO:0009408,GO:0009628,GO:0009987,GO:0010286,GO:0016853,GO:0016859,GO:0018193,GO:0018208,GO:0019538,GO:0033554,GO:0034605,GO:0036211,GO:0043170,GO:0043226,GO:0043227,GO:0043229,GO:…	peptidylprolyl isomerase	46	0	323.31	1369700000	1482100000	1534300000	1698700000	1315000000	1131100000	1521900000	1627100000	2397500000	1677300000	1662900000	1393700000	1684900000	1254500000	1368700000	1237900000	939860000	1265000000	1790100000	1441800000	1753500000	1332700000	1596300000	1142100000	1037800000	793820000	1454300000	1258400000	1172800000	1136400000
BaAP.GP.7HG0182	RuBisCO large subunit-binding protein subunit beta, chloroplastic	GO:0042026,GO:0005524,GO:0009570,GO:0051085,GO:0022626	GO:0005575,GO:0005622,GO:0005623,GO:0005737,GO:0009507,GO:0009536,GO:0043226,GO:0043227,GO:0043229,GO:0043231,GO:0044424,GO:0044444,GO:0044464	Belongs to the chaperonin (HSP60) family	46	0	323.31	1506100000	1845500000	1427900000	1293900000	1382400000	1842600000	1456100000	1368100000	1468400000	1626200000	1648100000	1752800000	1085100000	1305500000	1120600000	1096200000	1497500000	1322900000	955190000	1068600000	1092700000	1277200000	1467300000	1340900000	1476000000	1358900000	1247900000	1141700000	1500800000	1664900000
BaAP.GP.7HG2336	T-complex protein 1 subunit gamma	GO:0051082,GO:0006457,GO:0005832,GO:0005524,GO:0006468,GO:0009536,GO:0016021,GO:0030247,GO:0005509,GO:0004672,GO:0003677	GO:0000902,GO:0001101,GO:0003674,GO:0003824,GO:0004672,GO:0004674,GO:0005488,GO:0005515,GO:0005575,GO:0005622,GO:0005623,GO:0005737,GO:0005829,GO:0005832,GO:0005975,GO:0006457,GO:0006458,GO:0006464,GO:0006468,GO:0006793,GO:0006796,GO:0006807,GO:0006884,GO:0007154,GO:0007165,GO:0007166,GO:0008150,GO:0008152,GO:0008361,GO:0009311,GO:0009653,GO:0009719,GO:0009725,GO:0009751,GO:0009826,GO:0009987,GO:…	assists the folding of proteins upon ATP hydrolysis	46	0	323.31	1052800000	727560000	892630000	699520000	709840000	632370000	886510000	957300000	887660000	849060000	699700000	690050000	797200000	721670000	676080000	677840000	609930000	707060000	636530000	671970000	674680000	660810000	697000000	605270000	694690000	758340000	831620000	710890000	707280000	818060000
BaAP.GP.7HG3387	Vacuolar proton pump3	GO:0046961,GO:0033180,GO:1902600,GO:0046034,GO:0000325,GO:0005774,GO:0009506,GO:0009555,GO:0009941,GO:0007030,GO:0005524,GO:0005618,GO:0005794,GO:0005886,GO:0002020	GO:0000325,GO:0002020,GO:0003674,GO:0003824,GO:0005215,GO:0005488,GO:0005515,GO:0005575,GO:0005576,GO:0005618,GO:0005622,GO:0005623,GO:0005737,GO:0005773,GO:0005774,GO:0005794,GO:0005886,GO:0005911,GO:0006810,GO:0006811,GO:0006812,GO:0006950,GO:0006970,GO:0006996,GO:0007030,GO:0007275,GO:0008150,GO:0008324,GO:0009506,GO:0009507,GO:0009526,GO:0009536,GO:0009555,GO:0009628,GO:0009651,GO:0009941,GO:…	V-type proton ATPase catalytic subunit A	46	0	323.31	1001200000	1254500000	1186000000	1103900000	1096700000	1161700000	1077700000	1148000000	1127700000	969630000	1184300000	1037500000	1175700000	1128500000	983680000	917100000	1047400000	1303300000	822310000	1000800000	944360000	1071000000	992870000	891720000	1058200000	926470000	1029400000	1052100000	973390000	966040000
BaAP.GP.UnG0358	Lipoxygenase	GO:0031408,GO:0016702,GO:0005737,GO:0046872,GO:0016747,GO:0055114,GO:0030258,GO:0009611,GO:0051707,GO:0009845,GO:0006952	0	Plant lipoxygenase may be involved in a number of diverse aspects of plant physiology including growth and development, pest resistance, and senescence or responses to wounding	46	0	323.31	143190000	65681000	163380000	25387000	89941000	153140000	157940000	66621000	17479000	84419000	138740000	140810000	57936000	165120000	83729000	69361000	82690000	87633000	0	104920000	61690000	83545000	78035000	130420000	68124000	135130000	77393000	184370000	186760000	196640000
BaAP.GP.1HG2268	Protein RNA-directed DNA methylation 3	GO:0032784,GO:0032044,GO:0003729,GO:0006357,GO:0016021,GO:0006368	GO:0003674,GO:0003676,GO:0003677,GO:0003682,GO:0003723,GO:0003729,GO:0005488,GO:0005575,GO:0005622,GO:0005623,GO:0005634,GO:0005654,GO:0006139,GO:0006259,GO:0006304,GO:0006305,GO:0006306,GO:0006325,GO:0006342,GO:0006351,GO:0006354,GO:0006355,GO:0006357,GO:0006366,GO:0006368,GO:0006396,GO:0006397,GO:0006725,GO:0006807,GO:0006996,GO:0008023,GO:0008150,GO:0008152,GO:0009058,GO:0009059,GO:0009889,GO:…	Early transcription elongation factor of RNA pol II, NGN section	45	0	194.12	39775000	26215000	39692000	37237000	53570000	63698000	27697000	18831000	0	0	21764000	36177000	27869000	32329000	25268000	39491000	19762000	57796000	0	15957000	20749000	37162000	20530000	55425000	24087000	17293000	18074000	87376000	61786000	87701000
BaAP.GP.1HG1080	Nucleic acid binding protein	GO:0003723,GO:0005634,GO:0010468,GO:0005737,GO:0016021	0	K homology RNA-binding domain	45	0	323.31	140400000	105640000	128130000	65166000	124580000	91204000	206410000	129080000	105730000	69661000	139780000	159970000	146610000	138220000	135060000	83592000	88109000	64297000	62073000	143660000	119300000	120530000	95760000	115460000	111750000	180260000	143910000	239230000	141240000	187140000
BaAP.GP.2HG0642	Class II glutamine amidotransferase domain	GO:0015930,GO:0006537,GO:0009507,GO:0009532,GO:0016639,GO:0016643,GO:0051538,GO:0019676,GO:0046872,GO:0055114	GO:0003674,GO:0003824,GO:0005575,GO:0005576,GO:0005622,GO:0005623,GO:0005737,GO:0005739,GO:0005759,GO:0006082,GO:0006520,GO:0006536,GO:0006537,GO:0006541,GO:0006807,GO:0008150,GO:0008152,GO:0008652,GO:0009058,GO:0009064,GO:0009084,GO:0009314,GO:0009416,GO:0009507,GO:0009526,GO:0009532,GO:0009536,GO:0009570,GO:0009628,GO:0009743,GO:0009744,GO:0009853,GO:0009941,GO:0009987,GO:0010033,GO:0015930,GO:…	glutamate synthase (ferredoxin) activity	45	0	323.31	47617000	131040000	46657000	32315000	57842000	70005000	0	43701000	0	19714000	0	43875000	21798000	61782000	24672000	38549000	39295000	63845000	0	52038000	39515000	33004000	47519000	27793000	14400000	57177000	36569000	77785000	103860000	112670000
BaAP.GP.2HG2515	CLIP-associated protein	GO:0005881,GO:0000226,GO:0008017,GO:0016747,GO:0016021	GO:0000226,GO:0000278,GO:0000902,GO:0003674,GO:0005488,GO:0005515,GO:0005575,GO:0005622,GO:0005623,GO:0005737,GO:0005819,GO:0005856,GO:0005874,GO:0005876,GO:0005886,GO:0005911,GO:0005938,GO:0006996,GO:0007010,GO:0007017,GO:0007020,GO:0007026,GO:0007049,GO:0008017,GO:0008092,GO:0008150,GO:0009506,GO:0009524,GO:0009653,GO:0009826,GO:0009987,GO:0010639,GO:0015630,GO:0015631,GO:0016020,GO:0016043,GO:…	CLASP N terminal	45	0	198.13	139030000	28299000	133410000	66530000	27227000	46173000	76562000	45333000	38762000	58105000	25211000	51911000	30439000	97478000	70708000	53326000	54854000	55524000	0	46016000	53752000	67024000	35511000	39515000	21570000	82061000	70325000	121480000	63865000	103970000
BaAP.GP.2HG2732	RNA recognition motif domain	GO:0003723,GO:1990904	0	RNA recognition motif	45	0	288.4	132640000	67313000	117430000	159200000	164840000	244680000	202670000	164530000	181230000	126830000	261830000	231260000	227070000	239560000	193640000	134070000	131710000	209950000	113290000	204530000	180100000	208040000	267830000	317010000	105740000	151580000	173170000	281000000	228030000	331620000
BaAP.GP.2HG3152	MULTIDRUG RESISTANCE-ASSOCIATED protein 2	GO:0042626,GO:0055085,GO:0000325,GO:0005774,GO:0016887,GO:0016021,GO:0005524	GO:0000325,GO:0003674,GO:0003824,GO:0005215,GO:0005575,GO:0005622,GO:0005623,GO:0005737,GO:0005773,GO:0005774,GO:0005911,GO:0006810,GO:0006811,GO:0006812,GO:0006820,GO:0008150,GO:0008324,GO:0008490,GO:0008509,GO:0009506,GO:0015075,GO:0015103,GO:0015105,GO:0015291,GO:0015318,GO:0015399,GO:0015405,GO:0015446,GO:0015698,GO:0015700,GO:0016020,GO:0016462,GO:0016787,GO:0016817,GO:0016818,GO:0016887,GO:…	ABC transporter transmembrane region	45	0	288.68	18655000	35818000	43087000	18147000	75106000	211610000	53974000	12213000	0	0	0	146470000	0	78572000	47646000	48959000	71720000	107330000	0	20801000	29348000	45733000	22410000	40052000	28204000	84731000	0	72170000	168040000	139290000
BaAP.GP.4HG1625	Calcium-transporting ATPase 4, endoplasmic reticulum-type	GO:0005524,GO:0006874,GO:0005783,GO:0016021,GO:0008553,GO:0070588,GO:0005886,GO:0005576,GO:0005388,GO:0031227,GO:0005774,GO:1902600,GO:0016887,GO:0010042,GO:0046686,GO:0046872	0	Belongs to the cation transport ATPase (P-type) (TC 3.A.3) family	45	0	323.31	237560000	112870000	205290000	129430000	403090000	493980000	244220000	163680000	71382000	168300000	465270000	547930000	121310000	303170000	234440000	301530000	315420000	240700000	76067000	338310000	215020000	388650000	378740000	503640000	389610000	250430000	212950000	418630000	594270000	620620000
BaAP.GP.5HG0473	tRNA-binding domain-containing protein (Fragment)	GO:0004825,GO:0006431,GO:0005829,GO:0000049,GO:0005634,GO:0005524,GO:0016021,GO:0005049,GO:0008536,GO:0030246,GO:0004553,GO:0051168,GO:0006886,GO:0005975	GO:0005575,GO:0005622,GO:0005623,GO:0005737,GO:0005829,GO:0006082,GO:0006139,GO:0006399,GO:0006412,GO:0006418,GO:0006518,GO:0006520,GO:0006725,GO:0006807,GO:0008150,GO:0008152,GO:0009058,GO:0009059,GO:0009987,GO:0010035,GO:0010038,GO:0010467,GO:0016070,GO:0019538,GO:0019752,GO:0034641,GO:0034645,GO:0034660,GO:0042221,GO:0043038,GO:0043039,GO:0043043,GO:0043170,GO:0043436,GO:0043603,GO:0043604,GO:…	Belongs to the class-I aminoacyl-tRNA synthetase family	45	0	323.31	256940000	66868000	282330000	151130000	274560000	315560000	335820000	393070000	278500000	305940000	391790000	496020000	326410000	231010000	281370000	358950000	292710000	248220000	106580000	469580000	463980000	460750000	382440000	490710000	380610000	421300000	382540000	319850000	484830000	475690000
BaAP.GP.5HG3927	RuBisCO large subunit-binding protein subunit alpha like	GO:0042026,GO:0005524,GO:0009507,GO:0006352,GO:0006355,GO:0003700	GO:0000003,GO:0003006,GO:0003674,GO:0005488,GO:0005515,GO:0005575,GO:0005576,GO:0005622,GO:0005623,GO:0005737,GO:0005739,GO:0005829,GO:0005840,GO:0006457,GO:0006458,GO:0006996,GO:0007005,GO:0007275,GO:0008150,GO:0009507,GO:0009526,GO:0009532,GO:0009536,GO:0009570,GO:0009579,GO:0009657,GO:0009658,GO:0009790,GO:0009791,GO:0009793,GO:0009941,GO:0009987,GO:0010154,GO:0016020,GO:0016043,GO:0022414,GO:…	Belongs to the chaperonin (HSP60) family	45	0	323.31	944880000	840710000	781740000	701260000	1050800000	1285000000	958200000	1091300000	1241300000	1062700000	1352800000	1293800000	1157000000	795980000	966470000	865630000	1255200000	1209000000	795390000	767910000	723090000	839260000	890000000	1012900000	1299100000	758380000	678780000	661960000	978850000	917670000
BaAP.GP.7HG1204	Alpha-mannosidase	GO:0006013,GO:0004559,GO:0030246	GO:0000139,GO:0003674,GO:0003824,GO:0004553,GO:0004559,GO:0004572,GO:0005575,GO:0005622,GO:0005623,GO:0005737,GO:0005768,GO:0005794,GO:0005802,GO:0005975,GO:0005996,GO:0006013,GO:0006464,GO:0006486,GO:0006487,GO:0006491,GO:0006517,GO:0006807,GO:0006950,GO:0006970,GO:0006972,GO:0008150,GO:0008152,GO:0009058,GO:0009059,GO:0009100,GO:0009101,GO:0009628,GO:0009651,GO:0009987,GO:0012505,GO:0015923,GO:…	Alpha mannosidase, middle domain	45	0	210.15	12846000	24374000	23012000	81325000	121280000	163800000	7818400	12922000	11575000	51882000	82786000	177350000	0	18346000	28877000	69306000	113460000	116870000	0	96767000	34475000	41305000	56733000	127040000	25421000	18037000	15858000	46494000	158590000	108110000
BaAP.GP.7HG3339	U-box domain-containing protein	GO:0034450,GO:0000151,GO:0006511,GO:0016567,GO:0005634,GO:0004725,GO:0005737,GO:0008138,GO:0036503,GO:0035335	GO:0000209,GO:0003674,GO:0003824,GO:0004842,GO:0005575,GO:0005622,GO:0005623,GO:0005634,GO:0005737,GO:0005829,GO:0006464,GO:0006508,GO:0006511,GO:0006807,GO:0006950,GO:0008150,GO:0008152,GO:0009056,GO:0009057,GO:0009987,GO:0010033,GO:0010243,GO:0010498,GO:0016567,GO:0016740,GO:0019538,GO:0019787,GO:0019941,GO:0030163,GO:0030433,GO:0032446,GO:0033554,GO:0034450,GO:0034976,GO:0036211,GO:0036503,GO:…	peptidyl-tyrosine sulfation	45	0	323.31	79830000	33900000	136470000	168110000	128920000	237440000	162790000	216060000	28480000	196260000	136670000	221590000	168160000	194160000	179490000	203390000	124110000	153910000	88742000	141620000	165950000	119030000	153190000	210440000	50457000	148310000	149710000	153380000	202950000	256270000
BaAP.GP.5HG0552	Zinc-hook domain-containing protein	GO:0099638,GO:0043621,GO:0005771,GO:0036257,GO:0043130,GO:0009506,GO:0043328,GO:0005829,GO:0007033,GO:0016021	GO:0000003,GO:0000228,GO:0000280,GO:0000722,GO:0000723,GO:0000724,GO:0000725,GO:0000781,GO:0000784,GO:0000785,GO:0000790,GO:0000793,GO:0000794,GO:0003674,GO:0003676,GO:0003677,GO:0003690,GO:0003691,GO:0003697,GO:0003824,GO:0004017,GO:0005488,GO:0005575,GO:0005622,GO:0005623,GO:0005634,GO:0005694,GO:0005737,GO:0006139,GO:0006259,GO:0006278,GO:0006281,GO:0006302,GO:0006310,GO:0006312,GO:0006725,GO:…	DNA repair protein	44	0	126.87	0	62784000	0	21667000	0	0	19056000	23457000	0	23506000	0	18965000	32608000	20211000	18074000	19098000	0	35526000	0	30202000	22040000	23612000	31776000	31496000	0	33437000	33497000	26080000	40043000	67623000
BaAP.GP.3HG0667	PAZ domain-containing protein	GO:0031047,GO:0003676,GO:0005737,GO:0004523,GO:0048366,GO:0019827,GO:0090502	0	Belongs to the argonaute family	44	0	323.31	0	21378000	18617000	108680000	337210000	600130000	0	6441600	13312000	75235000	250820000	594100000	0	50615000	30396000	243920000	206080000	463280000	0	106940000	49739000	82425000	182560000	206990000	256290000	19601000	46772000	67853000	257690000	121410000
BaAP.GP.1HG1078	ALG-2 interacting protein like	#N/A	GO:0003674,GO:0005488,GO:0005515,GO:0005575,GO:0005622,GO:0005623,GO:0005737,GO:0005768,GO:0005770,GO:0005771,GO:0005829,GO:0005911,GO:0006996,GO:0007032,GO:0007033,GO:0007275,GO:0008150,GO:0009506,GO:0009653,GO:0009987,GO:0010256,GO:0012505,GO:0016043,GO:0016050,GO:0022603,GO:0030054,GO:0031156,GO:0031285,GO:0031286,GO:0031410,GO:0031982,GO:0032101,GO:0032102,GO:0032104,GO:0032105,GO:0032107,GO:…	ALIX V-shaped domain binding to HIV	44	0	323.31	89583000	54536000	0	27473000	74391000	137410000	101070000	107280000	77402000	168540000	114210000	195300000	120790000	111860000	133490000	143700000	116850000	25361000	65494000	131930000	116930000	111020000	106390000	146000000	66365000	91314000	149880000	107960000	127780000	170990000
BaAP.GP.3HG3100	GYF domain-containing protein	GO:0004565,GO:0009341,GO:0005975,GO:0030246	0	GYF domain-containing protein	44	0	274.47	0	0	18190000	30306000	7303500	89761000	14797000	0	74399000	44031000	54052000	83347000	23384000	31263000	28352000	39115000	26875000	68570000	0	0	19471000	19024000	20698000	36862000	57920000	36742000	50706000	63196000	75575000	89858000
BaAP.GP.3HG3504	Beta galactosidase small chain/ domain 5	GO:0042026,GO:0005524,GO:0005829,GO:0005739,GO:0046686,GO:0000373,GO:0007005,GO:0009408,GO:0042788,GO:0070013,GO:0005774,GO:0051117,GO:0005507,GO:0005794,GO:0003735,GO:0003723	0	Belongs to the glycosyl hydrolase 2 family	44	0	205.13	0	0	42139000	99550000	81704000	116380000	41653000	42918000	81387000	40357000	87390000	66717000	49319000	35557000	72208000	72439000	68194000	49703000	0	78069000	60021000	25529000	82988000	38685000	57513000	54304000	69075000	52450000	104540000	87960000
BaAP.GP.4HG2429	Mitochondrial chaperonin-60	GO:0030870,GO:0000723,GO:0016887,GO:0035861,GO:0006312,GO:0051880,GO:0003691,GO:0006281,GO:0043047,GO:0000784,GO:0000014,GO:0000794,GO:0046872,GO:0000790,GO:0004017,GO:0008408,GO:0070192,GO:0005737,GO:0046940,GO:0006278,GO:0032508,GO:0090305	GO:0000166,GO:0003674,GO:0003735,GO:0005198,GO:0005488,GO:0005507,GO:0005515,GO:0005524,GO:0005575,GO:0005622,GO:0005623,GO:0005737,GO:0005739,GO:0005759,GO:0005773,GO:0005774,GO:0005829,GO:0005840,GO:0005844,GO:0005886,GO:0006457,GO:0006458,GO:0006605,GO:0006626,GO:0006810,GO:0006839,GO:0006886,GO:0006950,GO:0006996,GO:0007005,GO:0008104,GO:0008144,GO:0008150,GO:0009266,GO:0009408,GO:0009507,GO:…	Belongs to the chaperonin (HSP60) family	44	0	323.31	833280000	963930000	799150000	738280000	535960000	588330000	859470000	731870000	797950000	721690000	695310000	585920000	611960000	548620000	520150000	614810000	596240000	622200000	568920000	459700000	481850000	443200000	482120000	542780000	707600000	507810000	729010000	538750000	609250000	690870000
BaAP.GP.5HG0822	Heat shock 70 kDa protein 6 chloroplastic	GO:0051082,GO:0006457,GO:0009507,GO:0005524,GO:0055114,GO:0032440	GO:0000166,GO:0003674,GO:0005488,GO:0005524,GO:0005575,GO:0005576,GO:0005622,GO:0005623,GO:0005634,GO:0005737,GO:0005739,GO:0006605,GO:0006810,GO:0006886,GO:0006950,GO:0008104,GO:0008144,GO:0008150,GO:0009266,GO:0009408,GO:0009409,GO:0009507,GO:0009526,GO:0009532,GO:0009536,GO:0009570,GO:0009579,GO:0009628,GO:0009941,GO:0010035,GO:0010038,GO:0015031,GO:0015833,GO:0017076,GO:0030554,GO:0031967,GO:…	Belongs to the heat shock protein 70 family	44	0	256.36	85158000	95176000	74254000	61902000	77699000	101490000	65692000	76708000	88615000	114690000	116000000	81609000	79575000	76166000	70124000	83967000	88093000	61261000	0	117200000	68523000	136420000	187990000	162860000	190660000	120510000	68328000	77619000	100060000	109250000
BaAP.GP.5HG1490	Proton pump-interactor	GO:0010155,GO:0005783,GO:0005515,GO:0003729,GO:0005886,GO:0016021,GO:0009506,GO:0005789,GO:0005829	GO:0003674,GO:0003676,GO:0003723,GO:0003729,GO:0005488,GO:0005575,GO:0005622,GO:0005623,GO:0005737,GO:0005783,GO:0005789,GO:0005886,GO:0005911,GO:0008150,GO:0009506,GO:0010155,GO:0012505,GO:0016020,GO:0030054,GO:0031984,GO:0032879,GO:0034762,GO:0034765,GO:0042175,GO:0043226,GO:0043227,GO:0043229,GO:0043231,GO:0043269,GO:0044422,GO:0044424,GO:0044425,GO:0044432,GO:0044444,GO:0044446,GO:0044464,GO:…	regulation of cation transmembrane transport	44	0	323.31	86844000	108720000	83676000	97404000	189280000	306290000	66095000	54538000	88087000	111460000	383760000	410310000	98327000	143970000	90877000	89305000	238320000	234540000	0	212160000	216870000	276960000	625320000	642650000	385670000	239780000	101750000	140230000	201920000	253990000
BaAP.GP.5HG2596	UTP--glucose-1-phosphate uridylyltransferase	GO:0003983,GO:0006011,GO:0005737,GO:0005886,GO:0043231,GO:0005977,GO:0016021,GO:0052543,GO:0009555,GO:0046686,GO:0010942	0	UTP--glucose-1-phosphate uridylyltransferase	44	0	323.31	4001700000	5396800000	4720400000	5787900000	5044000000	4473900000	3761800000	6269400000	6687100000	7053300000	4825200000	5565300000	3887700000	3581500000	4197200000	4617200000	3589200000	5580800000	3280700000	3548800000	5090100000	4112000000	3653300000	4293000000	3910600000	4695400000	4989900000	4246600000	4618600000	4216600000
BaAP.GP.5HG3267	Eukaryotic translation initiation factor 3 subunit B	GO:0031369,GO:0001732,GO:0005852,GO:0033290,GO:0003743,GO:0016282,GO:0016021,GO:0004420,GO:0008495,GO:0048033,GO:0015936,GO:0006783,GO:0055114	0	translation initiation factor binding	44	0	323.31	927200000	1070700000	762260000	821700000	842890000	534690000	856720000	831940000	1119300000	826080000	931260000	669490000	627850000	727220000	548370000	667170000	561630000	686890000	507730000	799530000	1277600000	1216500000	1153400000	1247500000	1107400000	1111500000	582470000	570190000	481140000	515790000
BaAP.GP.5HG3309	RNA-binding protein 28-like	GO:0003723,GO:1990904,GO:0097502,GO:0005739,GO:0005975,GO:0055114,GO:0004582,GO:0006418,GO:0005840,GO:0016702,GO:0016021,GO:0004553,GO:0004812,GO:0003735,GO:0005524	GO:0005575,GO:0005622,GO:0005623,GO:0005634,GO:0005730,GO:0031974,GO:0031981,GO:0043226,GO:0043227,GO:0043228,GO:0043229,GO:0043231,GO:0043232,GO:0043233,GO:0044422,GO:0044424,GO:0044428,GO:0044446,GO:0044464,GO:0070013	RNA recognition motif	44	0	323.31	95482000	102900000	121970000	192590000	119540000	130890000	129030000	121950000	174790000	119510000	164740000	129950000	127210000	125090000	146790000	155420000	82834000	153670000	36778000	150330000	135130000	96258000	111060000	112410000	72592000	105720000	104870000	162220000	126490000	135280000
BaAP.GP.5HG3347	Cell division cycle 5 isoform 1	GO:0051301,GO:0016829,GO:0009870,GO:0016788,GO:0050832,GO:0042742,GO:0006520	0	RNA polymerase II transcription regulator recruiting activity	44	0	21.393	0	0	0	0	0	0	10657000	0	0	0	0	0	0	0	0	0	0	13104000	0	0	0	0	0	0	0	0	0	0	9476400	0
BaAP.GP.5HG3435	Mitochondrial Rho GTPase	GO:0031307,GO:0007005,GO:0005509,GO:0003924,GO:0005525,GO:0010821	GO:0000003,GO:0000902,GO:0000904,GO:0003006,GO:0005575,GO:0005622,GO:0005623,GO:0005737,GO:0005739,GO:0005740,GO:0005741,GO:0006810,GO:0006839,GO:0006915,GO:0006928,GO:0006996,GO:0007005,GO:0007006,GO:0007017,GO:0007018,GO:0007154,GO:0007165,GO:0007275,GO:0008150,GO:0008219,GO:0008637,GO:0009653,GO:0009790,GO:0009791,GO:0009793,GO:0009826,GO:0009856,GO:0009860,GO:0009932,GO:0009987,GO:0010154,GO:…	Mitochondrial Rho GTPase	44	0	323.31	718560000	618240000	747190000	520970000	591780000	536700000	705270000	648030000	486650000	609380000	661010000	482320000	492250000	598730000	602600000	700350000	580600000	547460000	469470000	797320000	690470000	563930000	579030000	388340000	653420000	419990000	568190000	705830000	561380000	583390000
BaAP.GP.6HG1006	Lipoxygenase	GO:0031408,GO:0016702,GO:0009507,GO:0046872,GO:0005840,GO:0003735,GO:0055114,GO:0030258,GO:0010597,GO:0009751,GO:0009753,GO:0009695,GO:0009723,GO:0009620,GO:0009737,GO:0007623,GO:0009409,GO:0009611,GO:0006412	GO:0001101,GO:0005575,GO:0005622,GO:0005623,GO:0005737,GO:0006082,GO:0006629,GO:0006631,GO:0006690,GO:0008150,GO:0008152,GO:0009507,GO:0009536,GO:0009719,GO:0009725,GO:0009751,GO:0009753,GO:0009987,GO:0010033,GO:0010597,GO:0014070,GO:0019372,GO:0019752,GO:0032787,GO:0042221,GO:0042493,GO:0043226,GO:0043227,GO:0043229,GO:0043231,GO:0043436,GO:0044237,GO:0044238,GO:0044255,GO:0044281,GO:0044424,GO:…	Plant lipoxygenase may be involved in a number of diverse aspects of plant physiology including growth and development, pest resistance, and senescence or responses to wounding	44	0	286.27	125810000	95781000	263000000	27328000	109130000	115260000	50844000	57384000	76854000	55615000	65512000	77365000	73775000	232390000	124340000	62177000	198860000	31495000	0	144400000	167650000	208440000	122640000	51172000	71741000	200880000	104890000	177150000	160490000	322510000
BaAP.GP.7HG2337	#N/A	#N/A	0	0	44	0	323.31	160680000	48129000	93085000	116700000	151230000	151840000	112830000	59552000	102070000	74133000	73049000	110840000	98769000	115060000	95651000	128790000	110300000	109410000	33388000	95912000	90574000	76010000	53737000	90069000	71930000	70927000	123980000	187110000	142090000	242110000
BaAP.GP.7HG2930	L-arabinokinase	GO:0009702,GO:0016310,GO:0005829,GO:0006012,GO:0005524,GO:0044262	GO:0003674,GO:0003824,GO:0005575,GO:0005622,GO:0005623,GO:0005737,GO:0005829,GO:0005911,GO:0005975,GO:0006793,GO:0006796,GO:0008150,GO:0008152,GO:0009506,GO:0009702,GO:0009987,GO:0016301,GO:0016310,GO:0016740,GO:0016772,GO:0016773,GO:0019200,GO:0030054,GO:0044237,GO:0044238,GO:0044262,GO:0044424,GO:0044444,GO:0044464,GO:0046835,GO:0055044,GO:0071704	GHMP kinases N terminal domain	44	0	234.08	99666000	37832000	109110000	72288000	113700000	273390000	22020000	15919000	16835000	53484000	38728000	101250000	27531000	65771000	65361000	74256000	55866000	63018000	0	85441000	55015000	77474000	60419000	78476000	45294000	97276000	69687000	94683000	161070000	177310000
BaAP.GP.UnG0310	Lon protease homolog, mitochondrial	GO:0070407,GO:0004176,GO:0005759,GO:0051131,GO:0004252,GO:0006515,GO:0034599,GO:0043565,GO:0016021,GO:0005524,GO:0003697,GO:0007005	GO:0003674,GO:0003824,GO:0004176,GO:0005575,GO:0005622,GO:0005623,GO:0005737,GO:0005739,GO:0005759,GO:0006508,GO:0006515,GO:0006807,GO:0006996,GO:0007005,GO:0008150,GO:0008152,GO:0008233,GO:0009056,GO:0009057,GO:0009987,GO:0016043,GO:0016462,GO:0016787,GO:0016817,GO:0016818,GO:0016887,GO:0017111,GO:0019538,GO:0030163,GO:0031974,GO:0042623,GO:0043170,GO:0043226,GO:0043227,GO:0043229,GO:0043231,GO:…	ATP-dependent serine protease that mediates the selective degradation of misfolded, unassembled or oxidatively damaged polypeptides as well as certain short-lived regulatory proteins in the mitochondrial matrix. May also have a chaperone function in the assembly of inner membrane protein complexes. Participates in the regulation of mitochondrial gene expression and in the maintenance of the integ…	44	0	323.31	88101000	93333000	92053000	68731000	121150000	178530000	100950000	139450000	62168000	175060000	148530000	176180000	88801000	105020000	112710000	144120000	106070000	129510000	42973000	128890000	108780000	116390000	131870000	153260000	163250000	113240000	103650000	75299000	164750000	182650000
BaAP.GP.UnG0389	Putative WEB family protein chloroplastic	GO:0007131,GO:0005875,GO:0009507	GO:0000003,GO:0000228,GO:0000280,GO:0000793,GO:0000794,GO:0000795,GO:0005575,GO:0005622,GO:0005623,GO:0005634,GO:0005694,GO:0005737,GO:0005783,GO:0005856,GO:0005875,GO:0006139,GO:0006259,GO:0006310,GO:0006725,GO:0006807,GO:0006996,GO:0007049,GO:0007127,GO:0007131,GO:0008150,GO:0008152,GO:0009987,GO:0012505,GO:0015630,GO:0016043,GO:0022402,GO:0022414,GO:0031974,GO:0031981,GO:0032991,GO:0034641,GO:…	Protein transport protein-related	44	0	316.09	83774000	105260000	48526000	70517000	43582000	25662000	122940000	60236000	259400000	67819000	17724000	14885000	119150000	64132000	51762000	24240000	26308000	34963000	0	22505000	65199000	63329000	19492000	19931000	10046000	52822000	120540000	68189000	51579000	108200000
BaAP.GP.5HG1970	Heat shock protein like	GO:0008408,GO:0000176,GO:0090305,GO:0071040,GO:0071036,GO:0071037,GO:0000166,GO:0071048,GO:0003727,GO:0071039,GO:0016896,GO:0005730,GO:0071044,GO:0071051,GO:0071038,GO:0071035,GO:0016021,GO:0022857,GO:0031125,GO:0000466,GO:0055085	GO:0000166,GO:0001101,GO:0003674,GO:0005488,GO:0005515,GO:0005524,GO:0005575,GO:0005622,GO:0005623,GO:0005737,GO:0005739,GO:0005773,GO:0005774,GO:0005783,GO:0005788,GO:0006605,GO:0006810,GO:0006886,GO:0006950,GO:0006970,GO:0007275,GO:0008104,GO:0008144,GO:0008150,GO:0009266,GO:0009314,GO:0009408,GO:0009414,GO:0009415,GO:0009416,GO:0009507,GO:0009526,GO:0009532,GO:0009536,GO:0009570,GO:0009628,GO:…	Hsp90 protein	43	0	323.31	179700000	70136000	166650000	83929000	146270000	105500000	209920000	171620000	140190000	113210000	221000000	128180000	146340000	178990000	183560000	108850000	179500000	138020000	248960000	225460000	242050000	293830000	300950000	276990000	243190000	243340000	243830000	211330000	125890000	160750000
BaAP.GP.1HG0867	HRDC domain	GO:0008540,GO:0042176,GO:0030234,GO:0050790,GO:0034515,GO:0043161,GO:0005634,GO:0016021	GO:0000175,GO:0000178,GO:0000460,GO:0000785,GO:0000956,GO:0003674,GO:0003824,GO:0004518,GO:0004527,GO:0004532,GO:0004540,GO:0005575,GO:0005622,GO:0005623,GO:0005634,GO:0005694,GO:0005730,GO:0005737,GO:0005829,GO:0006139,GO:0006259,GO:0006304,GO:0006305,GO:0006306,GO:0006364,GO:0006396,GO:0006401,GO:0006402,GO:0006403,GO:0006725,GO:0006807,GO:0007549,GO:0008150,GO:0008152,GO:0008298,GO:0008334,GO:…	PMC2NT (NUC016) domain	43	0	226.7	42643000	18368000	0	33953000	45941000	49252000	34331000	31819000	13728000	46165000	27340000	38122000	26299000	43478000	26373000	50435000	28686000	61948000	0	74019000	30457000	28977000	0	39293000	24354000	69861000	25573000	58996000	115500000	115200000
BaAP.GP.2HG3027	26S proteasome non-ATPase regulatory subunit 1 homolog	GO:0016642,GO:0006546,GO:0005739,GO:0016594,GO:0009941,GO:0048046,GO:0005960,GO:0030170,GO:0055114,GO:0009570,GO:0005515,GO:0005524,GO:0009534,GO:0005829,GO:0005886,GO:0046686,GO:0016021	0	26S proteasome non-ATPase regulatory subunit 1	43	0	323.31	1002800000	357620000	704080000	1259500000	1095500000	1420500000	769610000	961560000	845570000	1049400000	784960000	995790000	783810000	882550000	1003400000	974360000	1095400000	1062500000	339010000	831200000	643750000	620310000	622630000	828630000	761500000	640610000	629060000	663440000	802330000	1112800000
BaAP.GP.3HG1967	Glycine dehydrogenase (decarboxylating) A, mitochondrial	GO:0051015,GO:0007010,GO:0016021,GO:0051014,GO:0004831	GO:0001505,GO:0005575,GO:0005576,GO:0005622,GO:0005623,GO:0005737,GO:0005739,GO:0006082,GO:0006520,GO:0006544,GO:0006546,GO:0006807,GO:0008150,GO:0008152,GO:0009056,GO:0009063,GO:0009069,GO:0009071,GO:0009507,GO:0009526,GO:0009532,GO:0009534,GO:0009536,GO:0009570,GO:0009579,GO:0009941,GO:0009987,GO:0010035,GO:0010038,GO:0016054,GO:0017144,GO:0019752,GO:0031967,GO:0031975,GO:0031976,GO:0031984,GO:…	The glycine cleavage system catalyzes the degradation of glycine	43	0	323.31	74468000	74474000	68061000	16831000	171600000	251920000	95110000	107770000	81399000	89653000	163200000	109720000	172590000	122100000	82707000	85963000	127900000	60921000	134150000	237410000	91600000	124120000	127200000	141360000	115090000	103950000	111880000	94347000	188410000	190020000
BaAP.GP.3HG3661	HP domain-containing protein (Fragment)	GO:0016868,GO:0005975,GO:0005829,GO:0000287,GO:0016021,GO:0044281	GO:0001101,GO:0003674,GO:0003779,GO:0005488,GO:0005515,GO:0005575,GO:0005622,GO:0005623,GO:0005737,GO:0005829,GO:0005856,GO:0006810,GO:0006996,GO:0007010,GO:0007015,GO:0007275,GO:0008064,GO:0008092,GO:0008150,GO:0008154,GO:0009653,GO:0009719,GO:0009725,GO:0009737,GO:0009888,GO:0009987,GO:0010015,GO:0010033,GO:0010035,GO:0010038,GO:0010053,GO:0010054,GO:0010639,GO:0015629,GO:0016043,GO:0016049,GO:…	Villin headpiece domain	43	0	323.31	106600000	24291000	121920000	152090000	177490000	236020000	120220000	150050000	154810000	170390000	152360000	179490000	105380000	131450000	109090000	136350000	149840000	172980000	0	136300000	94615000	147850000	124100000	148340000	107330000	112310000	106050000	137780000	151130000	210460000
BaAP.GP.4HG0260	Phosphoglucomutase, cytoplasmic	GO:0003924,GO:0000266,GO:0009504,GO:0005525,GO:0009506,GO:0010152,GO:0005938,GO:0005886,GO:0016567,GO:0008017,GO:0004842	GO:0000271,GO:0003674,GO:0003824,GO:0004614,GO:0005575,GO:0005622,GO:0005623,GO:0005634,GO:0005737,GO:0005829,GO:0005886,GO:0005975,GO:0005976,GO:0005977,GO:0005978,GO:0005982,GO:0005996,GO:0006006,GO:0006012,GO:0006073,GO:0006091,GO:0006112,GO:0008150,GO:0008152,GO:0009056,GO:0009058,GO:0009059,GO:0009250,GO:0009507,GO:0009526,GO:0009532,GO:0009536,GO:0009570,GO:0009581,GO:0009582,GO:0009590,GO:…	Belongs to the phosphohexose mutase family	43	0	323.31	1312600000	1414600000	1293200000	1155400000	1213700000	1814100000	1110800000	1576100000	1449100000	1355000000	1581700000	1689900000	1026900000	1025500000	1101500000	970620000	1217700000	1539500000	788140000	968980000	1146400000	1071100000	1491800000	1007600000	1284100000	1211100000	1077400000	924980000	1275200000	1104100000
BaAP.GP.4HG0271	Dynamin-related protein 1C isoform A	GO:0015450,GO:0071806,GO:0019867,GO:0006886	GO:0000266,GO:0003674,GO:0003824,GO:0003924,GO:0005488,GO:0005515,GO:0005575,GO:0005622,GO:0005623,GO:0005737,GO:0005886,GO:0005911,GO:0005938,GO:0006996,GO:0007005,GO:0007275,GO:0008017,GO:0008092,GO:0008150,GO:0009504,GO:0009506,GO:0009555,GO:0009987,GO:0010152,GO:0015631,GO:0016020,GO:0016043,GO:0016462,GO:0016787,GO:0016817,GO:0016818,GO:0017111,GO:0021700,GO:0030054,GO:0032501,GO:0032502,GO:…	Belongs to the TRAFAC class dynamin-like GTPase superfamily. Dynamin Fzo YdjA family	43	0	305.94	242740000	250600000	225470000	241790000	196740000	204830000	170630000	147210000	151240000	204830000	159150000	155020000	201820000	224280000	179160000	188310000	228080000	276720000	189880000	255400000	166510000	271230000	204600000	192810000	256370000	140070000	177570000	213500000	205780000	256740000
BaAP.GP.4HG1700	Putative chloroplast envelope protein translocase, IAP75	GO:0005832,GO:0051082,GO:0006457,GO:0006378,GO:0005524,GO:0005849,GO:0009733,GO:0005618,GO:0003729,GO:0016021	GO:0005575,GO:0005622,GO:0005623,GO:0005737,GO:0005773,GO:0005774,GO:0006605,GO:0006810,GO:0006886,GO:0006996,GO:0007275,GO:0008104,GO:0008150,GO:0009507,GO:0009526,GO:0009527,GO:0009536,GO:0009653,GO:0009657,GO:0009658,GO:0009662,GO:0009707,GO:0009719,GO:0009725,GO:0009735,GO:0009790,GO:0009941,GO:0009987,GO:0010006,GO:0010033,GO:0015031,GO:0015833,GO:0016020,GO:0016021,GO:0016043,GO:0017038,GO:…	Surface antigen	43	0	323.31	198630000	187920000	240990000	142910000	237680000	210770000	227400000	202940000	190570000	91298000	250300000	176950000	124660000	276960000	194310000	208750000	268460000	190910000	61586000	236200000	243440000	303240000	321950000	414280000	307690000	474720000	184270000	364630000	209800000	233420000
BaAP.GP.4HG2049	T-complex protein 1 subunit alpha	GO:0004540,GO:0090501,GO:0000177,GO:0004527,GO:0000176,GO:0003723,GO:0016075,GO:0004519	0	assists the folding of proteins upon ATP hydrolysis	43	0	323.31	1238800000	1029500000	981660000	1021200000	1003000000	766470000	1256000000	1205200000	1100400000	1103900000	847690000	864130000	940470000	968850000	913800000	894570000	765330000	942610000	859430000	853800000	802730000	737020000	682570000	818810000	768540000	1000800000	1039800000	798460000	799740000	919790000
BaAP.GP.4HG2552	Exosome complex exonuclease RRP44 A	GO:0034388,GO:0030515,GO:0030490,GO:0032040	GO:0000175,GO:0000176,GO:0000178,GO:0003674,GO:0003824,GO:0004518,GO:0004519,GO:0004527,GO:0004532,GO:0004540,GO:0005085,GO:0005488,GO:0005515,GO:0005575,GO:0005622,GO:0005623,GO:0005634,GO:0005654,GO:0005737,GO:0005829,GO:0006139,GO:0006364,GO:0006396,GO:0006401,GO:0006725,GO:0006807,GO:0008150,GO:0008152,GO:0008408,GO:0009056,GO:0009057,GO:0009987,GO:0010467,GO:0016070,GO:0016072,GO:0016075,GO:…	Belongs to the RNR ribonuclease family	43	0	323.31	173700000	102120000	134450000	107860000	122790000	189460000	135560000	187800000	121950000	150430000	103380000	161840000	158930000	163860000	138600000	132880000	92737000	110940000	141070000	164100000	131140000	100300000	123220000	138080000	82956000	139670000	164180000	143170000	152360000	199310000
BaAP.GP.4HG2590	WD repeat-containing protein 3	GO:0004072,GO:0009090,GO:0009507,GO:0050661,GO:0004412,GO:0016310,GO:0009067,GO:0055114,GO:0005524,GO:0006566,GO:0046451,GO:0006553,GO:0006555,GO:0000097	GO:0003674,GO:0003676,GO:0003723,GO:0005488,GO:0005575,GO:0005622,GO:0005623,GO:0005634,GO:0005635,GO:0005654,GO:0005730,GO:0006139,GO:0006364,GO:0006396,GO:0006725,GO:0006807,GO:0008150,GO:0008152,GO:0009987,GO:0010467,GO:0012505,GO:0016020,GO:0016070,GO:0016072,GO:0022613,GO:0030490,GO:0030515,GO:0030684,GO:0030686,GO:0031090,GO:0031965,GO:0031967,GO:0031974,GO:0031975,GO:0031981,GO:0032040,GO:…	WD40 repeats	43	0	237.75	34615000	17461000	32728000	46407000	30954000	97287000	37861000	33898000	32529000	6923200	46149000	83740000	33022000	46088000	57230000	50896000	37720000	36932000	61925000	135940000	43922000	27827000	20523000	51919000	28485000	81985000	42391000	60816000	180080000	126980000
BaAP.GP.5HG1400	Bifunctional aspartokinase/homoserine dehydrogenase 2, chloroplastic Aspartokinase Homoserine dehydrogenase	GO:0051082,GO:0006457,GO:0009570,GO:0010157,GO:0005524,GO:0048471,GO:0009704,GO:0005783,GO:0045037,GO:0009651,GO:0009941,GO:0009414,GO:0005774,GO:0042803,GO:0009408,GO:0005739,GO:0000145,GO:0006904	GO:0003674,GO:0003824,GO:0004072,GO:0004412,GO:0005575,GO:0005622,GO:0005623,GO:0005737,GO:0006082,GO:0006520,GO:0006793,GO:0006796,GO:0006807,GO:0008150,GO:0008152,GO:0008652,GO:0009058,GO:0009069,GO:0009070,GO:0009090,GO:0009092,GO:0009507,GO:0009532,GO:0009536,GO:0009570,GO:0009987,GO:0016053,GO:0016301,GO:0016310,GO:0016491,GO:0016614,GO:0016616,GO:0016740,GO:0016772,GO:0016774,GO:0019202,GO:…	Homoserine dehydrogenase, NAD binding domain	43	0	261.98	176260000	99991000	127240000	54231000	106740000	55380000	123160000	133170000	36235000	34291000	45349000	83225000	78434000	124450000	140510000	98841000	113060000	55968000	83600000	118380000	167510000	81832000	63378000	87828000	52024000	135510000	160810000	110680000	67470000	48182000
BaAP.GP.6HG0533	DNA polymerase phi subunit	GO:0008134,GO:0005730,GO:0006355,GO:0003677,GO:0003887,GO:0005829,GO:0016021,GO:0071897	GO:0000182,GO:0000976,GO:0000977,GO:0000978,GO:0000987,GO:0001012,GO:0001067,GO:0003674,GO:0003676,GO:0003677,GO:0003690,GO:0003712,GO:0003714,GO:0005488,GO:0005515,GO:0005575,GO:0005622,GO:0005623,GO:0005634,GO:0005730,GO:0005737,GO:0006091,GO:0006139,GO:0006351,GO:0006355,GO:0006360,GO:0006725,GO:0006807,GO:0006915,GO:0006950,GO:0007154,GO:0007165,GO:0007623,GO:0008134,GO:0008150,GO:0008152,GO:…	DNA polymerase phi	43	0	220.62	108900000	107460000	127380000	122920000	122760000	126780000	86481000	64038000	0	32587000	38281000	97134000	68766000	98429000	86109000	135580000	95831000	115490000	0	134270000	90822000	91452000	59829000	82846000	72164000	118850000	67434000	109300000	107930000	98383000
BaAP.GP.6HG1465	LETM1 and EF-hand domain-containing protein 1, mitochondrial	GO:0043022,GO:0005739,GO:0006875,GO:0005509,GO:0016021	0	LETM1-like protein	43	0	323.31	147310000	54187000	138280000	156270000	121220000	123970000	117230000	117990000	146860000	162390000	149150000	150770000	116860000	118300000	121210000	117500000	102590000	115990000	141070000	111640000	140640000	181530000	209650000	273260000	237490000	198660000	120570000	147780000	126310000	139920000
BaAP.GP.7HG2343	phosphoenolpyruvate carboxylase, housekeeping isozyme	GO:0008964,GO:0015977,GO:0048046,GO:0006099,GO:0005829,GO:0009507,GO:0048366	GO:0001101,GO:0003674,GO:0003824,GO:0004611,GO:0005575,GO:0005622,GO:0005623,GO:0005737,GO:0008150,GO:0008964,GO:0009719,GO:0009725,GO:0009735,GO:0010033,GO:0010035,GO:0010167,GO:0016829,GO:0016830,GO:0016831,GO:0042221,GO:0044424,GO:0044464,GO:0050896,GO:0060359,GO:1901698,GO:1901700	phosphoenolpyruvate carboxylase	43	0	144.64	47410000	13030000	60309000	26477000	59107000	142590000	38757000	50378000	0	53153000	32128000	71250000	28742000	66398000	49088000	47118000	51256000	14180000	0	49259000	58098000	58163000	45599000	65333000	32440000	31086000	39629000	37642000	64970000	83128000
BaAP.GP.UnG0809	AP-2 complex subunit alpha	GO:0035615,GO:0030131,GO:0016192,GO:0006886,GO:0030128,GO:0030132,GO:0030130,GO:0016021	GO:0005575,GO:0005623,GO:0005886,GO:0016020,GO:0044464,GO:0071944	Subunit of the adaptor protein complex 2 (AP-2). Adaptor protein complexes function in protein transport via transport vesicles in different membrane traffic pathways. Adaptor protein complexes are vesicle coat components and appear to be involved in cargo selection and vesicle formation. AP-2 is involved in clathrin-dependent endocytosis in which cargo proteins are incorporated into vesicles sur…	43	0	323.31	116320000	28474000	65603000	62880000	119940000	215600000	36208000	72185000	89715000	58268000	59901000	140770000	73969000	108170000	85414000	100730000	110150000	138380000	0	92599000	51068000	98024000	60236000	103750000	53529000	103110000	91667000	97395000	153230000	196930000
BaAP.GP.UnG0151	Bifunctional enolase 2/transcriptional activator (Fragment)	GO:0004634,GO:0000015,GO:0006096,GO:0000287,GO:0089701,GO:0009506,GO:0048046,GO:0005741,GO:0005507,GO:0016615,GO:0003676,GO:0016616,GO:0005783,GO:0032889,GO:0009507,GO:0005886,GO:0046686,GO:0009737,GO:0009409,GO:0009416,GO:0000398,GO:0006108,GO:0055114	GO:0001101,GO:0003674,GO:0003676,GO:0003677,GO:0003824,GO:0004634,GO:0005488,GO:0005507,GO:0005575,GO:0005576,GO:0005622,GO:0005623,GO:0005634,GO:0005737,GO:0005739,GO:0005740,GO:0005829,GO:0005886,GO:0005911,GO:0006950,GO:0006970,GO:0008150,GO:0009266,GO:0009314,GO:0009409,GO:0009416,GO:0009506,GO:0009507,GO:0009536,GO:0009628,GO:0009651,GO:0009719,GO:0009725,GO:0009737,GO:0010033,GO:0010035,GO:…	phosphopyruvate hydratase activity	43	0	323.31	7526500000	7838900000	7506000000	10631000000	10549000000	9087900000	9554500000	10328000000	11462000000	8820200000	10316000000	10112000000	9552600000	6440800000	7011100000	8421500000	8090700000	8796700000	9646600000	7188700000	9358900000	7581200000	6968100000	7024200000	10980000000	11257000000	13275000000	7602500000	9739500000	9533200000
BaAP.GP.1HG2296	Vesicle-fusing ATPase-like	GO:0035494,GO:0016887,GO:0005795,GO:0005524,GO:0015031,GO:0009506,GO:0046872,GO:0005773,GO:0048211,GO:0005886,GO:0061951,GO:0005829,GO:0006893,GO:0016021,GO:0016702,GO:0006891,GO:0005515,GO:0055114	GO:0005575,GO:0005622,GO:0005623,GO:0005737,GO:0005773,GO:0005794,GO:0005886,GO:0005911,GO:0009506,GO:0012505,GO:0016020,GO:0030054,GO:0043226,GO:0043227,GO:0043229,GO:0043231,GO:0044424,GO:0044444,GO:0044464,GO:0055044,GO:0071944	AAA domain (Cdc48 subfamily)	42	0	323.31	276170000	233080000	243480000	178570000	276930000	284110000	192370000	247010000	220840000	205400000	302640000	183640000	180390000	207840000	217270000	218210000	258280000	299810000	41592000	201140000	213400000	279970000	280060000	368700000	456370000	395850000	210560000	232460000	253670000	229620000
BaAP.GP.2HG0448	Nuclear pore complex protein NUP214	GO:0010070,GO:0005739,GO:0009793,GO:0016021	0	RNA transport	42	0	152.13	21738000	50314000	23639000	65001000	28759000	36517000	0	0	0	0	18956000	43609000	31129000	31692000	15256000	26661000	17033000	44328000	0	21255000	0	0	41893000	21189000	0	30057000	0	65820000	39994000	79594000
BaAP.GP.2HG0568	Nucleolar protein like	GO:0031428,GO:0030515,GO:0032040,GO:0016021	GO:0000154,GO:0003674,GO:0003676,GO:0003723,GO:0005488,GO:0005575,GO:0005622,GO:0005623,GO:0005634,GO:0005730,GO:0005732,GO:0006139,GO:0006364,GO:0006396,GO:0006725,GO:0006807,GO:0008150,GO:0008152,GO:0009451,GO:0009987,GO:0010467,GO:0016020,GO:0016070,GO:0016072,GO:0022613,GO:0030515,GO:0030684,GO:0031428,GO:0031974,GO:0031981,GO:0032040,GO:0032991,GO:0034470,GO:0034641,GO:0034660,GO:0042254,GO:…	NOSIC (NUC001) domain	42	0	323.31	1067700000	986910000	1267000000	1081200000	995100000	828170000	1270900000	1116200000	927660000	960850000	891290000	802760000	1286400000	1092500000	1098600000	1043800000	792580000	873780000	1294300000	1218500000	923460000	983320000	746840000	766600000	674710000	877500000	894060000	921700000	756600000	934330000
BaAP.GP.3HG0357	Threonine--tRNA ligase mitochondrial 1	GO:0004829,GO:0006435,GO:0005737,GO:0043231,GO:0005524,GO:0016021,GO:0000213,GO:0003676,GO:0006388,GO:0090502	GO:0003674,GO:0003824,GO:0004812,GO:0004829,GO:0005575,GO:0005618,GO:0005622,GO:0005623,GO:0005737,GO:0005739,GO:0005829,GO:0005886,GO:0006082,GO:0006139,GO:0006399,GO:0006412,GO:0006418,GO:0006435,GO:0006518,GO:0006520,GO:0006725,GO:0006807,GO:0008150,GO:0008152,GO:0009058,GO:0009059,GO:0009507,GO:0009536,GO:0009987,GO:0010467,GO:0016020,GO:0016070,GO:0016874,GO:0016875,GO:0019538,GO:0019752,GO:…	threonine-tRNA ligase	42	0	323.31	461600000	401770000	339970000	245250000	278790000	226320000	375130000	411590000	348730000	324650000	314190000	239020000	256780000	297870000	304000000	337750000	290530000	287980000	204260000	428060000	394430000	481040000	423320000	412150000	383150000	407110000	348080000	366320000	289350000	330660000
BaAP.GP.3HG1329	Carbohydrate-binding-like fold	GO:0030246,GO:0009505,GO:0005774,GO:0005783,GO:0005794,GO:0005789,GO:0016021	0	Nodal modulator	42	0	323.31	31082000	48159000	53333000	142520000	246820000	364980000	47855000	15220000	0	23166000	157830000	270370000	12690000	113910000	65065000	101240000	204650000	219000000	0	90739000	62862000	121840000	116210000	177150000	117920000	75124000	54897000	148070000	199100000	180760000
BaAP.GP.3HG2144	Trehalose-6-phosphate synthase15	GO:0005992,GO:0005829,GO:0003824,GO:0070413	0	Glycosyltransferase family 20	42	0	277.43	147430000	16819000	123930000	31552000	145450000	180870000	60296000	119710000	32916000	39312000	51801000	124110000	80083000	120810000	94710000	87269000	104740000	29582000	0	90603000	74158000	88346000	72016000	112270000	55962000	94271000	74900000	79378000	131770000	157780000
BaAP.GP.4HG1736	SH3 domain containing protein, expressed	GO:0005829,GO:0005515,GO:0005634,GO:0005886,GO:0005739	0	SH3 domain-containing protein	42	0	169.26	100200000	32029000	88686000	138200000	135210000	172870000	52336000	45889000	55826000	102420000	76048000	96578000	54814000	92747000	95942000	111860000	122890000	115190000	0	84280000	94065000	79491000	57873000	90484000	74836000	59842000	65536000	77151000	140470000	208360000
BaAP.GP.4HG2003	Glucan 1,3-alpha-glucosidase	GO:0030246,GO:0005975,GO:0005783,GO:0004553,GO:0006952,GO:0009536,GO:0009826,GO:0046686,GO:0016021,GO:0009617,GO:0034645	GO:0000271,GO:0000902,GO:0003674,GO:0003824,GO:0004553,GO:0005575,GO:0005622,GO:0005623,GO:0005737,GO:0005783,GO:0005975,GO:0005976,GO:0006073,GO:0006464,GO:0006491,GO:0006807,GO:0006950,GO:0006952,GO:0008150,GO:0008152,GO:0009058,GO:0009059,GO:0009100,GO:0009250,GO:0009507,GO:0009536,GO:0009605,GO:0009607,GO:0009617,GO:0009653,GO:0009826,GO:0009987,GO:0010035,GO:0010038,GO:0012505,GO:0015926,GO:…	Belongs to the glycosyl hydrolase 31 family	42	0	259.32	25170000	30637000	57031000	34593000	96683000	281720000	98268000	79968000	101630000	99707000	307150000	257910000	101780000	72507000	107130000	178290000	103750000	64193000	54419000	181520000	132870000	89140000	167380000	172260000	186770000	117600000	147480000	110990000	260140000	192300000
BaAP.GP.6HG2198	Oxoprolinase 1	GO:0016787,GO:0006749,GO:0005829	GO:0003674,GO:0003824,GO:0005575,GO:0005622,GO:0005623,GO:0005737,GO:0005829,GO:0005911,GO:0006518,GO:0006575,GO:0006749,GO:0006751,GO:0006790,GO:0006807,GO:0008150,GO:0008152,GO:0009056,GO:0009506,GO:0009987,GO:0016787,GO:0016810,GO:0016812,GO:0017168,GO:0030054,GO:0034641,GO:0042219,GO:0043171,GO:0043603,GO:0044237,GO:0044248,GO:0044273,GO:0044424,GO:0044444,GO:0044464,GO:0051186,GO:0051187,GO:…	Hydantoinase B/oxoprolinase	42	0	175.38	40410000	87575000	0	73569000	65760000	112410000	19815000	52640000	15759000	38280000	27651000	44595000	20590000	33300000	19752000	26372000	53863000	70127000	0	43065000	27060000	46368000	21885000	32914000	40908000	39584000	27748000	39183000	72547000	71723000
BaAP.GP.6HG2854	Putative glycosyl transferase family protein	GO:0003843,GO:0006075,GO:0000148,GO:0016021	0	callose synthase	42	0	108.89	48318000	48967000	40741000	57129000	18560000	28288000	0	0	0	0	0	11003000	14812000	63007000	31060000	19463000	25814000	35799000	0	30465000	19341000	38947000	11025000	38022000	0	39750000	11785000	48662000	59191000	58814000
BaAP.GP.7HG0419	Eukaryotic translation initiation factor 3 subunit A	GO:0005852,GO:0001732,GO:0003743,GO:0033290,GO:0016282,GO:0043614,GO:0003729,GO:0003697,GO:0005829,GO:0005886,GO:0008270,GO:0004386,GO:0000502,GO:0002188,GO:0016021,GO:0005524,GO:0015074	GO:0001732,GO:0002181,GO:0002183,GO:0002188,GO:0003674,GO:0003676,GO:0003723,GO:0003729,GO:0003743,GO:0005488,GO:0005575,GO:0005622,GO:0005623,GO:0005737,GO:0005829,GO:0005852,GO:0005886,GO:0006412,GO:0006413,GO:0006518,GO:0006807,GO:0008135,GO:0008150,GO:0008152,GO:0009058,GO:0009059,GO:0009987,GO:0010467,GO:0016020,GO:0016043,GO:0019538,GO:0022607,GO:0022613,GO:0022618,GO:0032991,GO:0034622,GO:…	RNA-binding component of the eukaryotic translation initiation factor 3 (eIF-3) complex, which is involved in protein synthesis of a specialized repertoire of mRNAs and, together with other initiation factors, stimulates binding of mRNA and methionyl-tRNAi to the 40S ribosome. The eIF-3 complex specifically targets and initiates translation of a subset of mRNAs involved in cell proliferation	42	0	45.219	0	0	0	0	16547000	27846000	0	0	0	0	0	30874000	0	0	0	0	0	22359000	0	18784000	0	0	17559000	20428000	0	0	0	0	21608000	10005000
BaAP.GP.UnG0150	Bifunctional enolase 2/transcriptional activator (Fragment)	GO:0004634,GO:0000015,GO:0006096,GO:0000287,GO:0089701,GO:0009506,GO:0048046,GO:0005741,GO:0005507,GO:0016615,GO:0003676,GO:0016616,GO:0005783,GO:0009507,GO:0032889,GO:0005886,GO:0046686,GO:0009737,GO:0009409,GO:0009416,GO:0000398,GO:0006108,GO:0055114	GO:0001101,GO:0003674,GO:0003676,GO:0003677,GO:0003824,GO:0004634,GO:0005488,GO:0005507,GO:0005575,GO:0005576,GO:0005622,GO:0005623,GO:0005634,GO:0005737,GO:0005739,GO:0005740,GO:0005829,GO:0005886,GO:0005911,GO:0006950,GO:0006970,GO:0008150,GO:0009266,GO:0009314,GO:0009409,GO:0009416,GO:0009506,GO:0009507,GO:0009536,GO:0009628,GO:0009651,GO:0009719,GO:0009725,GO:0009737,GO:0010033,GO:0010035,GO:…	phosphopyruvate hydratase activity	42	0	268.59	987780000	1458100000	855070000	923220000	798260000	608450000	942840000	1154000000	1241900000	879540000	811830000	612970000	961830000	643120000	903940000	870320000	679670000	709640000	871330000	712520000	1054500000	486370000	465760000	717170000	1455500000	1145100000	1684800000	696130000	896700000	845030000
BaAP.GP.4HG1671	Heat shock protein cognate 70	GO:0006334,GO:0000786,GO:0003677,GO:0031491,GO:0042025,GO:0005634,GO:0006355,GO:0070013,GO:0016584,GO:0045815,GO:1905268,GO:0060969,GO:0045910,GO:0030261,GO:1903508	0	Belongs to the heat shock protein 70 family	41	0	14.59	0	0	0	0	0	0	0	0	0	0	24662000	0	0	0	0	7894600	12512000	17505000	0	0	0	0	0	0	0	0	0	0	12496000	0
BaAP.GP.1HG2948	H15 domain-containing protein	GO:0004013,GO:0006730,GO:0005829,GO:0033353,GO:0005773,GO:0009506,GO:0005507,GO:0005515,GO:0006346,GO:0003735,GO:0098805,GO:0003723,GO:0009793,GO:0098588,GO:0005886,GO:0015934,GO:0005794,GO:0016441,GO:0000463	#N/A	#N/A	41	0	323.31	107730000	46562000	143450000	129810000	108790000	62810000	85903000	53352000	0	9346000	13681000	32385000	52659000	129510000	28032000	37969000	71252000	73699000	46955000	49364000	37573000	87858000	32995000	49006000	32938000	26115000	55706000	321450000	147290000	195550000
BaAP.GP.2HG3392	Adenosylhomocysteinase	GO:0015299,GO:0006813,GO:0016021,GO:1902600,GO:0009507,GO:0009528,GO:0022821,GO:0098656,GO:0015491,GO:0009658,GO:0010109,GO:0005829	0	adenosylhomocysteinase	41	0	323.31	4839900000	4516400000	4642800000	5725900000	5536900000	5565100000	6181100000	6747400000	5395800000	4876000000	6318800000	6163300000	5156200000	4505600000	5373700000	5259700000	4933600000	5581600000	4662700000	5801700000	6029000000	4812000000	5456500000	4832100000	5359700000	7350000000	6801600000	4702500000	6061800000	6237400000
BaAP.GP.2HG3855	K(+) efflux antiporter 2 chloroplastic	GO:0004596,GO:0017196,GO:0005737,GO:0009506,GO:1902493,GO:0003682,GO:0009793,GO:0009414	GO:0003674,GO:0005215,GO:0005451,GO:0005575,GO:0005622,GO:0005623,GO:0005737,GO:0006810,GO:0006811,GO:0006812,GO:0006813,GO:0006996,GO:0008150,GO:0008324,GO:0009507,GO:0009526,GO:0009536,GO:0009657,GO:0009658,GO:0009941,GO:0009987,GO:0010109,GO:0015075,GO:0015077,GO:0015078,GO:0015079,GO:0015291,GO:0015297,GO:0015298,GO:0015299,GO:0015318,GO:0015386,GO:0015491,GO:0015672,GO:0016020,GO:0016043,GO:…	TrkA-N domain	41	0	323.31	83832000	31757000	123920000	24489000	68470000	196240000	94656000	50980000	67420000	89073000	138070000	157200000	75256000	107400000	71032000	97323000	117590000	71986000	26903000	102550000	74477000	99184000	86712000	113360000	76789000	100830000	74885000	125120000	143980000	151800000
BaAP.GP.3HG1565	N-alpha-acetyltransferase 16, NatA auxiliary subunit	GO:0044183,GO:0051085,GO:0005618,GO:0051787,GO:0005737,GO:0005524,GO:0016363,GO:0034620,GO:0009506,GO:0048046,GO:0042026,GO:0031072,GO:0051082,GO:0098805,GO:0098588,GO:0009615,GO:0009408,GO:0016887,GO:0012505,GO:0080167,GO:0005886,GO:0046686,GO:0002020,GO:0005840	0	NMDA receptor-regulated protein 1	41	0	323.31	399660000	371840000	457120000	283020000	472000000	603570000	574210000	595190000	441160000	625450000	508590000	569180000	484460000	421750000	527200000	543990000	397260000	224660000	235620000	558310000	473760000	413380000	324710000	398210000	321490000	455840000	363900000	390440000	509040000	467660000
BaAP.GP.4HG2023	U5 small nuclear ribonucleoprotein helicase isoform 1	GO:0004386,GO:0006401,GO:0005524,GO:0032508,GO:0003676,GO:0140098,GO:0008094,GO:0140097	GO:0003674,GO:0003676,GO:0003723,GO:0003729,GO:0005488,GO:0097159,GO:1901363	Activating signal cointegrator 1 complex subunit	41	0	117.72	13472000	0	0	25603000	28117000	45787000	0	0	0	0	0	43437000	0	0	8606500	0	15252000	69270000	0	0	0	0	13569000	35259000	0	17468000	0	18923000	38505000	43798000
BaAP.GP.6HG0622	Translation initiation factor	GO:0003743,GO:0006413,GO:0010494,GO:0004386,GO:0005634,GO:0005524,GO:0002181,GO:0070013,GO:1990904,GO:1902494,GO:0016021,GO:0140098,GO:0070569,GO:0005515,GO:0003729	0	Belongs to the DEAD box helicase family	41	0	123.09	0	0	44673000	19096000	48953000	110440000	16266000	28499000	0	42930000	82071000	59828000	0	0	0	0	0	0	0	16670000	17751000	82998000	62292000	44968000	0	0	0	0	61445000	0
BaAP.GP.6HG2755	SWIM-type domain-containing protein	GO:0008270,GO:0006355	0	FAR1 DNA-binding domain	41	0	275.61	227310000	40827000	207020000	118220000	189270000	241250000	218340000	181050000	171600000	168410000	146800000	202310000	204850000	197730000	201990000	183660000	151700000	77145000	111010000	211320000	169950000	256170000	154710000	200470000	161640000	187770000	214600000	265470000	218790000	261930000
BaAP.GP.7HG0367	Transketolase, chloroplastic	GO:0004802,GO:0006098,GO:0005829,GO:0009507,GO:0050897,GO:0055035,GO:0008661,GO:0030145,GO:0019253,GO:0005509,GO:0009526,GO:0046686,GO:0009532	GO:0003674,GO:0003824,GO:0004802,GO:0005488,GO:0005509,GO:0016740,GO:0016744,GO:0030145,GO:0043167,GO:0043169,GO:0046872,GO:0046914,GO:0050897	Transketolase, thiamine diphosphate binding domain	41	0	323.31	632950000	814460000	570460000	775990000	1328900000	1706000000	770340000	752920000	730360000	723820000	1578700000	1386300000	757870000	594400000	621370000	803230000	1137800000	1346000000	437670000	673720000	647060000	827670000	1539800000	1566900000	1889000000	960140000	784370000	436080000	1006500000	1043100000
BaAP.GP.7HG2948	Translation initiation factor	GO:0003743,GO:0006413,GO:0010494,GO:0004386,GO:0002181,GO:0071013,GO:0005524,GO:0005730,GO:0140098,GO:0003729,GO:0070569,GO:0005515	0	Belongs to the DEAD box helicase family	41	0	323.31	4900100000	5312000000	5372700000	5545600000	5744200000	6065300000	5634300000	5590300000	6632200000	6529200000	5445700000	6474100000	6301600000	5781900000	4585400000	4654400000	5253700000	5778800000	5116500000	3963400000	4529200000	4477800000	4654400000	5493200000	3750800000	5782000000	3983000000	3741900000	4282500000	5683900000
BaAP.GP.UnG0357	Lipoxygenase	GO:0031408,GO:0016702,GO:0005737,GO:0046872,GO:0055114,GO:0030258,GO:0009611,GO:0051707,GO:0009845,GO:0009753,GO:0006952	0	Plant lipoxygenase may be involved in a number of diverse aspects of plant physiology including growth and development, pest resistance, and senescence or responses to wounding	41	0	323.31	83983000	54797000	86921000	40303000	67674000	116980000	116050000	45745000	34900000	37825000	146830000	166290000	100480000	152800000	89345000	62875000	78965000	108550000	0	129220000	184150000	71886000	111900000	55155000	46989000	126230000	142200000	133040000	125830000	104880000
BaAP.GP.1HG1105	DNA ligase	GO:0004814,GO:0006420,GO:0005737,GO:0005524	GO:0000012,GO:0003674,GO:0003824,GO:0003909,GO:0003910,GO:0005575,GO:0005622,GO:0005623,GO:0005634,GO:0005730,GO:0005737,GO:0005739,GO:0006139,GO:0006259,GO:0006260,GO:0006261,GO:0006266,GO:0006271,GO:0006273,GO:0006281,GO:0006302,GO:0006304,GO:0006725,GO:0006807,GO:0006950,GO:0006974,GO:0008150,GO:0008152,GO:0009058,GO:0009059,GO:0009987,GO:0016070,GO:0016874,GO:0016886,GO:0022616,GO:0031974,GO:…	DNA ligase	40	0	267.71	259280000	165660000	190340000	104540000	141400000	155970000	259640000	259450000	150070000	171140000	118920000	219130000	249710000	158340000	156090000	144820000	116780000	74620000	73025000	212930000	271590000	173430000	116590000	184490000	106800000	198510000	254550000	199140000	244560000	237760000
BaAP.GP.1HG0610	arginine--tRNA ligase, chloroplastic/mitochondrial-like isoform X2	GO:0072546	0	Belongs to the class-I aminoacyl-tRNA synthetase family	40	0	323.31	624770000	692820000	493380000	513310000	466440000	445490000	447090000	619010000	516440000	542110000	472850000	484140000	416000000	428580000	412830000	438170000	400250000	527640000	374230000	517350000	525640000	500360000	591660000	496770000	521810000	546670000	469900000	400830000	492520000	587890000
BaAP.GP.1HG0820	ER membrane protein complex subunit-like protein	GO:0016887,GO:0006812,GO:0016021,GO:0005783,GO:0005524,GO:0006875,GO:0005886,GO:0055074,GO:0046872,GO:0072503,GO:0005840,GO:0010152,GO:0048867,GO:0009846,GO:0010073,GO:0003735,GO:0016036,GO:0006412	0	Protein of unknown function (DUF1620)	40	0	323.31	107180000	98502000	103700000	82133000	136020000	287580000	139640000	90486000	32933000	102020000	339560000	388090000	95929000	98850000	126170000	132500000	139520000	134110000	0	183420000	141880000	172640000	187630000	262540000	185170000	180790000	94490000	150910000	367740000	231750000
BaAP.GP.1HG1713	Cation-transporting ATPase	GO:0051103,GO:0003910,GO:0005739,GO:0005634,GO:0071897,GO:0006260,GO:0006310,GO:0003677,GO:0005524,GO:0070013,GO:0043232,GO:0022616,GO:0046872,GO:0000012,GO:0080111,GO:0006302,GO:0007049,GO:0051301	GO:0000003,GO:0001709,GO:0003674,GO:0003824,GO:0005215,GO:0005388,GO:0005575,GO:0005622,GO:0005623,GO:0005737,GO:0005783,GO:0005886,GO:0005887,GO:0006810,GO:0006811,GO:0006812,GO:0006816,GO:0006873,GO:0006874,GO:0006875,GO:0006950,GO:0007154,GO:0007275,GO:0008150,GO:0008324,GO:0009267,GO:0009555,GO:0009605,GO:0009846,GO:0009856,GO:0009888,GO:0009987,GO:0009991,GO:0010073,GO:0010152,GO:0012505,GO:…	cation-transporting ATPase	40	0	226.5	27649000	0	0	34962000	116780000	285930000	0	0	0	0	71242000	159710000	0	35805000	17395000	58988000	93070000	63939000	0	45524000	0	32621000	55985000	90989000	80478000	40662000	0	57419000	120880000	145850000
BaAP.GP.2HG0716	Pre-mRNA-splicing factor like	GO:0006396,GO:0071007,GO:0004523,GO:0071014,GO:0000974,GO:0003676,GO:0016071,GO:0016020,GO:0022618,GO:0090502,GO:0016192	GO:0000349,GO:0000375,GO:0000377,GO:0000393,GO:0000398,GO:0000974,GO:0001701,GO:0001824,GO:0005575,GO:0005622,GO:0005623,GO:0005634,GO:0005681,GO:0005684,GO:0006139,GO:0006259,GO:0006281,GO:0006283,GO:0006289,GO:0006351,GO:0006396,GO:0006397,GO:0006725,GO:0006807,GO:0006950,GO:0006974,GO:0007275,GO:0008150,GO:0008152,GO:0008380,GO:0009058,GO:0009059,GO:0009790,GO:0009792,GO:0009987,GO:0010467,GO:…	Pre-mRNA-splicing factor	40	0	226.69	85609000	71757000	64075000	69538000	99922000	146440000	144230000	121280000	122610000	163050000	105710000	122930000	95122000	108200000	106570000	108270000	74731000	67883000	91923000	110220000	100910000	125000000	87102000	116670000	66894000	114230000	102410000	118700000	107790000	164690000
BaAP.GP.2HG1157	Insulinase (Peptidase family M16) family protein isoform 1	GO:0004222,GO:0006508,GO:0005739,GO:0043171,GO:0046872,GO:0044257	0	Belongs to the peptidase M16 family	40	0	213.63	126430000	54854000	80820000	60188000	128710000	213260000	69197000	150770000	43968000	133240000	78841000	205490000	81417000	90382000	74740000	111630000	70382000	71092000	20636000	136020000	46755000	64998000	85467000	121560000	86729000	87040000	51359000	58995000	173480000	187070000
BaAP.GP.3HG0714	Ubiquitin carboxyl-terminal hydrolase	GO:0004843,GO:0016579,GO:0005829,GO:0005634,GO:0006511,GO:0008270,GO:0016021,GO:0004197,GO:0003746,GO:0048767,GO:0005515,GO:0009793,GO:0006414	GO:0000003,GO:0003006,GO:0003674,GO:0003824,GO:0004843,GO:0005575,GO:0005622,GO:0005623,GO:0005634,GO:0005737,GO:0005829,GO:0006464,GO:0006508,GO:0006807,GO:0007275,GO:0008150,GO:0008152,GO:0008233,GO:0008234,GO:0009653,GO:0009790,GO:0009791,GO:0009793,GO:0009888,GO:0009987,GO:0010015,GO:0010053,GO:0010054,GO:0010154,GO:0016049,GO:0016579,GO:0016787,GO:0019538,GO:0019783,GO:0021700,GO:0022414,GO:…	ubiquitin carboxyl-terminal hydrolase	40	0	323.31	126860000	60654000	86859000	105540000	222550000	211030000	147050000	138980000	107390000	148090000	265550000	253040000	309180000	167030000	222110000	270300000	139530000	130340000	321280000	332550000	367580000	250480000	321180000	455000000	171630000	200560000	217200000	165900000	324850000	354330000
BaAP.GP.3HG1283	ATP-citrate synthase beta chain protein 1	GO:0046912,GO:0006085,GO:0005829,GO:0016829,GO:0006633	GO:0003674,GO:0003824,GO:0003878,GO:0005575,GO:0005622,GO:0005623,GO:0005737,GO:0005829,GO:0005886,GO:0006084,GO:0006085,GO:0006139,GO:0006163,GO:0006164,GO:0006637,GO:0006725,GO:0006732,GO:0006753,GO:0006790,GO:0006793,GO:0006796,GO:0006807,GO:0008150,GO:0008152,GO:0009058,GO:0009108,GO:0009117,GO:0009150,GO:0009152,GO:0009165,GO:0009259,GO:0009260,GO:0009346,GO:0009987,GO:0016020,GO:0016740,GO:…	ATP-citrate synthase	40	0	323.31	683770000	518460000	601470000	502580000	1332800000	3586500000	484650000	528490000	572530000	563890000	1807500000	2648200000	284340000	393780000	403670000	732530000	1173100000	1540300000	191990000	396490000	368100000	504050000	1160300000	1101700000	1992200000	407080000	510790000	454180000	1144500000	854160000
BaAP.GP.4HG1063	AAA domain-containing protein	GO:0005524	GO:0002090,GO:0002092,GO:0003008,GO:0003674,GO:0003824,GO:0005575,GO:0005622,GO:0005623,GO:0005634,GO:0005886,GO:0007610,GO:0007611,GO:0007612,GO:0007613,GO:0008150,GO:0009893,GO:0010604,GO:0010646,GO:0010648,GO:0016020,GO:0016462,GO:0016787,GO:0016817,GO:0016818,GO:0016887,GO:0017111,GO:0019222,GO:0023051,GO:0023057,GO:0030100,GO:0031323,GO:0031325,GO:0032501,GO:0032879,GO:0043226,GO:0043227,GO:…	AAA-type ATPase family protein	40	0	174.65	7936800	0	5723000	20951000	80680000	109820000	11435000	0	0	0	15275000	61142000	17021000	30995000	18635000	24148000	44657000	56362000	0	10344000	0	17020000	7677500	25787000	8484600	26940000	0	35132000	56654000	70093000
BaAP.GP.4HG1192	T-complex protein 1 subunit theta	GO:0051082,GO:0006457,GO:0005737,GO:0005524,GO:0101031	GO:0003674,GO:0005488,GO:0005515,GO:0005575,GO:0005622,GO:0005623,GO:0005737,GO:0005829,GO:0005832,GO:0006457,GO:0006458,GO:0008150,GO:0009987,GO:0032991,GO:0044183,GO:0044424,GO:0044444,GO:0044445,GO:0044464,GO:0051082,GO:0061077,GO:0101031	assists the folding of proteins upon ATP hydrolysis	40	0	323.31	1321200000	1435100000	1165200000	1036800000	933910000	869410000	1369900000	1361100000	1346900000	1135200000	980230000	1016200000	996450000	1010600000	1093200000	906620000	953300000	1074100000	853990000	970490000	943160000	930660000	783780000	1036600000	751640000	981010000	982130000	896590000	857610000	1004000000
BaAP.GP.4HG1337	Nardilysin	GO:0004222,GO:0006508,GO:0005829,GO:0046872	0	Belongs to the peptidase M16 family	40	0	277.41	52475000	39972000	28341000	90898000	109810000	137000000	19030000	22233000	32046000	17601000	26964000	142840000	28346000	68540000	40030000	86770000	79938000	173860000	0	60304000	0	68253000	67007000	106170000	50047000	53590000	30745000	43849000	180890000	195420000
BaAP.GP.5HG2813	Lipoxygenase	GO:0031408,GO:0016702,GO:0005737,GO:0016021,GO:0046872,GO:0003676,GO:0055114,GO:0030258,GO:0009611,GO:0051707,GO:0009753	GO:0003674,GO:0003824,GO:0005575,GO:0005622,GO:0005623,GO:0005737,GO:0006950,GO:0008150,GO:0008152,GO:0009605,GO:0009607,GO:0009611,GO:0016165,GO:0016491,GO:0016701,GO:0016702,GO:0043207,GO:0044424,GO:0044464,GO:0050896,GO:0051213,GO:0051704,GO:0051707,GO:0055114	Plant lipoxygenase may be involved in a number of diverse aspects of plant physiology including growth and development, pest resistance, and senescence or responses to wounding	40	0	203.71	62424000	66591000	0	0	54875000	24825000	49542000	47569000	0	0	64711000	43857000	0	114220000	0	0	77171000	26297000	0	72428000	0	82322000	69427000	33199000	45616000	97826000	0	23287000	52601000	104760000
BaAP.GP.5HG3264	Lysine--tRNA ligase	GO:0004824,GO:0006430,GO:0005737,GO:0016021,GO:0005524,GO:0003676,GO:0004386,GO:0006310	GO:0003674,GO:0003824,GO:0004812,GO:0004824,GO:0005575,GO:0005622,GO:0005623,GO:0005737,GO:0005829,GO:0005911,GO:0009506,GO:0016874,GO:0016875,GO:0030054,GO:0044424,GO:0044444,GO:0044464,GO:0055044,GO:0140098,GO:0140101	lysyl-trna synthetase	40	0	323.31	519200000	627060000	481540000	383010000	666800000	472590000	429690000	653480000	513370000	514560000	479730000	427150000	349000000	443070000	393060000	424950000	446500000	531560000	311620000	420500000	422790000	492120000	480120000	327970000	506570000	294970000	364910000	336350000	390730000	390940000
BaAP.GP.6HG0138	ATP-dependent helicase BRM	GO:0043044,GO:0008094,GO:0005634,GO:0004386,GO:0040029,GO:0005524,GO:0006355,GO:0003677,GO:1903508,GO:0010628	GO:0003674,GO:0003676,GO:0003677,GO:0003682,GO:0005488,GO:0005575,GO:0005622,GO:0005623,GO:0005634,GO:0005737,GO:0005829,GO:0006325,GO:0006338,GO:0006996,GO:0008150,GO:0009653,GO:0009987,GO:0010199,GO:0010468,GO:0016043,GO:0019219,GO:0019222,GO:0031323,GO:0032502,GO:0040029,GO:0043044,GO:0043226,GO:0043227,GO:0043229,GO:0043231,GO:0044424,GO:0044444,GO:0044464,GO:0048518,GO:0048522,GO:0048583,GO:…	bromo domain	40	0	250.62	33545000	33876000	18194000	40581000	27010000	24843000	20520000	26105000	0	0	22003000	24152000	0	39397000	25763000	34474000	15096000	33754000	0	0	0	25837000	0	11127000	0	9559600	0	59493000	24712000	83639000
BaAP.GP.UnG0306	Trifunctional UDP-glucose 4,6-dehydratase	GO:0008460,GO:0009225,GO:0009506,GO:0010280,GO:0051555,GO:0050377,GO:0005829,GO:0005739,GO:0016853,GO:0016491,GO:0010315,GO:1901137,GO:0034654,GO:0006793,GO:0042127,GO:0030154,GO:0071555,GO:0055114	0	RmlD substrate binding domain	40	0	323.31	17212000	83855000	46911000	152310000	402120000	410640000	0	46733000	0	230560000	397430000	397160000	0	121290000	121590000	312080000	322520000	383170000	0	128170000	0	272640000	357340000	260420000	419360000	73043000	88514000	155660000	336460000	330950000
BaAP.GP.UnG0088	RuBisCO large subunit-binding protein subunit beta	GO:0042026,GO:0005524,GO:0009507,GO:0051085,GO:0009532,GO:0022626	0	Belongs to the chaperonin (HSP60) family	40	0	323.31	19215000	0	0	0	79244000	193120000	0	0	0	62063000	219460000	276990000	14387000	31877000	0	73052000	102810000	145370000	0	18463000	0	55442000	167040000	221130000	150980000	0	15072000	24767000	158490000	159520000
BaAP.GP.1HG1665	ERBB-3 BINDING PROTEIN 1	GO:0005730,GO:0003676,GO:0005737,GO:0016021	0	Metallopeptidase family M24	39	0	323.31	1996000000	1914000000	2357500000	2573000000	2249100000	1978200000	2302600000	2617600000	2763800000	2492900000	2045900000	2229500000	2749000000	2004000000	1813900000	2030500000	1665000000	1995300000	3599800000	2090600000	2030300000	2512300000	2304000000	2563600000	1366100000	2324200000	2243200000	1691000000	1969000000	2137300000
BaAP.GP.1HG2164	Delta-1-pyrroline-5-carboxylate synthase	GO:0004349,GO:0006561,GO:0005737,GO:0004350,GO:0016021,GO:0005524,GO:0016310,GO:0055114	GO:0003674,GO:0003824,GO:0004350,GO:0006082,GO:0006520,GO:0006560,GO:0006561,GO:0006807,GO:0008150,GO:0008152,GO:0008652,GO:0009058,GO:0009064,GO:0009084,GO:0009987,GO:0016053,GO:0016491,GO:0016620,GO:0016903,GO:0018130,GO:0019752,GO:0043436,GO:0044237,GO:0044238,GO:0044249,GO:0044281,GO:0044283,GO:0046394,GO:0046483,GO:0055114,GO:0071704,GO:1901360,GO:1901362,GO:1901564,GO:1901566,GO:1901576,GO:…	P5CS plays a key role in proline biosynthesis, leading to osmoregulation in plants	39	0	296.61	214370000	127140000	198650000	81038000	150720000	187710000	95902000	117240000	26389000	42502000	150500000	120710000	76546000	143570000	120530000	93707000	161460000	179430000	38838000	110750000	164700000	231410000	221970000	237600000	299000000	241690000	137940000	161680000	120360000	137650000
BaAP.GP.1HG2596	ATP synthase subunit beta	GO:0000275,GO:0046933,GO:0015985,GO:0006754,GO:0016887,GO:0005524,GO:0008017,GO:0004672,GO:1990542,GO:0046907,GO:0006119,GO:0042558,GO:0000226,GO:0006468	GO:0000166,GO:0003674,GO:0005488,GO:0005524,GO:0005575,GO:0005622,GO:0005623,GO:0005737,GO:0005739,GO:0005740,GO:0005743,GO:0006139,GO:0006163,GO:0006164,GO:0006725,GO:0006753,GO:0006754,GO:0006793,GO:0006796,GO:0006807,GO:0006810,GO:0006811,GO:0006812,GO:0008144,GO:0008150,GO:0008152,GO:0009058,GO:0009117,GO:0009123,GO:0009124,GO:0009126,GO:0009127,GO:0009141,GO:0009142,GO:0009144,GO:0009145,GO:…	Produces ATP from ADP in the presence of a proton gradient across the membrane	39	0	323.31	4714200000	7654500000	7141800000	7394100000	7026600000	6654200000	4536500000	6011400000	8034400000	6504600000	5512600000	5567100000	6602800000	6043500000	6150800000	5727900000	6177500000	5205800000	4401400000	4567500000	4830400000	3569800000	3490500000	3967900000	4751200000	5611300000	4099500000	5232700000	4469800000	4232700000
BaAP.GP.1HG2675	Golgin candidate 5	GO:0005794,GO:0008270,GO:0005634,GO:0016787,GO:0016021	0	TATA element modulatory factor 1 TATA binding	39	0	124.37	0	0	0	0	16785000	41999000	0	0	39842000	18846000	38592000	84294000	0	0	0	22699000	21177000	64082000	0	0	0	0	0	26251000	29388000	12205000	9573200	27772000	66151000	47530000
BaAP.GP.3HG2127	Chaperone protein ClpB1	GO:0005524,GO:0009408,GO:0009941,GO:0009570,GO:0043335,GO:0005829,GO:0045727,GO:0033554,GO:0005634,GO:0005515,GO:0016787,GO:0036294,GO:0001666	GO:0000302,GO:0005575,GO:0005622,GO:0005623,GO:0005737,GO:0006417,GO:0006950,GO:0006979,GO:0008150,GO:0009266,GO:0009314,GO:0009408,GO:0009416,GO:0009507,GO:0009526,GO:0009532,GO:0009536,GO:0009570,GO:0009628,GO:0009636,GO:0009642,GO:0009644,GO:0009889,GO:0009891,GO:0009893,GO:0009941,GO:0009987,GO:0010035,GO:0010468,GO:0010556,GO:0010557,GO:0010604,GO:0010608,GO:0010628,GO:0019222,GO:0031323,GO:…	Belongs to the ClpA ClpB family	39	0	238.2	32210000	26958000	66882000	14251000	19093000	66746000	51134000	53727000	44512000	87507000	40461000	66158000	37349000	7919300	104160000	74867000	0	0	0	42560000	94554000	58496000	30012000	31850000	19546000	55963000	145350000	127730000	72573000	45957000
BaAP.GP.3HG2997	Dolichyl-diphosphooligosaccharide--protein glycosyltransferase subunit 2	GO:0008250,GO:0006487,GO:0016740,GO:0030515,GO:0031369,GO:0003743,GO:0009505,GO:0009506,GO:0005774,GO:0009409,GO:0005794,GO:0016021,GO:0005739,GO:0005886,GO:0001522,GO:0042254,GO:0005852,GO:0006413	GO:0005575,GO:0005618,GO:0005622,GO:0005623,GO:0005737,GO:0005739,GO:0005773,GO:0005774,GO:0005783,GO:0005789,GO:0005794,GO:0005886,GO:0005911,GO:0006464,GO:0006486,GO:0006487,GO:0006807,GO:0006950,GO:0008150,GO:0008152,GO:0008250,GO:0009058,GO:0009059,GO:0009100,GO:0009101,GO:0009266,GO:0009409,GO:0009505,GO:0009506,GO:0009628,GO:0009987,GO:0012505,GO:0016020,GO:0018193,GO:0018196,GO:0018279,GO:…	Oligosaccharyltransferase subunit Ribophorin II	39	0	323.31	525570000	560840000	494540000	514240000	635900000	842320000	365900000	366940000	414920000	548440000	740690000	805040000	413520000	548930000	437960000	489670000	707470000	767400000	281630000	503190000	426700000	494180000	603020000	724310000	772040000	466160000	357390000	694770000	696960000	712260000
BaAP.GP.3HG3540	THO complex subunit 2	GO:0000347,GO:0071427,GO:0003729,GO:0051028,GO:0000346,GO:0006397	GO:0000346,GO:0000347,GO:0000445,GO:0003674,GO:0003676,GO:0003723,GO:0003729,GO:0005488,GO:0005575,GO:0005622,GO:0005623,GO:0005634,GO:0005654,GO:0006139,GO:0006396,GO:0006403,GO:0006405,GO:0006406,GO:0006611,GO:0006725,GO:0006807,GO:0006810,GO:0006886,GO:0006913,GO:0008104,GO:0008150,GO:0008152,GO:0009892,GO:0009987,GO:0010033,GO:0010467,GO:0010468,GO:0010605,GO:0010608,GO:0010629,GO:0014070,GO:…	Transcription factor/nuclear export subunit protein 2	39	0	124.2	40391000	69635000	26823000	54059000	53478000	58765000	0	9657400	0	8357300	18552000	58732000	18213000	38904000	30099000	36332000	36854000	85620000	0	50559000	34188000	47456000	35890000	55414000	0	26705000	29485000	33622000	87707000	74216000
BaAP.GP.4HG0606	#N/A	#N/A	0	Protein transport protein Sec24-like	39	0	323.31	77554000	38977000	88069000	106860000	283260000	447410000	142310000	192150000	133790000	262570000	277980000	426880000	98447000	160460000	163280000	266090000	272870000	234860000	22529000	215400000	175330000	213030000	218450000	265950000	240090000	169450000	141720000	169640000	394230000	286970000
BaAP.GP.4HG0987	Importin N-terminal domain-containing protein	GO:0008536,GO:0006886,GO:0005635,GO:0005829,GO:0051170,GO:0034504,GO:0017038,GO:0072594	0	ARM repeat superfamily protein	39	0	323.31	109620000	52493000	125640000	107470000	169080000	155450000	82890000	90365000	88808000	115770000	74522000	112150000	88447000	120190000	101820000	108420000	119190000	148880000	0	128420000	76483000	70821000	65273000	79532000	82640000	124350000	64093000	89556000	128550000	154950000
BaAP.GP.4HG1076	Pre-mRNA-splicing factor ATP-dependent RNA helicase	GO:0004386,GO:0000390,GO:0071013,GO:0005524,GO:0009506,GO:0005829,GO:0005739,GO:0003676,GO:0140098	GO:0000375,GO:0000377,GO:0000398,GO:0003674,GO:0003676,GO:0003723,GO:0003724,GO:0003729,GO:0003824,GO:0004004,GO:0004386,GO:0005488,GO:0005575,GO:0005622,GO:0005623,GO:0005634,GO:0005681,GO:0005737,GO:0005739,GO:0005829,GO:0005911,GO:0006139,GO:0006396,GO:0006397,GO:0006725,GO:0006807,GO:0008026,GO:0008150,GO:0008152,GO:0008186,GO:0008380,GO:0009506,GO:0009987,GO:0010467,GO:0016070,GO:0016071,GO:…	Helicase associated domain (HA2) Add an annotation	39	0	182.57	59220000	53127000	46174000	66363000	65104000	84901000	31256000	57950000	10895000	22378000	12656000	58775000	40302000	56229000	28115000	42414000	36396000	69695000	0	40982000	31195000	25844000	26642000	60872000	18080000	74056000	38319000	63533000	55206000	73517000
BaAP.GP.4HG1454	Phytochrome B	GO:0009585,GO:0009881,GO:0005634,GO:0042803,GO:0009584,GO:0017006,GO:0000155,GO:0018298,GO:0023014,GO:0000160,GO:0006355	GO:0005575,GO:0005622,GO:0005623,GO:0005737,GO:0006996,GO:0008150,GO:0009657,GO:0009658,GO:0009902,GO:0009903,GO:0009987,GO:0016043,GO:0019750,GO:0044424,GO:0044464,GO:0051179,GO:0051234,GO:0051640,GO:0051641,GO:0051644,GO:0051649,GO:0051656,GO:0051667,GO:0071840	Regulatory photoreceptor which exists in two forms that are reversibly interconvertible by light the Pr form that absorbs maximally in the red region of the spectrum and the Pfr form that absorbs maximally in the far-red region	39	0	207.99	28314000	0	42304000	43094000	56960000	95670000	40025000	32475000	0	26937000	29616000	27551000	0	47023000	51655000	40665000	41341000	67619000	0	39669000	34560000	28122000	21411000	42952000	0	26424000	18374000	54880000	69253000	82071000
BaAP.GP.4HG1316	Nuclear cap-binding protein subunit	GO:0005846,GO:0000339,GO:0045292,GO:0051028,GO:0005845,GO:0005634,GO:0003729,GO:0008270,GO:0005737,GO:0000184,GO:0048574,GO:0031053,GO:0009737,GO:0000394,GO:0006370	GO:0000003,GO:0000184,GO:0000339,GO:0000375,GO:0000377,GO:0000394,GO:0000398,GO:0000956,GO:0001101,GO:0003006,GO:0003674,GO:0003676,GO:0003723,GO:0003729,GO:0005488,GO:0005575,GO:0005622,GO:0005623,GO:0005634,GO:0005845,GO:0005846,GO:0006139,GO:0006396,GO:0006397,GO:0006401,GO:0006402,GO:0006403,GO:0006405,GO:0006406,GO:0006611,GO:0006725,GO:0006807,GO:0006810,GO:0006886,GO:0006913,GO:0007275,GO:…	Nuclear cap-binding protein subunit	39	0	323.31	390630000	242200000	257140000	180440000	233180000	216500000	291290000	324180000	206110000	213790000	180450000	272800000	324080000	259850000	291170000	261240000	247690000	221320000	92658000	315360000	340610000	296260000	212780000	281440000	183860000	276830000	249380000	200750000	268270000	319260000
BaAP.GP.4HG1379	Guanine nucleotide exchange factor SPIKE like	GO:0007264,GO:0005085,GO:0016021	GO:0003674,GO:0005085,GO:0005088,GO:0005089,GO:0005488,GO:0005515,GO:0005575,GO:0005622,GO:0005623,GO:0005634,GO:0005737,GO:0005783,GO:0005829,GO:0005886,GO:0006810,GO:0008064,GO:0008150,GO:0008360,GO:0009605,GO:0009606,GO:0009628,GO:0009629,GO:0009630,GO:0009958,GO:0009966,GO:0009987,GO:0010646,GO:0010928,GO:0012505,GO:0016020,GO:0016043,GO:0016192,GO:0017016,GO:0017048,GO:0019898,GO:0019899,GO:…	Belongs to the DOCK family	39	0	127.16	36887000	37814000	21588000	35728000	12412000	21634000	12113000	0	0	0	0	26087000	13824000	22547000	13126000	19010000	26695000	50128000	0	24147000	0	22873000	11519000	37888000	5314200	28356000	16759000	36130000	44003000	87873000
BaAP.GP.5HG2529	T-complex protein 1 subunit beta	GO:0005832,GO:0051082,GO:0006457,GO:0006378,GO:0005524,GO:0005849,GO:0005618,GO:0009733,GO:0046658,GO:0003729,GO:0009536,GO:0016021	0	assists the folding of proteins upon ATP hydrolysis	39	0	24.071	0	0	18258000	0	24779000	0	0	0	0	0	0	0	0	0	0	0	0	0	0	0	0	0	0	0	0	14408000	28119000	0	14741000	0
BaAP.GP.5HG1269	Polyadenylate-binding protein	GO:0003723,GO:0005737,GO:0046686,GO:1990904,GO:0005634,GO:0008270	GO:0003674,GO:0003676,GO:0003723,GO:0003729,GO:0003743,GO:0005488,GO:0005575,GO:0005622,GO:0005623,GO:0005737,GO:0005829,GO:0006412,GO:0006413,GO:0006417,GO:0006446,GO:0006518,GO:0006807,GO:0006950,GO:0006970,GO:0008135,GO:0008150,GO:0008152,GO:0009058,GO:0009059,GO:0009628,GO:0009651,GO:0009889,GO:0009894,GO:0009987,GO:0010035,GO:0010038,GO:0010467,GO:0010468,GO:0010556,GO:0010608,GO:0019219,GO:…	Binds the poly(A) tail of mRNA	39	0	323.31	879830000	1039500000	1065100000	1038900000	1012100000	1096800000	835770000	897490000	1169800000	891290000	939800000	838360000	829100000	926200000	864400000	820170000	839570000	1040500000	621910000	770470000	779050000	920920000	945810000	824800000	1197900000	586660000	730150000	840310000	828820000	887050000
BaAP.GP.6HG0607	SUPPRESSOR OF AUXIN RESISTANCE1	GO:0017056,GO:0005643,GO:0006913	GO:0005575,GO:0005622,GO:0005623,GO:0005634,GO:0005635,GO:0005643,GO:0006403,GO:0006405,GO:0006406,GO:0006611,GO:0006810,GO:0006886,GO:0006913,GO:0006950,GO:0008104,GO:0008150,GO:0008152,GO:0009266,GO:0009409,GO:0009628,GO:0009719,GO:0009725,GO:0009733,GO:0010033,GO:0010467,GO:0012505,GO:0015031,GO:0015833,GO:0015931,GO:0016020,GO:0016973,GO:0031090,GO:0031503,GO:0031965,GO:0031967,GO:0031975,GO:…	Nucleoporin Nup120/160	39	0	323.31	51811000	15630000	44066000	92332000	82024000	56637000	22576000	0	0	0	0	58368000	0	36588000	0	41929000	58329000	43942000	0	57228000	29230000	43725000	23963000	52400000	10660000	81814000	35276000	122040000	91373000	94972000
BaAP.GP.6HG1216	Apoptosis inhibitory	GO:0043067,GO:0003729,GO:0005634,GO:0009555,GO:0005515,GO:0016021	GO:0005575,GO:0005622,GO:0005623,GO:0005634,GO:0007275,GO:0008150,GO:0009555,GO:0010941,GO:0032501,GO:0032502,GO:0043067,GO:0043226,GO:0043227,GO:0043229,GO:0043231,GO:0044424,GO:0044464,GO:0048229,GO:0048856,GO:0050789,GO:0050794,GO:0065007	Apoptosis inhibitory protein 5 (API5)	39	0	198.69	409950000	368420000	326740000	377090000	323650000	272590000	360330000	291840000	350500000	379540000	290780000	311640000	374620000	359230000	366000000	339440000	285000000	302710000	188230000	297570000	279700000	330050000	202260000	213490000	155450000	251410000	228660000	261040000	240010000	288090000
BaAP.GP.6HG2045	tRNA and rRNA cytosine-C5-methylase (Nucleolar protein NOL1/NOP2)	GO:0006364,GO:0008757,GO:0005730,GO:0032259,GO:0008169,GO:0003723,GO:0140102,GO:0008173,GO:0042273,GO:0009451,GO:0044260	GO:0000027,GO:0000154,GO:0000470,GO:0001510,GO:0003674,GO:0003824,GO:0005575,GO:0005622,GO:0005623,GO:0005634,GO:0005730,GO:0006139,GO:0006364,GO:0006396,GO:0006725,GO:0006807,GO:0006996,GO:0008150,GO:0008152,GO:0008168,GO:0008169,GO:0008173,GO:0008284,GO:0008649,GO:0008757,GO:0009383,GO:0009451,GO:0009966,GO:0009987,GO:0010467,GO:0010646,GO:0016043,GO:0016070,GO:0016072,GO:0016434,GO:0016740,GO:…	Belongs to the class I-like SAM-binding methyltransferase superfamily. RsmB NOP family	39	0	323.31	121960000	56235000	71911000	171280000	136430000	229220000	160680000	110330000	74440000	121050000	157840000	187750000	154050000	148510000	149460000	190730000	111070000	143090000	83994000	170900000	197480000	171370000	139350000	166070000	108360000	149640000	131730000	151950000	150360000	207360000
BaAP.GP.7HG1356	T-complex protein 1 subunit alpha like	GO:0051082,GO:0006457,GO:0005832,GO:0005524	GO:0003674,GO:0005488,GO:0005515,GO:0005575,GO:0005622,GO:0005623,GO:0005737,GO:0005829,GO:0005832,GO:0006457,GO:0006458,GO:0008150,GO:0009987,GO:0032991,GO:0044183,GO:0044424,GO:0044444,GO:0044445,GO:0044464,GO:0051082,GO:0061077,GO:0101031	assists the folding of proteins upon ATP hydrolysis	39	0	323.31	914900000	915030000	819910000	728610000	647130000	665960000	729300000	840840000	991510000	915090000	618510000	695000000	727390000	642010000	541910000	567370000	479610000	589950000	599520000	680270000	643250000	619820000	540910000	508110000	551550000	738000000	586020000	494590000	663230000	578660000
BaAP.GP.7HG2473	Putative RNA helicase, ATP-dependent DEAH box, HrpB-type	GO:0004386,GO:0043186,GO:0030244,GO:0005524,GO:0005634,GO:0071555,GO:0016021,GO:0003676,GO:0140098,GO:0016760	GO:0003674,GO:0003724,GO:0003824,GO:0004004,GO:0004386,GO:0005575,GO:0005622,GO:0005623,GO:0005634,GO:0005730,GO:0005737,GO:0006139,GO:0006725,GO:0006807,GO:0008026,GO:0008150,GO:0008152,GO:0008186,GO:0009987,GO:0010501,GO:0016070,GO:0016462,GO:0016787,GO:0016817,GO:0016818,GO:0016887,GO:0017111,GO:0031974,GO:0031981,GO:0034641,GO:0042623,GO:0043170,GO:0043226,GO:0043227,GO:0043228,GO:0043229,GO:…	Belongs to the DEAD box helicase family	39	0	323.31	805550000	881740000	866100000	996520000	694080000	572190000	536190000	704190000	796850000	744070000	568830000	536610000	534390000	718240000	680860000	547140000	471340000	709430000	246460000	742040000	862150000	606500000	761850000	730040000	744910000	922810000	577080000	759900000	581950000	464770000
BaAP.GP.7HG2882	ATP-citrate synthase beta chain protein 1	GO:0046912,GO:0006085,GO:0005829,GO:0004775,GO:0016829,GO:0005524,GO:0006633,GO:0046872	GO:0003674,GO:0003824,GO:0003878,GO:0005575,GO:0005622,GO:0005623,GO:0005737,GO:0005829,GO:0005886,GO:0006084,GO:0006085,GO:0006139,GO:0006163,GO:0006164,GO:0006637,GO:0006725,GO:0006732,GO:0006753,GO:0006790,GO:0006793,GO:0006796,GO:0006807,GO:0008150,GO:0008152,GO:0009058,GO:0009108,GO:0009117,GO:0009150,GO:0009152,GO:0009165,GO:0009259,GO:0009260,GO:0009346,GO:0009987,GO:0016020,GO:0016740,GO:…	ATP-citrate synthase	39	0	221.18	0	0	0	0	32057000	157130000	0	0	0	0	63239000	104990000	0	0	0	0	41344000	48436000	0	0	0	0	52569000	0	0	0	0	0	35618000	0
BaAP.GP.7HG3703	Protease 2	GO:0004252,GO:0006508,GO:0005829,GO:0016021	0	Prolyl oligopeptidase, N-terminal beta-propeller domain	39	0	323.31	257130000	360630000	202680000	336340000	278140000	207780000	268060000	323310000	289240000	294800000	309140000	230490000	271640000	245070000	199910000	290900000	217880000	266970000	257220000	255080000	283840000	251370000	361790000	391140000	288590000	323760000	194200000	193840000	255570000	242150000
BaAP.GP.UnG0060	Protein disulfide-isomerase	GO:0016864,GO:0045454,GO:0005783,GO:0005774,GO:0034976,GO:0140096,GO:0005829,GO:0006457,GO:0016021	GO:0003674,GO:0003756,GO:0003824,GO:0005575,GO:0005622,GO:0005623,GO:0005737,GO:0005783,GO:0006457,GO:0006950,GO:0008150,GO:0009987,GO:0012505,GO:0016853,GO:0016860,GO:0016864,GO:0033554,GO:0034976,GO:0043226,GO:0043227,GO:0043229,GO:0043231,GO:0044424,GO:0044444,GO:0044464,GO:0050896,GO:0051716,GO:0140096	Thioredoxin	39	0	323.31	414010000	754560000	531020000	703860000	867020000	775720000	387740000	489000000	698290000	850770000	876810000	847950000	430550000	719530000	640400000	744760000	859690000	772000000	473940000	621920000	705360000	713470000	1555700000	1211400000	1456500000	919810000	688300000	743430000	802600000	769180000
BaAP.GP.UnG0983	Cullin, N-terminal	GO:0031625,GO:0006511,GO:0031461,GO:0004842,GO:0005829,GO:0005634,GO:0016567,GO:0048575,GO:0010100,GO:0048825,GO:0009640,GO:0010182,GO:0009908,GO:0009755,GO:0071215,GO:0006281	0	Belongs to the cullin family	39	0	200.33	97162000	43748000	51939000	19971000	51136000	38239000	54353000	57340000	17324000	17828000	42408000	66914000	77043000	85062000	89072000	49463000	62782000	29585000	24306000	101500000	99795000	89237000	71717000	127250000	56554000	118520000	99774000	112010000	112070000	96330000
BaAP.GP.1HG0876	DNA polymerase epsilon catalytic subunit	GO:0008622,GO:0003887,GO:0071897,GO:0006260,GO:0051539,GO:0006281,GO:0008270,GO:0003677,GO:0000166,GO:0008310,GO:0016021,GO:0022616,GO:0000278,GO:0090305	GO:0000082,GO:0000228,GO:0000278,GO:0000731,GO:0003674,GO:0003676,GO:0003677,GO:0003682,GO:0003824,GO:0003887,GO:0004518,GO:0004527,GO:0004529,GO:0004536,GO:0005488,GO:0005575,GO:0005576,GO:0005622,GO:0005623,GO:0005634,GO:0005654,GO:0005694,GO:0005886,GO:0006139,GO:0006259,GO:0006260,GO:0006261,GO:0006271,GO:0006272,GO:0006281,GO:0006284,GO:0006287,GO:0006289,GO:0006297,GO:0006725,GO:0006807,GO:…	DNA polymerase	38	0	102.78	58967000	29948000	0	17698000	0	11154000	12718000	0	0	0	0	7329100	26746000	28640000	0	15883000	0	17169000	0	0	0	0	0	10541000	0	30529000	0	30970000	12460000	74565000
BaAP.GP.1HG0171	Calcium-transporting ATPase 4, endoplasmic reticulum-type like	GO:0005524,GO:0006874,GO:0016021,GO:0005783,GO:0070588,GO:0005886,GO:0008553,GO:0005388,GO:1902600,GO:0016887	0	Belongs to the cation transport ATPase (P-type) (TC 3.A.3) family	38	0	323.31	45056000	22771000	39383000	64620000	140920000	284280000	0	28492000	0	56702000	193270000	262480000	20363000	107790000	44555000	161720000	144110000	77526000	0	149980000	0	115160000	217940000	316830000	140460000	39711000	30529000	83939000	252350000	300620000
BaAP.GP.1HG1579	Heteroglycan glucosidase 1	GO:0004553,GO:0005975,GO:0030246	0	Belongs to the glycosyl hydrolase 31 family	38	0	302.73	92923000	51849000	80478000	26401000	78838000	195960000	105950000	83566000	108190000	119560000	69060000	121780000	100290000	67820000	128000000	117760000	80954000	95611000	68897000	87504000	109950000	47316000	83528000	87766000	48203000	62445000	132400000	87403000	114190000	131550000
BaAP.GP.1HG1643	Serine/threonine-protein kinase TOR	GO:0004674,GO:0006468,GO:0031932,GO:0044877,GO:0031931,GO:0005844,GO:0005634,GO:0005524,GO:0038202,GO:0016242,GO:0009745,GO:0005737,GO:0016021,GO:0010116,GO:1900459,GO:0010929,GO:1902661,GO:1901355,GO:0043621,GO:0000976,GO:0042802,GO:2000234,GO:0050687,GO:0040019,GO:0009303,GO:0009630,GO:0009793,GO:0030307,GO:0009733,GO:0009615,GO:0045893,GO:0016311	GO:0003674,GO:0003824,GO:0005575,GO:0005622,GO:0005623,GO:0005634,GO:0006139,GO:0006259,GO:0006281,GO:0006725,GO:0006793,GO:0006796,GO:0006807,GO:0006950,GO:0006974,GO:0008150,GO:0008152,GO:0009987,GO:0016301,GO:0016310,GO:0016740,GO:0016772,GO:0033554,GO:0034641,GO:0043170,GO:0043226,GO:0043227,GO:0043229,GO:0043231,GO:0044237,GO:0044238,GO:0044260,GO:0044424,GO:0044464,GO:0046483,GO:0050896,GO:…	Serine threonine-protein kinase TOR	38	0	90.657	25267000	0	0	0	17985000	17677000	0	0	0	0	0	17908000	0	26395000	23411000	0	23473000	28030000	0	9672400	0	0	0	15990000	0	18877000	0	18692000	29826000	38553000
BaAP.GP.1HG1674	Importin subunit beta-1	GO:0008536,GO:0006606,GO:0005634,GO:0008139,GO:0005737,GO:0061608,GO:0016021	0	ribosomal protein import into nucleus	38	0	323.31	424620000	370200000	318050000	280110000	524920000	336750000	547950000	526270000	351170000	510770000	646750000	529800000	433280000	435440000	423920000	495430000	410440000	315530000	266350000	562300000	593450000	525200000	460760000	514190000	480860000	680020000	575330000	345730000	625590000	356190000
BaAP.GP.3HG0673	Putative xenobiotic-transporting ATPase	GO:0042626,GO:0055085,GO:0016021,GO:0016887,GO:0005524	0	ABC transporter transmembrane region	38	0	287.01	0	0	18033000	8003700	94535000	102270000	0	0	0	14871000	37537000	130170000	0	10478000	15599000	75105000	48112000	117200000	0	20604000	0	26509000	28389000	47025000	29040000	0	0	23296000	149200000	21871000
BaAP.GP.4HG1139	SAP domain-containing protein isoform 2	GO:0003676,GO:0005802,GO:0005768,GO:0005829,GO:0016021,GO:0005886	GO:0002262,GO:0002376,GO:0002520,GO:0002682,GO:0002684,GO:0002761,GO:0002763,GO:0005575,GO:0005622,GO:0005623,GO:0005634,GO:0005654,GO:0005730,GO:0005737,GO:0005829,GO:0005886,GO:0006323,GO:0006915,GO:0006921,GO:0006996,GO:0007275,GO:0008150,GO:0008219,GO:0009892,GO:0009987,GO:0010468,GO:0010605,GO:0010629,GO:0010941,GO:0010942,GO:0012501,GO:0016020,GO:0016043,GO:0016604,GO:0016607,GO:0019219,GO:…	RNSP1-SAP18 binding (RSB) motif	38	0	323.31	266900000	200870000	321330000	364760000	317160000	337710000	490490000	331650000	747570000	410160000	319480000	308300000	347970000	326000000	296410000	333130000	250490000	290350000	296820000	281340000	293620000	205860000	278260000	276300000	211400000	285650000	327300000	336340000	272050000	408670000
BaAP.GP.4HG0273	NADH-ubiquinone oxidoreductase 75 kDa subunit, mitochondrial	GO:0042773,GO:0008137,GO:0005747,GO:0051536,GO:0009055,GO:0009507,GO:0006979	GO:0003674,GO:0003824,GO:0003954,GO:0005488,GO:0005575,GO:0005622,GO:0005623,GO:0005737,GO:0005739,GO:0005740,GO:0005743,GO:0005746,GO:0005747,GO:0006091,GO:0006950,GO:0006979,GO:0008137,GO:0008150,GO:0008152,GO:0009507,GO:0009536,GO:0009853,GO:0009987,GO:0015980,GO:0016020,GO:0016491,GO:0016651,GO:0016655,GO:0019866,GO:0030964,GO:0031090,GO:0031966,GO:0031967,GO:0031975,GO:0032991,GO:0043094,GO:…	Belongs to the complex I 75 kDa subunit family	38	0	323.31	447810000	435410000	515400000	282980000	485630000	309020000	467230000	406870000	420800000	406170000	431360000	305010000	250520000	361420000	351990000	442950000	392190000	300220000	143820000	357880000	333960000	410290000	402210000	427690000	434210000	525620000	365140000	488010000	274200000	271080000
BaAP.GP.5HG0574	Nuclear pore protein (Fragment)	GO:0017056,GO:0005643,GO:0051028,GO:0004672,GO:0006913,GO:0005515,GO:0005524,GO:0015031,GO:0016020,GO:0009506,GO:0005730,GO:0034504,GO:0071166,GO:0031503,GO:0072594,GO:0010467,GO:0006468	GO:0003674,GO:0005198,GO:0005575,GO:0005622,GO:0005623,GO:0005634,GO:0005635,GO:0005643,GO:0005730,GO:0005911,GO:0006403,GO:0006405,GO:0006406,GO:0006606,GO:0006611,GO:0006810,GO:0006886,GO:0006913,GO:0006996,GO:0006997,GO:0006999,GO:0008104,GO:0008150,GO:0008152,GO:0009506,GO:0009987,GO:0010467,GO:0012505,GO:0015031,GO:0015833,GO:0015931,GO:0016043,GO:0016973,GO:0017038,GO:0017056,GO:0022607,GO:…	Nup93/Nic96	38	0	314.03	160390000	106790000	179890000	85336000	157250000	75684000	178110000	123660000	66166000	119200000	143510000	191030000	164690000	193760000	174890000	173950000	126060000	86180000	91696000	184090000	187430000	188210000	121090000	186180000	116510000	273580000	146620000	246360000	183720000	189480000
BaAP.GP.5HG0620	Nuclear export mediator factor Nemf like	GO:0008270,GO:1990116,GO:1990112,GO:0072344,GO:0016021,GO:0003676,GO:0043023,GO:0016746,GO:0004842,GO:0016567	GO:0006810,GO:0006913,GO:0008150,GO:0046907,GO:0051168,GO:0051169,GO:0051179,GO:0051234,GO:0051641,GO:0051649	Zinc knuckle	38	0	241.81	22134000	90596000	37299000	73772000	57830000	104050000	19462000	73175000	15852000	33672000	28056000	91678000	51279000	68337000	68199000	65133000	56993000	87718000	0	87367000	49414000	12522000	39475000	72304000	16487000	47968000	44845000	56648000	77281000	69049000
BaAP.GP.5HG1894	Zinc-binding alcohol dehydrogenase domain-containing protein 2	GO:0008270,GO:0055114,GO:0042579,GO:0016491,GO:0006979,GO:0005739	0	Zinc-binding dehydrogenase	38	0	323.31	0	20659000	31179000	14330000	901280000	1917300000	0	14431000	0	53261000	1198100000	1465700000	12894000	46785000	33580000	256510000	1005000000	1160000000	0	38326000	21232000	194540000	902480000	804450000	1304000000	25358000	38152000	70145000	906630000	460190000
BaAP.GP.5HG1939	Glucose-6-phosphate isomerase	GO:0004347,GO:0006094,GO:0005829,GO:0009941,GO:0009570,GO:0006096,GO:0048029,GO:0016021,GO:0051156,GO:0009911,GO:0005982	GO:0003674,GO:0003824,GO:0004347,GO:0005575,GO:0005622,GO:0005623,GO:0005737,GO:0005829,GO:0005975,GO:0005976,GO:0005982,GO:0006073,GO:0008150,GO:0008152,GO:0009507,GO:0009526,GO:0009532,GO:0009536,GO:0009570,GO:0009909,GO:0009911,GO:0009941,GO:0009987,GO:0016853,GO:0016860,GO:0016861,GO:0031967,GO:0031975,GO:0043170,GO:0043226,GO:0043227,GO:0043229,GO:0043231,GO:0044042,GO:0044237,GO:0044238,GO:…	Belongs to the GPI family	38	0	323.31	163170000	200930000	133760000	149610000	122350000	107410000	132930000	152300000	188110000	171770000	140870000	105000000	147710000	116370000	144540000	119410000	113020000	114860000	48277000	151450000	159850000	99505000	122900000	65902000	132970000	134600000	179430000	169770000	129800000	122400000
BaAP.GP.6HG0714	T-complex protein 1 subunit eta	GO:0051082,GO:0006457,GO:0005832,GO:0046686,GO:0005524,GO:0000159,GO:0043666,GO:0005634,GO:0019888,GO:0003700,GO:0003677,GO:0007165,GO:0006355	0	assists the folding of proteins upon ATP hydrolysis	38	0	323.31	932430000	885780000	696130000	814530000	756460000	695540000	1029200000	1162600000	928430000	985760000	769590000	685440000	691800000	760560000	619170000	642590000	618140000	753840000	516830000	658490000	608660000	612730000	541090000	734630000	699540000	945190000	658450000	676640000	651720000	875800000
BaAP.GP.6HG0960	Phosphoglycerate kinase	GO:0004618,GO:0006096,GO:0005829,GO:0009506,GO:0005524,GO:0048046,GO:0009570,GO:0005774,GO:0043531,GO:0005634,GO:0005886,GO:0004672,GO:0005794,GO:0005739,GO:0016021,GO:1903862,GO:0006094,GO:0009749,GO:0002237,GO:0009416,GO:0009408,GO:0046686,GO:0006468	GO:0005575,GO:0005622,GO:0005623,GO:0005737,GO:0044424,GO:0044464	Belongs to the phosphoglycerate kinase family	38	0	323.31	5031600000	4411300000	4770200000	4302500000	4412400000	4475000000	3890000000	6246600000	7936900000	6114800000	5700700000	4641800000	4725800000	4467100000	5348000000	4819800000	4135900000	3862200000	3849300000	3356100000	4626300000	3141000000	3215500000	3297400000	4179400000	4014900000	4503600000	3589400000	3291000000	2936500000
BaAP.GP.6HG2461	26S proteasome regulatory subunit 7	GO:0030163,GO:0008233,GO:0000502,GO:0005524,GO:0006508,GO:0045899,GO:0005737,GO:0017025,GO:0005634,GO:0005886	0	Belongs to the AAA ATPase family	38	0	323.31	568890000	559970000	606430000	541560000	500040000	640790000	638050000	630620000	552350000	624940000	541690000	484600000	476140000	534030000	478800000	515050000	493920000	561620000	353800000	428220000	432460000	510500000	402920000	445270000	413880000	681340000	516470000	409600000	504320000	555830000
BaAP.GP.6HG2772	T-complex protein 1 subunit epsilon	GO:0051082,GO:0006457,GO:0005832,GO:0005524,GO:0010043,GO:0046686,GO:0009536	GO:0003674,GO:0005488,GO:0005515,GO:0005575,GO:0005622,GO:0005623,GO:0005737,GO:0005829,GO:0005832,GO:0006457,GO:0006458,GO:0008150,GO:0009987,GO:0010035,GO:0010038,GO:0010043,GO:0016020,GO:0032991,GO:0042221,GO:0044183,GO:0044424,GO:0044444,GO:0044445,GO:0044464,GO:0046686,GO:0050896,GO:0051082,GO:0061077,GO:0101031	assists the folding of proteins upon ATP hydrolysis	38	0	323.31	1059800000	896870000	918570000	863910000	885190000	813680000	984520000	1182600000	1035400000	911830000	914090000	916440000	862610000	871890000	958970000	906870000	797440000	955720000	749650000	770590000	914090000	682800000	716130000	743820000	701140000	930960000	982570000	871950000	832700000	863470000
BaAP.GP.7HG2546	Eukaryotic elongation factor 1 gamma	GO:0003746,GO:0006414,GO:0016021	0	Elongation factor 1 gamma, conserved domain	38	0	323.31	5364100000	5721500000	5281000000	8241400000	7991500000	8478000000	5185200000	6938900000	7451400000	8343500000	6590400000	8749600000	4277400000	4979200000	5672200000	5337300000	5275200000	6685300000	3607700000	5094300000	5598500000	4738000000	5605700000	6104300000	4706700000	5837600000	5197700000	5405400000	6309900000	5792800000
BaAP.GP.UnG0008	#N/A	#N/A	0	Tudor PWWP MBT superfamily protein	38	0	302.37	113550000	75146000	147940000	117330000	122130000	101890000	118980000	45439000	110300000	82267000	65793000	48395000	97513000	100820000	95146000	107760000	68529000	79140000	0	89597000	70663000	96527000	47728000	63565000	43780000	83552000	108270000	153780000	83186000	122270000
BaAP.GP.UnG0825	Orphans transcription factor	#N/A	GO:0001101,GO:0005575,GO:0005622,GO:0005623,GO:0005634,GO:0005737,GO:0005829,GO:0005856,GO:0005875,GO:0005886,GO:0008150,GO:0009507,GO:0009526,GO:0009536,GO:0009719,GO:0009725,GO:0009737,GO:0009941,GO:0010033,GO:0015630,GO:0016020,GO:0031967,GO:0031975,GO:0032991,GO:0033993,GO:0042221,GO:0043226,GO:0043227,GO:0043228,GO:0043229,GO:0043231,GO:0043232,GO:0044422,GO:0044424,GO:0044430,GO:0044434,GO:…	IQ-domain	38	0	323.31	114800000	149290000	167830000	130310000	60765000	60774000	181870000	139380000	265730000	87774000	53706000	42134000	139570000	158930000	133490000	70611000	45808000	37641000	187460000	133050000	188910000	107310000	59620000	58129000	14250000	178670000	191840000	241590000	98143000	166430000
BaAP.GP.1HG0359	AMP-dependent synthetase/ligase	GO:0010025,GO:0004467,GO:0005783,GO:0010143,GO:0001676,GO:0016020	GO:0001676,GO:0003674,GO:0003824,GO:0004467,GO:0005575,GO:0005622,GO:0005623,GO:0005737,GO:0005783,GO:0006082,GO:0006629,GO:0006631,GO:0008150,GO:0008152,GO:0009058,GO:0009059,GO:0009987,GO:0010025,GO:0010143,GO:0010166,GO:0012505,GO:0015645,GO:0016405,GO:0016874,GO:0016877,GO:0016878,GO:0019752,GO:0031957,GO:0032787,GO:0043170,GO:0043226,GO:0043227,GO:0043229,GO:0043231,GO:0043436,GO:0044237,GO:…	AMP-binding enzyme	37	0	323.31	148140000	16264000	131200000	78688000	215670000	340520000	0	10592000	0	127710000	189460000	186690000	0	257350000	45032000	205070000	291290000	244390000	0	118050000	13938000	220470000	166730000	274770000	235720000	82157000	17698000	121850000	195740000	252380000
BaAP.GP.1HG1315	DNAJ heat shock N-terminal domain-containing protein isoform 1	GO:0010008,GO:0016192,GO:0016747,GO:0022857,GO:0009660,GO:0009638,GO:0009959,GO:0000578,GO:0007032,GO:0005770,GO:0009793,GO:0005802,GO:0005774,GO:0005783,GO:0006623,GO:0007033,GO:0016021,GO:0042594,GO:0051301,GO:0055085	GO:0000003,GO:0000323,GO:0000578,GO:0001775,GO:0002252,GO:0002263,GO:0002274,GO:0002275,GO:0002283,GO:0002366,GO:0002376,GO:0002443,GO:0002444,GO:0002446,GO:0003006,GO:0005575,GO:0005622,GO:0005623,GO:0005737,GO:0005764,GO:0005765,GO:0005766,GO:0005768,GO:0005769,GO:0005770,GO:0005773,GO:0005774,GO:0005783,GO:0005794,GO:0005802,GO:0005829,GO:0005886,GO:0006605,GO:0006623,GO:0006810,GO:0006886,GO:…	Domain of unknown function (DUF4339)	37	0	154.28	17787000	22632000	28210000	28468000	25577000	28762000	0	18853000	0	0	0	15177000	0	14080000	0	21328000	0	34890000	0	19061000	26635000	21048000	0	10738000	0	0	0	13918000	33196000	32350000
BaAP.GP.1HG2295	Chaperone protein ClpB1	GO:0005524,GO:0034605	GO:0000302,GO:0005575,GO:0005622,GO:0005623,GO:0005737,GO:0006417,GO:0006950,GO:0006979,GO:0008150,GO:0009266,GO:0009314,GO:0009408,GO:0009416,GO:0009507,GO:0009526,GO:0009532,GO:0009536,GO:0009570,GO:0009628,GO:0009636,GO:0009642,GO:0009644,GO:0009889,GO:0009891,GO:0009893,GO:0009941,GO:0009987,GO:0010035,GO:0010468,GO:0010556,GO:0010557,GO:0010604,GO:0010608,GO:0010628,GO:0019222,GO:0031323,GO:…	Belongs to the ClpA ClpB family	37	0	81.238	0	0	24436000	0	0	0	0	54293000	43545000	30536000	0	0	0	0	49321000	29258000	0	0	0	21311000	47380000	10461000	0	0	0	18041000	65621000	72502000	7072900	18884000
BaAP.GP.2HG0290	Cleavage and polyadenylation specificity factor	GO:0005634,GO:0003676,GO:0006378,GO:0005829	GO:0003674,GO:0003676,GO:0003723,GO:0003729,GO:0005488,GO:0005575,GO:0005622,GO:0005623,GO:0005634,GO:0005737,GO:0005829,GO:0006139,GO:0006378,GO:0006379,GO:0006396,GO:0006397,GO:0006725,GO:0006807,GO:0008150,GO:0008152,GO:0009987,GO:0010467,GO:0016070,GO:0016071,GO:0031123,GO:0031124,GO:0034641,GO:0043170,GO:0043226,GO:0043227,GO:0043229,GO:0043231,GO:0043631,GO:0044237,GO:0044238,GO:0044424,GO:…	mRNA cleavage	37	0	182.61	62696000	98327000	35501000	90255000	61105000	59238000	44062000	49975000	35301000	25691000	30893000	40859000	29515000	57573000	32542000	61673000	29413000	82290000	0	39366000	31267000	46472000	36557000	57793000	17553000	48901000	56595000	49948000	80773000	113210000
BaAP.GP.2HG0805	HUA enhancer 2	GO:0003724,GO:0006401,GO:0005634,GO:0000460,GO:0003723,GO:0005524,GO:0005829,GO:0070013,GO:0010093,GO:0060149,GO:0006397	GO:0000003,GO:0000184,GO:0000288,GO:0000291,GO:0000956,GO:0003002,GO:0003006,GO:0003674,GO:0003724,GO:0003824,GO:0004004,GO:0004386,GO:0005575,GO:0005622,GO:0005623,GO:0005634,GO:0005654,GO:0005737,GO:0005829,GO:0006139,GO:0006396,GO:0006397,GO:0006401,GO:0006402,GO:0006725,GO:0006807,GO:0007275,GO:0007389,GO:0008026,GO:0008150,GO:0008152,GO:0008186,GO:0009056,GO:0009057,GO:0009653,GO:0009791,GO:…	rRNA-processing arch domain	37	0	257.96	88637000	20342000	61489000	43185000	89530000	110290000	35150000	83925000	0	63555000	35265000	122790000	54110000	46579000	54149000	75710000	75269000	93954000	0	97440000	69232000	62984000	86705000	131180000	59577000	89689000	80836000	71778000	137940000	158040000
BaAP.GP.2HG2036	Exocyst complex component SEC5	GO:0006893,GO:0000145,GO:0006887,GO:0016021,GO:0015031	GO:0000003,GO:0000145,GO:0001927,GO:0005575,GO:0005576,GO:0005615,GO:0005622,GO:0005623,GO:0005737,GO:0005829,GO:0005886,GO:0005911,GO:0005938,GO:0006810,GO:0006887,GO:0006904,GO:0007154,GO:0008037,GO:0008150,GO:0009506,GO:0009856,GO:0009875,GO:0009987,GO:0016020,GO:0016043,GO:0016192,GO:0022406,GO:0022414,GO:0022607,GO:0030054,GO:0031982,GO:0032501,GO:0032940,GO:0032991,GO:0034622,GO:0043226,GO:…	Exocyst complex component Sec5	37	0	136.13	32676000	15519000	17848000	60536000	50107000	88938000	15237000	24328000	14469000	25609000	41345000	51617000	0	30260000	19145000	44798000	50554000	49293000	0	46489000	19054000	31493000	29816000	39561000	14183000	29419000	16859000	21023000	42865000	84593000
BaAP.GP.2HG1691	Phospholipase A-2-activating	GO:0043130,GO:0043161,GO:0009506,GO:0005829,GO:0005634,GO:0016021,GO:0010992	GO:0001558,GO:0002237,GO:0005575,GO:0005622,GO:0005623,GO:0005634,GO:0005737,GO:0006082,GO:0006508,GO:0006511,GO:0006629,GO:0006631,GO:0006690,GO:0006692,GO:0006693,GO:0006807,GO:0006914,GO:0007275,GO:0007399,GO:0008150,GO:0008152,GO:0009056,GO:0009057,GO:0009605,GO:0009607,GO:0009617,GO:0009892,GO:0009987,GO:0010033,GO:0010517,GO:0010518,GO:0010605,GO:0010720,GO:0010975,GO:0010976,GO:0016236,GO:…	PFU (PLAA family ubiquitin binding)	37	0	323.31	311850000	202600000	177760000	226210000	189770000	174010000	331620000	349310000	323140000	258790000	254640000	162640000	232550000	208380000	291250000	247600000	194660000	222050000	123700000	272250000	360610000	295200000	296940000	350990000	265720000	386360000	295710000	271030000	177990000	192590000
BaAP.GP.3HG1282	Coatomer subunit beta	GO:0030126,GO:0016192,GO:0005198,GO:0006886,GO:0000139,GO:0016021	GO:0005575,GO:0005622,GO:0005623,GO:0005737,GO:0005794,GO:0005798,GO:0006810,GO:0006888,GO:0006890,GO:0006891,GO:0008150,GO:0012505,GO:0012506,GO:0016020,GO:0016192,GO:0030117,GO:0030120,GO:0030126,GO:0030135,GO:0030137,GO:0030659,GO:0030660,GO:0030662,GO:0030663,GO:0031090,GO:0031410,GO:0031982,GO:0032991,GO:0043226,GO:0043227,GO:0043229,GO:0043231,GO:0044422,GO:0044424,GO:0044425,GO:0044431,GO:…	intracellular protein transport	37	0	82.734	0	0	0	0	0	45691000	0	0	0	0	0	42225000	0	0	0	0	0	28452000	0	0	0	20049000	33325000	33782000	0	0	0	0	22435000	22997000
BaAP.GP.3HG1445	Protein ROOT HAIR DEFECTIVE 3 homolog	GO:0005789,GO:0003924,GO:0016320,GO:0005525,GO:0005783,GO:0016021,GO:0090502,GO:0004523,GO:0003676	GO:0000166,GO:0000902,GO:0001882,GO:0001883,GO:0003674,GO:0005488,GO:0005525,GO:0005575,GO:0005622,GO:0005623,GO:0005737,GO:0005773,GO:0005774,GO:0005783,GO:0005886,GO:0006810,GO:0006888,GO:0006996,GO:0007010,GO:0007275,GO:0008150,GO:0009653,GO:0009826,GO:0009832,GO:0009888,GO:0009932,GO:0009987,GO:0010015,GO:0010053,GO:0012505,GO:0016020,GO:0016043,GO:0016049,GO:0016192,GO:0017076,GO:0019001,GO:…	GTP-binding protein that may be involved in cell development	37	0	313.15	45078000	54323000	64038000	21179000	39824000	58321000	59839000	20641000	0	22616000	65166000	105100000	59362000	65206000	40188000	57597000	60780000	39974000	0	97021000	63115000	122670000	89083000	117190000	73157000	78679000	43357000	88896000	85350000	103040000
BaAP.GP.3HG1496	J domain-containing protein (Fragment)	#N/A	GO:0003674,GO:0005488,GO:0005515,GO:0005575,GO:0005622,GO:0005623,GO:0005737,GO:0005783,GO:0005789,GO:0006457,GO:0006458,GO:0006508,GO:0006807,GO:0006950,GO:0008150,GO:0008152,GO:0009056,GO:0009057,GO:0009987,GO:0010033,GO:0010243,GO:0010498,GO:0012505,GO:0016020,GO:0016021,GO:0016043,GO:0019538,GO:0022607,GO:0030163,GO:0030176,GO:0030544,GO:0031072,GO:0031224,GO:0031227,GO:0031984,GO:0033554,GO:…	Domain of unknown function (DUF3444)	37	0	200.76	110680000	50456000	109720000	170950000	132530000	104030000	47613000	31999000	17112000	46012000	34565000	73852000	51040000	99119000	70790000	68975000	56373000	101390000	33183000	88601000	61348000	86472000	49168000	78531000	42109000	70980000	43001000	127220000	97928000	89741000
BaAP.GP.3HG3018	Proline--tRNA ligase cytoplasmic	GO:0004827,GO:0006433,GO:0017101,GO:0005737,GO:0009506,GO:0005524	GO:0003674,GO:0003824,GO:0004812,GO:0004827,GO:0005575,GO:0005622,GO:0005623,GO:0005737,GO:0005829,GO:0005911,GO:0006082,GO:0006139,GO:0006399,GO:0006412,GO:0006418,GO:0006433,GO:0006518,GO:0006520,GO:0006725,GO:0006807,GO:0008150,GO:0008152,GO:0009058,GO:0009059,GO:0009506,GO:0009987,GO:0010467,GO:0016020,GO:0016070,GO:0016874,GO:0016875,GO:0017101,GO:0019538,GO:0019752,GO:0030054,GO:0032991,GO:…	Prolyl-tRNA synthetase, C-terminal	37	0	323.31	927350000	1182100000	826400000	1187400000	880420000	765360000	926210000	1006200000	817830000	776010000	776100000	739190000	1142000000	570130000	785840000	830460000	607610000	811410000	1100800000	736410000	871030000	727930000	548030000	612470000	688920000	754890000	726620000	591860000	727220000	689320000
BaAP.GP.4HG1470	Probable glutamyl endopeptidase, chloroplastic	GO:0008236,GO:0006508,GO:0009570,GO:0004175,GO:0005829	GO:0005575,GO:0005622,GO:0005623,GO:0005737,GO:0009507,GO:0009532,GO:0009536,GO:0009570,GO:0043226,GO:0043227,GO:0043229,GO:0043231,GO:0044422,GO:0044424,GO:0044434,GO:0044435,GO:0044444,GO:0044446,GO:0044464	Prolyl oligopeptidase family	37	0	262.56	69619000	50349000	52680000	36036000	100630000	229220000	73957000	84320000	28308000	103810000	130610000	162600000	102500000	84607000	66299000	91756000	78828000	17897000	0	110070000	77978000	66641000	82324000	113180000	101460000	41574000	73349000	57004000	85822000	105640000
BaAP.GP.4HG1255	Beta-adaptin-like protein C	GO:0030131,GO:0016192,GO:0030276,GO:0006886,GO:0009506,GO:0030665,GO:0005794,GO:0005829,GO:0005886	0	Subunit of clathrin-associated adaptor protein complex that plays a role in protein sorting in the late-Golgi trans-Golgi network (TGN) and or endosomes. The AP complexes mediate both the recruitment of clathrin to membranes and the recognition of sorting signals within the cytosolic tails of transmembrane cargo molecules	37	0	242.6	177720000	81513000	153150000	63672000	121600000	148340000	165530000	177520000	106870000	160480000	201950000	278260000	128340000	175690000	149180000	153550000	154870000	116050000	0	192920000	177940000	192210000	219990000	227350000	166250000	178580000	162910000	183890000	258250000	316420000
BaAP.GP.5HG0075	probable phosphoinositide phosphatase SAC9	GO:0042578,GO:0006970,GO:0016021,GO:0046488	GO:0003674,GO:0003824,GO:0004672,GO:0005102,GO:0005488,GO:0005515,GO:0005575,GO:0005623,GO:0005886,GO:0005911,GO:0006464,GO:0006468,GO:0006793,GO:0006796,GO:0006807,GO:0006950,GO:0006952,GO:0008150,GO:0008152,GO:0009506,GO:0009605,GO:0009607,GO:0009617,GO:0009987,GO:0010941,GO:0016020,GO:0016301,GO:0016310,GO:0016740,GO:0016772,GO:0016773,GO:0019538,GO:0030054,GO:0031347,GO:0031348,GO:0033612,GO:…	SacI homology domain	37	0	122.97	29118000	27137000	28218000	18084000	32989000	52334000	14669000	18887000	0	0	0	24669000	18995000	15918000	28556000	16216000	0	68751000	0	9408500	19263000	13865000	13811000	22644000	14776000	21297000	17958000	19079000	50177000	29639000
BaAP.GP.5HG2879	Exo-beta-glucanase	GO:0004553,GO:0005975,GO:0016021,GO:0009057	0	Glycosyl hydrolase family 3 N terminal domain	37	0	323.31	591460000	590120000	555460000	1030000000	1807200000	937950000	545330000	786910000	680710000	1379700000	1428400000	889150000	619810000	762290000	467400000	1442900000	1184700000	1150600000	469940000	1053500000	598500000	825440000	676540000	809170000	998330000	352310000	671980000	772760000	1235500000	896640000
BaAP.GP.5HG3649	Cytosolic acetyl-CoA carboxylase	GO:0003989,GO:0006633,GO:0005524,GO:0046872	0	Acetyl-CoA carboxylase, central region	37	0	6.8749	0	0	0	0	0	26975000	0	0	0	0	0	0	0	0	0	0	0	0	0	0	0	0	0	0	0	0	0	0	0	0
BaAP.GP.6HG1424	Glyceraldehyde-3-phosphate dehydrogenase	GO:0006006,GO:0016620,GO:0005829,GO:0050661,GO:0051287,GO:0055114,GO:0006096	GO:0000166,GO:0003674,GO:0003824,GO:0004365,GO:0005488,GO:0005575,GO:0006950,GO:0008150,GO:0008152,GO:0009266,GO:0009408,GO:0009628,GO:0016491,GO:0016620,GO:0016903,GO:0032991,GO:0034059,GO:0036094,GO:0036293,GO:0042301,GO:0043167,GO:0043168,GO:0043891,GO:0048037,GO:0050662,GO:0050896,GO:0051287,GO:0055114,GO:0070403,GO:0070482,GO:0097159,GO:1901265,GO:1901363	Belongs to the glyceraldehyde-3-phosphate dehydrogenase family	37	0	323.31	6399300000	8983700000	9770400000	11055000000	11994000000	14113000000	7419700000	11432000000	13785000000	10169000000	13597000000	15898000000	7341400000	9575400000	8115200000	8731200000	9029800000	11663000000	6817300000	7460400000	7709500000	8094000000	10651000000	8914700000	7793800000	8298600000	7488000000	7201200000	8851900000	8434900000
BaAP.GP.7HG0966	T-complex protein 1 subunit delta	GO:0051082,GO:0006457,GO:0005832,GO:0005524,GO:0046686,GO:0000145,GO:0006887,GO:0016021,GO:0016787	GO:0003674,GO:0005488,GO:0005515,GO:0005575,GO:0005622,GO:0005623,GO:0005737,GO:0005829,GO:0005832,GO:0006457,GO:0006458,GO:0008150,GO:0009987,GO:0010035,GO:0010038,GO:0032991,GO:0042221,GO:0044183,GO:0044424,GO:0044444,GO:0044445,GO:0044464,GO:0046686,GO:0050896,GO:0051082,GO:0061077,GO:0101031	assists the folding of proteins upon ATP hydrolysis	37	0	323.31	885360000	892350000	733150000	829420000	604210000	535000000	787930000	889630000	947380000	922230000	588620000	650040000	754020000	783430000	696470000	684920000	658910000	887110000	778590000	771100000	760870000	713240000	648420000	806040000	541690000	1036800000	648470000	747480000	815320000	845070000
BaAP.GP.7HG0997	Transcription elongation factor SPT5	GO:0032784,GO:0003735,GO:0005634,GO:0006357,GO:0005840,GO:0003746,GO:0003729,GO:0016760,GO:0070013,GO:0006412,GO:0032991,GO:0016020,GO:0006368,GO:0030244	GO:0003674,GO:0003676,GO:0003677,GO:0003723,GO:0003729,GO:0005488,GO:0005575,GO:0005622,GO:0005623,GO:0005634,GO:0005654,GO:0006139,GO:0006351,GO:0006354,GO:0006355,GO:0006357,GO:0006366,GO:0006368,GO:0006396,GO:0006397,GO:0006725,GO:0006807,GO:0008023,GO:0008150,GO:0008152,GO:0009058,GO:0009059,GO:0009889,GO:0009987,GO:0010467,GO:0010468,GO:0010556,GO:0016070,GO:0016071,GO:0018130,GO:0019219,GO:…	Transcription elongation factor SPT5	37	0	139.53	40221000	13520000	23002000	25026000	22716000	22771000	44146000	33376000	0	0	0	0	44080000	35302000	43816000	0	0	63344000	0	23958000	0	33929000	0	27652000	0	27013000	12108000	33015000	53134000	92260000
BaAP.GP.7HG1754	#N/A	#N/A	0	isoform X1	37	0	323.31	187650000	124830000	150310000	108700000	86875000	260750000	284600000	210310000	176040000	219390000	360910000	321590000	275120000	224580000	238910000	242630000	181630000	102480000	179610000	285250000	236170000	230190000	252150000	365930000	206910000	236890000	234240000	278180000	313760000	370010000
BaAP.GP.UnG1014	Calreticulin	GO:0005788,GO:0051082,GO:0006457,GO:0005509,GO:0030968,GO:0030246,GO:0045735,GO:0005789,GO:0042735,GO:0009506,GO:0055074,GO:0051651,GO:0072503,GO:0006875,GO:0007275	0	unfolded protein binding	37	0	323.31	968760000	864310000	1011000000	1335200000	3000100000	3296000000	609610000	806740000	1299000000	1530500000	4075000000	3242800000	1165400000	1190800000	1311400000	2223700000	2751000000	2682900000	1006400000	1647200000	1508500000	1832600000	2633600000	2064300000	2242500000	708650000	1018900000	1167300000	2078700000	1665000000
BaAP.GP.2HG1823	Importin-beta	GO:0046872,GO:0016021,GO:0005524,GO:0003676,GO:0004386,GO:0140098	GO:0003674,GO:0005215,GO:0005575,GO:0005622,GO:0005623,GO:0005634,GO:0005635,GO:0005737,GO:0005829,GO:0006606,GO:0006810,GO:0006886,GO:0006913,GO:0007154,GO:0007165,GO:0008104,GO:0008150,GO:0008565,GO:0009892,GO:0009987,GO:0010468,GO:0010605,GO:0010608,GO:0010629,GO:0012505,GO:0015031,GO:0015833,GO:0016043,GO:0016441,GO:0016458,GO:0017038,GO:0019222,GO:0022607,GO:0022613,GO:0022618,GO:0023052,GO:…	importin-7 homolog	36	0	323.31	93162000	38756000	57593000	107420000	133360000	203320000	78415000	72738000	44458000	103490000	90723000	138670000	60770000	85729000	83470000	96798000	94724000	108200000	32901000	137150000	110910000	102610000	113890000	171300000	81524000	123350000	75798000	98609000	156990000	117860000
BaAP.GP.2HG1742	Sister chromatid cohesion protein (Fragment)	GO:0004148,GO:0045454,GO:0045252,GO:0050660,GO:0005739,GO:0055114,GO:0046686,GO:0045271,GO:0050897,GO:0005507,GO:0034602,GO:0008270,GO:0048046,GO:0005524,GO:0019866,GO:0005794,GO:0005829,GO:0070013	GO:0000003,GO:0000070,GO:0000122,GO:0000278,GO:0000280,GO:0000428,GO:0000819,GO:0001654,GO:0001655,GO:0001656,GO:0001822,GO:0003006,GO:0003007,GO:0003008,GO:0003151,GO:0003674,GO:0005488,GO:0005515,GO:0005575,GO:0005622,GO:0005623,GO:0005634,GO:0005654,GO:0006355,GO:0006357,GO:0006950,GO:0006974,GO:0006996,GO:0007049,GO:0007059,GO:0007062,GO:0007064,GO:0007135,GO:0007275,GO:0007399,GO:0007417,GO:…	Sister chromatid cohesion protein	36	0	124.71	23978000	52620000	16690000	54386000	29471000	21040000	0	17125000	0	0	0	20011000	0	28451000	13764000	29956000	20860000	69726000	0	36320000	27026000	40415000	23034000	31327000	28747000	14629000	0	31087000	55225000	55697000
BaAP.GP.2HG2956	Argonaute 2	GO:0030015,GO:0006417	GO:0002252,GO:0002376,GO:0003674,GO:0003676,GO:0003723,GO:0003729,GO:0005488,GO:0005575,GO:0005622,GO:0005623,GO:0005634,GO:0005737,GO:0005829,GO:0006950,GO:0006952,GO:0008150,GO:0009605,GO:0009607,GO:0009615,GO:0009617,GO:0016032,GO:0019048,GO:0035197,GO:0035821,GO:0042742,GO:0043207,GO:0043226,GO:0043227,GO:0043229,GO:0043231,GO:0044003,GO:0044403,GO:0044419,GO:0044424,GO:0044444,GO:0044464,GO:…	Belongs to the argonaute family	36	0	240.45	37518000	18343000	24112000	34115000	83494000	132260000	11970000	17785000	0	0	14653000	69372000	14534000	38599000	35991000	56529000	54348000	89943000	0	39051000	19692000	48940000	26896000	34527000	32569000	70465000	70514000	57512000	105650000	120830000
BaAP.GP.1HG0433	Zinc finger CCCH domain-containing protein 4	GO:0004222,GO:0006508,GO:0005739,GO:0016020,GO:0005524,GO:0010073,GO:0009536,GO:0031967,GO:0006468,GO:0004176,GO:0046872,GO:0004672	GO:0003674,GO:0003676,GO:0003723,GO:0003724,GO:0003729,GO:0003824,GO:0004004,GO:0004386,GO:0005488,GO:0005575,GO:0005622,GO:0005623,GO:0005634,GO:0005730,GO:0005737,GO:0006139,GO:0006396,GO:0006725,GO:0006807,GO:0008026,GO:0008150,GO:0008152,GO:0008186,GO:0009507,GO:0009536,GO:0009987,GO:0010467,GO:0016070,GO:0016462,GO:0016787,GO:0016817,GO:0016818,GO:0016887,GO:0017111,GO:0031974,GO:0031981,GO:…	Zinc finger CCCH domain-containing protein 4	36	0	217.24	0	14241000	34818000	49585000	164100000	129280000	0	21287000	0	43696000	43008000	212530000	0	21922000	33074000	91477000	47847000	45814000	0	92683000	68281000	93464000	94574000	147170000	52895000	51822000	22696000	54605000	198700000	72065000
BaAP.GP.1HG0596	Dihydrolipoyl dehydrogenase	GO:0007064,GO:0000785,GO:0005634,GO:0006281	GO:0000166,GO:0003674,GO:0003824,GO:0004148,GO:0005488,GO:0005507,GO:0005524,GO:0005575,GO:0005576,GO:0005622,GO:0005623,GO:0005737,GO:0005739,GO:0005740,GO:0005743,GO:0005746,GO:0005747,GO:0005759,GO:0008144,GO:0008150,GO:0008152,GO:0008270,GO:0009507,GO:0009536,GO:0010035,GO:0010038,GO:0016020,GO:0016491,GO:0016651,GO:0016667,GO:0016668,GO:0017076,GO:0019866,GO:0030554,GO:0030964,GO:0031090,GO:…	Dihydrolipoyl dehydrogenase	36	0	323.31	1004800000	1172900000	1083800000	1191800000	964530000	1063400000	928050000	1072800000	1257600000	1079300000	949240000	1209400000	830240000	850510000	967390000	943340000	872850000	1027500000	636580000	849760000	1020100000	863210000	830700000	930680000	798160000	1103800000	1145700000	874700000	908510000	850990000
BaAP.GP.1HG1459	Transcription regulator	GO:0031047,GO:0003676	0	CCR4-NOT transcription complex subunit 1 CAF1-binding domain	36	0	112.43	0	0	19776000	19243000	16520000	40598000	0	0	0	0	0	29471000	0	0	0	0	0	26541000	0	29135000	33123000	21206000	0	17141000	0	15839000	0	19435000	26993000	45481000
BaAP.GP.1HG2945	ATP-dependent zinc metalloprotease FTSH 4 mitochondrial	GO:0003682,GO:0007049,GO:0005634,GO:0010468,GO:0046872,GO:0000280,GO:0000785,GO:0009793,GO:0070013,GO:1905406,GO:0032991,GO:0016021,GO:0034508,GO:0090202,GO:0071169,GO:0070550,GO:1990414,GO:0007059,GO:1903508,GO:2000112	GO:0003674,GO:0003824,GO:0004176,GO:0005575,GO:0005622,GO:0005623,GO:0005737,GO:0005739,GO:0006508,GO:0006807,GO:0008150,GO:0008152,GO:0008233,GO:0008237,GO:0009507,GO:0009526,GO:0009536,GO:0009888,GO:0009941,GO:0010073,GO:0016020,GO:0016462,GO:0016787,GO:0016817,GO:0016818,GO:0016887,GO:0017111,GO:0019538,GO:0031967,GO:0031975,GO:0032501,GO:0032502,GO:0042623,GO:0043170,GO:0043226,GO:0043227,GO:…	Belongs to the AAA ATPase family	36	0	242.62	116750000	136790000	92396000	108160000	104360000	116180000	91830000	67974000	114210000	148910000	129040000	135750000	87670000	137400000	71431000	102090000	132640000	145230000	16186000	67444000	62884000	68060000	90133000	93424000	147580000	107080000	46912000	87546000	98327000	105180000
BaAP.GP.2HG2474	Sister chromatid cohesion protein PDS5 B-B	GO:0004013,GO:0006730,GO:0005829,GO:0033353	0	BEST Arabidopsis thaliana protein match is	36	0	323.31	279450000	165240000	243650000	159300000	173780000	326490000	606250000	401290000	379770000	423710000	451650000	387370000	583130000	405960000	509100000	376860000	234020000	142570000	340470000	465490000	514510000	494510000	437060000	399980000	236140000	365740000	460280000	509590000	439070000	525960000
BaAP.GP.2HG3376	Adenosylhomocysteinase	GO:0008536,GO:0006886,GO:0005634,GO:0005829,GO:0012505,GO:0031967,GO:0016021,GO:0051170,GO:0034504,GO:0017038,GO:0072594	0	adenosylhomocysteinase	36	0	164.5	444410000	634200000	452210000	511830000	445010000	553630000	524800000	656890000	491030000	538670000	412120000	694130000	401000000	522780000	601050000	819170000	581910000	641020000	0	464260000	667880000	405320000	428940000	730070000	514520000	731340000	739910000	403330000	877620000	732930000
BaAP.GP.4HG0720	Ribosomal protein 1	GO:0003735,GO:0022625,GO:0000027,GO:0006412,GO:0003723,GO:0005634,GO:0016020,GO:0048193	GO:0000027,GO:0003674,GO:0003676,GO:0003723,GO:0003729,GO:0003735,GO:0005198,GO:0005488,GO:0005575,GO:0005618,GO:0005622,GO:0005623,GO:0005634,GO:0005730,GO:0005737,GO:0005773,GO:0005774,GO:0005829,GO:0005840,GO:0005844,GO:0005886,GO:0005911,GO:0006412,GO:0006518,GO:0006807,GO:0006996,GO:0008150,GO:0008152,GO:0009058,GO:0009059,GO:0009506,GO:0009987,GO:0010467,GO:0015934,GO:0016020,GO:0016043,GO:…	Belongs to the universal ribosomal protein uL3 family	36	0	323.31	3197900000	2891700000	3059500000	3365600000	3136600000	3520300000	2358700000	2340700000	2319900000	2272600000	2362800000	2759200000	2387300000	2751600000	2199600000	2077100000	2341900000	3041900000	3261200000	3092500000	2197800000	2992500000	2933300000	2810200000	1613200000	2196800000	1661500000	2634600000	2161900000	2736200000
BaAP.GP.4HG1662	Rhamnose biosynthesis 1	GO:0008460,GO:0009225,GO:0050377,GO:0010280,GO:0051555,GO:0010315,GO:1901137,GO:0034654,GO:0006793	0	RmlD substrate binding domain	36	0	135.39	0	20572000	0	0	35523000	70296000	12026000	0	0	18581000	38189000	35600000	0	45650000	19497000	45511000	70543000	58246000	0	14606000	0	45190000	114060000	96503000	71300000	29450000	22301000	14334000	27912000	50447000
BaAP.GP.4HG2171	Ubiquitin carboxyl-terminal hydrolase	GO:0004843,GO:0016579,GO:0005634,GO:0006511,GO:0005829,GO:0070013,GO:0004197,GO:0043232,GO:0016021,GO:0048316,GO:0071786	GO:0000003,GO:0003006,GO:0005575,GO:0005622,GO:0005623,GO:0005634,GO:0005730,GO:0007275,GO:0008150,GO:0009791,GO:0010154,GO:0022414,GO:0031974,GO:0031981,GO:0032501,GO:0032502,GO:0043226,GO:0043227,GO:0043228,GO:0043229,GO:0043231,GO:0043232,GO:0043233,GO:0044422,GO:0044424,GO:0044428,GO:0044446,GO:0044464,GO:0048316,GO:0048608,GO:0048731,GO:0048856,GO:0061458,GO:0070013	Belongs to the peptidase C19 family	36	0	210.19	49789000	28000000	47905000	40250000	48553000	57050000	52697000	62749000	21370000	30305000	14489000	53034000	50180000	46600000	42236000	28569000	43470000	53734000	0	51118000	51597000	50838000	19897000	27405000	12072000	33561000	18760000	59657000	71380000	89635000
BaAP.GP.4HG1345	Vacuolar-sorting receptor 1	GO:0005509,GO:0006896,GO:0017119,GO:0006623,GO:0005802,GO:0061630,GO:0005768,GO:0006511,GO:0016567,GO:0009940,GO:0016021,GO:0005783,GO:0005886	0	Vacuolar-sorting receptor	36	0	298.26	90020000	131460000	88036000	73341000	100180000	143610000	117170000	133900000	103970000	48977000	147370000	124430000	23067000	104180000	69300000	114500000	84568000	127620000	0	104060000	82487000	147350000	189990000	173160000	165320000	121120000	120450000	150650000	123100000	141620000
BaAP.GP.5HG2073	Heat shock protein, mitochondrial	GO:0051082,GO:0006457,GO:0005774,GO:0044183,GO:0051787,GO:0034620,GO:0005524,GO:0005739,GO:0031072,GO:0055114,GO:0016887,GO:0032440	0	Belongs to the heat shock protein 70 family	36	0	308.03	264290000	161680000	187380000	219910000	120960000	137290000	209920000	220500000	228030000	266650000	140270000	157150000	195500000	164170000	176800000	162050000	108660000	138020000	157530000	137930000	134420000	146800000	147910000	148320000	309150000	174760000	154290000	199300000	173870000	179100000
BaAP.GP.5HG3206	5'-3' exoribonuclease	GO:0004534,GO:0090503,GO:0005634,GO:0006397,GO:0005844,GO:0010494,GO:0000932,GO:0070370,GO:0008270,GO:0010587,GO:0031087,GO:0005829,GO:0009826,GO:0003676,GO:0010087,GO:0000291,GO:0016021,GO:0005515,GO:0040029,GO:0051301	GO:0000291,GO:0000902,GO:0000932,GO:0000956,GO:0003674,GO:0003676,GO:0003723,GO:0003729,GO:0003824,GO:0004518,GO:0004527,GO:0004532,GO:0004534,GO:0004540,GO:0005488,GO:0005575,GO:0005622,GO:0005623,GO:0005737,GO:0005829,GO:0005844,GO:0006139,GO:0006401,GO:0006402,GO:0006725,GO:0006807,GO:0006950,GO:0008150,GO:0008152,GO:0008409,GO:0009056,GO:0009057,GO:0009266,GO:0009408,GO:0009628,GO:0009653,GO:…	XRN 5'-3' exonuclease N-terminus	36	0	117.31	23335000	0	18859000	29170000	48826000	138390000	0	0	0	8603700	15332000	25961000	42829000	31556000	0	22103000	0	16049000	19126000	59472000	62174000	50537000	59730000	118580000	0	39894000	35178000	24098000	60912000	119410000
BaAP.GP.5HG3459	Methylenetetrahydrofolate reductase	GO:0004489,GO:0035999,GO:0005829,GO:0006555,GO:0071949,GO:0055114,GO:0000097,GO:0009067	GO:0003674,GO:0003824,GO:0004489,GO:0005575,GO:0005622,GO:0005623,GO:0005737,GO:0005829,GO:0006730,GO:0008150,GO:0008152,GO:0009987,GO:0016491,GO:0016645,GO:0016646,GO:0044237,GO:0044281,GO:0044424,GO:0044444,GO:0044464,GO:0055114	Methylenetetrahydrofolate reductase	36	0	323.31	386000000	352340000	289420000	242800000	328310000	396130000	301790000	282550000	209450000	280390000	377160000	378920000	187550000	297060000	181510000	289400000	342900000	335760000	129500000	261880000	251350000	339470000	363620000	313650000	531150000	238640000	288500000	238910000	404540000	439850000
BaAP.GP.5HG1337	AMP-dependent synthetase/ligase	GO:0004467,GO:0001676,GO:0005783,GO:0016021,GO:0004425,GO:0009941,GO:0003676,GO:0005794,GO:0006568	GO:0001676,GO:0003674,GO:0003824,GO:0004467,GO:0005575,GO:0005622,GO:0005623,GO:0005737,GO:0005783,GO:0005794,GO:0006082,GO:0006629,GO:0006631,GO:0008150,GO:0008152,GO:0009507,GO:0009526,GO:0009536,GO:0009941,GO:0009987,GO:0012505,GO:0015645,GO:0016405,GO:0016874,GO:0016877,GO:0016878,GO:0019752,GO:0031967,GO:0031975,GO:0032787,GO:0043226,GO:0043227,GO:0043229,GO:0043231,GO:0043436,GO:0044237,GO:…	Long chain acyl-CoA synthetase	36	0	189.62	54993000	37732000	71370000	39175000	88694000	112300000	69802000	27632000	27310000	25492000	69565000	72242000	31871000	84470000	40732000	62660000	111450000	80164000	0	68399000	47708000	97624000	94960000	79129000	91612000	76413000	23226000	126660000	65518000	80969000
BaAP.GP.7HG1304	Aldehyde dehydrogenase2	GO:0016620,GO:0055114	0	Belongs to the aldehyde dehydrogenase family	36	0	323.31	261160000	227180000	257360000	164400000	1644900000	2979500000	323880000	343710000	275020000	313580000	2408100000	3403400000	344390000	258850000	242490000	474780000	1616000000	1757900000	93509000	151640000	209250000	612990000	1845100000	1873600000	1599600000	289280000	228120000	254380000	1612000000	1494700000
BaAP.GP.7HG1881	Exocyst complex component like	GO:0090522,GO:0000145,GO:0070062,GO:0006904,GO:0009506,GO:0005829,GO:0005886,GO:0006893,GO:0006612,GO:0048354,GO:0060321	GO:0000003,GO:0000145,GO:0003006,GO:0005575,GO:0005576,GO:0005615,GO:0005622,GO:0005623,GO:0005737,GO:0005829,GO:0005886,GO:0005911,GO:0005938,GO:0006605,GO:0006612,GO:0006810,GO:0006886,GO:0006887,GO:0006892,GO:0006893,GO:0006903,GO:0007154,GO:0007275,GO:0008037,GO:0008104,GO:0008150,GO:0008152,GO:0009058,GO:0009506,GO:0009791,GO:0009856,GO:0009875,GO:0009987,GO:0010154,GO:0010191,GO:0010192,GO:…	exocyst complex component	36	0	142.55	8547900	0	14386000	19436000	32844000	85131000	17923000	0	0	20649000	19503000	41925000	18708000	47266000	12086000	17266000	33098000	58952000	0	16566000	0	32567000	26181000	50416000	10768000	29597000	19201000	19619000	59568000	93050000
BaAP.GP.7HG2573	T-complex protein 1 subunit epsilon	GO:0051082,GO:0006457,GO:0005832,GO:0005524,GO:0009506,GO:0005886,GO:0016021	GO:0003674,GO:0005488,GO:0005515,GO:0005575,GO:0005622,GO:0005623,GO:0005737,GO:0005829,GO:0005832,GO:0005886,GO:0005911,GO:0006457,GO:0006458,GO:0008150,GO:0009506,GO:0009987,GO:0016020,GO:0030054,GO:0032991,GO:0044183,GO:0044424,GO:0044444,GO:0044445,GO:0044464,GO:0051082,GO:0055044,GO:0061077,GO:0071944,GO:0101031	assists the folding of proteins upon ATP hydrolysis	36	0	323.31	1010900000	946290000	766760000	704650000	677360000	701670000	908640000	998040000	887750000	915700000	705010000	702770000	702650000	668920000	733890000	579210000	502890000	764160000	626780000	759330000	711470000	653640000	573030000	769860000	558010000	786310000	764370000	693120000	662560000	841710000
BaAP.GP.UnG0719	WPP domain-containing protein (Fragment)	GO:0009504,GO:0000911,GO:0005635,GO:0032153,GO:0005886,GO:0016021	GO:0000278,GO:0000281,GO:0000910,GO:0000911,GO:0005575,GO:0005622,GO:0005623,GO:0005634,GO:0005635,GO:0005737,GO:0005773,GO:0005774,GO:0005783,GO:0005819,GO:0005856,GO:0005886,GO:0006606,GO:0006810,GO:0006886,GO:0006913,GO:0006950,GO:0006970,GO:0007049,GO:0008104,GO:0008150,GO:0009504,GO:0009507,GO:0009524,GO:0009536,GO:0009628,GO:0009651,GO:0009987,GO:0012505,GO:0015031,GO:0015630,GO:0015833,GO:…	WPP domain	36	0	323.31	539000000	561840000	431360000	498380000	463060000	380750000	445870000	352090000	528020000	403560000	417310000	273870000	437230000	327140000	394720000	382740000	316470000	317900000	398000000	354030000	411400000	286290000	351940000	303030000	313990000	357400000	422010000	467340000	339930000	320730000
BaAP.GP.1HG0158	Glucose-6-phosphate isomerase, cytosolic B	GO:0004347,GO:0006094,GO:0005829,GO:0009941,GO:0006096,GO:0048029,GO:0009570,GO:0016021,GO:0051156,GO:0009817,GO:0046686,GO:0009911,GO:0005982	GO:0003674,GO:0003824,GO:0004347,GO:0005575,GO:0005622,GO:0005623,GO:0005737,GO:0005829,GO:0005975,GO:0005996,GO:0006006,GO:0006082,GO:0006090,GO:0006091,GO:0006094,GO:0006096,GO:0006139,GO:0006163,GO:0006164,GO:0006165,GO:0006725,GO:0006732,GO:0006733,GO:0006753,GO:0006754,GO:0006757,GO:0006793,GO:0006796,GO:0006807,GO:0008150,GO:0008152,GO:0009056,GO:0009058,GO:0009108,GO:0009117,GO:0009123,GO:…	Belongs to the GPI family	35	0	323.31	189840000	196170000	205160000	223460000	366170000	613870000	188860000	185660000	199920000	304560000	500630000	509550000	283960000	200890000	159850000	304090000	376720000	344730000	156040000	103300000	243030000	238370000	274180000	307980000	573830000	199040000	172790000	162540000	319070000	312130000
BaAP.GP.1HG0183	E3 UFM1-protein ligase 1 like	GO:0016874,GO:1990564,GO:0005789,GO:0071568,GO:0032434,GO:0016021,GO:0034976,GO:0003352	0	E3 UFM1-protein ligase 1 homolog	35	0	243.11	47326000	56225000	72205000	101280000	102570000	57069000	115850000	68710000	63442000	95567000	156080000	128230000	95771000	115700000	106090000	105230000	115880000	102210000	98466000	138960000	129410000	134650000	131090000	156100000	125560000	136650000	113710000	139140000	133100000	95744000
BaAP.GP.1HG2599	Nop domain-containing protein	GO:0031428,GO:0030515,GO:0032040	0	snoRNA binding domain, fibrillarin	35	0	145.05	0	0	48585000	0	26496000	42388000	38235000	27895000	0	43711000	33021000	34456000	36536000	46666000	36042000	35038000	23243000	38709000	0	0	0	0	0	0	0	35113000	0	30012000	23891000	0
BaAP.GP.1HG2803	Ketol-acid reductoisomerase	GO:0004455,GO:0009099,GO:0009507,GO:0009097,GO:0005739,GO:0046872,GO:0016853,GO:0048046,GO:0070402,GO:0042803,GO:0009526,GO:0009532,GO:0005618,GO:0055114,GO:0046686	0	Acetohydroxy acid isomeroreductase, catalytic domain	35	0	323.31	1097600000	1245200000	1598000000	1160300000	1282000000	1683500000	1246100000	1381400000	1449600000	1190600000	1136800000	1179000000	1073900000	1029800000	994880000	931100000	1032600000	1082800000	632540000	785460000	895980000	806420000	875700000	719390000	846840000	1162700000	931710000	1052600000	932710000	758560000
BaAP.GP.2HG0613	Nop domain-containing protein	GO:0031428,GO:0030515,GO:0032040	0	snoRNA binding domain, fibrillarin	35	0	323.31	1214700000	1252300000	1209100000	1479200000	1130400000	1075500000	1237500000	1055400000	869310000	956070000	898010000	895330000	1178700000	1064100000	995170000	1083000000	825650000	1144800000	1090600000	1002400000	939530000	979770000	718870000	893620000	523710000	1096400000	710400000	1076300000	859090000	835950000
BaAP.GP.2HG1921	probable phosphoribosylformylglycinamidine synthase, chloroplastic/mitochondrial	GO:0004642,GO:0006189,GO:0009570,GO:0006541,GO:0005739,GO:0016702,GO:0046872,GO:0005524,GO:0055046,GO:0055114	GO:0000166,GO:0003674,GO:0003824,GO:0004642,GO:0005488,GO:0005524,GO:0005575,GO:0005622,GO:0005623,GO:0005737,GO:0005739,GO:0007275,GO:0008144,GO:0008150,GO:0009507,GO:0009532,GO:0009536,GO:0009555,GO:0009570,GO:0016874,GO:0016879,GO:0016884,GO:0017076,GO:0030554,GO:0032501,GO:0032502,GO:0032553,GO:0032555,GO:0032559,GO:0035639,GO:0036094,GO:0043167,GO:0043168,GO:0043226,GO:0043227,GO:0043229,GO:…	CobB/CobQ-like glutamine amidotransferase domain	35	0	28.157	0	0	0	0	0	0	0	11422000	0	11623000	0	0	0	0	0	0	0	0	0	9686800	12337000	0	0	8685600	0	0	0	0	0	0
BaAP.GP.2HG2500	Polyadenylate-binding protein (Fragment)	GO:0003723,GO:0005737,GO:0046686,GO:1990904,GO:0060211,GO:0005634,GO:0006446,GO:0003700,GO:0003677,GO:0006355	GO:0003674,GO:0003676,GO:0003723,GO:0003729,GO:0003743,GO:0005488,GO:0005575,GO:0005622,GO:0005623,GO:0005737,GO:0005829,GO:0006412,GO:0006413,GO:0006417,GO:0006446,GO:0006518,GO:0006807,GO:0006950,GO:0006970,GO:0008135,GO:0008150,GO:0008152,GO:0009058,GO:0009059,GO:0009628,GO:0009651,GO:0009889,GO:0009894,GO:0009987,GO:0010035,GO:0010038,GO:0010467,GO:0010468,GO:0010556,GO:0010608,GO:0019219,GO:…	Binds the poly(A) tail of mRNA	35	0	323.31	334770000	177120000	264590000	304700000	249830000	297910000	253820000	289160000	361750000	198710000	217280000	220740000	306420000	235040000	233730000	233870000	224150000	306400000	161910000	237000000	303010000	314080000	304840000	310960000	432930000	309110000	235290000	269010000	234370000	232620000
BaAP.GP.2HG3259	Transducin beta-like protein 3 isoform A	GO:0032040,GO:0006364,GO:0034511,GO:0030686,GO:0005730,GO:0034471,GO:0009880,GO:0042274,GO:0009793,GO:0090502,GO:0051301	GO:0000462,GO:0003674,GO:0003676,GO:0003723,GO:0005488,GO:0005575,GO:0005622,GO:0005623,GO:0005634,GO:0005654,GO:0005730,GO:0006139,GO:0006364,GO:0006396,GO:0006725,GO:0006807,GO:0008150,GO:0008152,GO:0009987,GO:0010467,GO:0016070,GO:0016072,GO:0022613,GO:0030490,GO:0030515,GO:0030684,GO:0030686,GO:0031974,GO:0031981,GO:0032040,GO:0032991,GO:0034388,GO:0034470,GO:0034641,GO:0034660,GO:0042254,GO:…	Utp13 specific WD40 associated domain	35	0	314.47	77539000	49517000	64078000	23423000	73079000	53251000	61040000	29863000	0	0	33398000	72723000	32311000	53814000	31848000	51495000	13907000	21081000	19264000	104840000	27183000	61809000	48295000	81414000	45470000	130420000	64919000	102100000	96550000	165440000
BaAP.GP.3HG0474	Glyoxysomal fatty acid beta-oxidation multifunctional protein MFP-a	GO:0003857,GO:0006631,GO:0042579,GO:0004300,GO:0008692,GO:0055114,GO:0016021,GO:0044242,GO:0030258,GO:0072329	GO:0003674,GO:0003824,GO:0003857,GO:0004165,GO:0004300,GO:0005575,GO:0005618,GO:0005622,GO:0005623,GO:0005634,GO:0005730,GO:0005737,GO:0005777,GO:0005911,GO:0006082,GO:0006629,GO:0006631,GO:0006635,GO:0008150,GO:0008152,GO:0008692,GO:0009056,GO:0009062,GO:0009506,GO:0009514,GO:0009987,GO:0016042,GO:0016054,GO:0016491,GO:0016508,GO:0016614,GO:0016616,GO:0016829,GO:0016835,GO:0016836,GO:0016853,GO:…	Belongs to the enoyl-CoA hydratase isomerase family	35	0	323.31	223600000	100160000	106370000	132260000	291990000	326670000	123010000	96406000	115330000	114560000	237240000	198450000	114850000	192480000	147630000	218020000	243960000	222430000	42146000	152010000	174610000	321570000	368970000	283950000	330930000	217720000	158600000	216460000	228070000	213250000
BaAP.GP.3HG3035	AP-4 complex subunit epsilon	GO:0030124,GO:0016192,GO:0140312,GO:0006886,GO:0005794,GO:0030276,GO:0009506,GO:0005829,GO:0005905,GO:0030128,GO:0030131,GO:0098797,GO:0016021	GO:0005575,GO:0005622,GO:0005623,GO:0005737,GO:0005829,GO:0005911,GO:0009506,GO:0016020,GO:0030054,GO:0030117,GO:0030119,GO:0030124,GO:0032991,GO:0044424,GO:0044425,GO:0044444,GO:0044464,GO:0048475,GO:0055044,GO:0098796	Adaptin N terminal region	35	0	254.39	54945000	21422000	47933000	14404000	72546000	159180000	58245000	51493000	47984000	81354000	63938000	120890000	41739000	69096000	68045000	85466000	63382000	84954000	0	43041000	46205000	47315000	33445000	69153000	71738000	41566000	47914000	76346000	83863000	101670000
BaAP.GP.4HG1767	Importin subunit beta-1	GO:0008536,GO:0006606,GO:0005829,GO:0005634,GO:0008139,GO:0061608,GO:0016021,GO:0005344,GO:0020037,GO:0046872,GO:0015671	GO:0000060,GO:0003674,GO:0005048,GO:0005215,GO:0005488,GO:0005575,GO:0005622,GO:0005623,GO:0005634,GO:0005635,GO:0005737,GO:0006606,GO:0006607,GO:0006610,GO:0006810,GO:0006886,GO:0006913,GO:0008104,GO:0008139,GO:0008150,GO:0008565,GO:0012505,GO:0015031,GO:0015833,GO:0017038,GO:0031967,GO:0031974,GO:0031975,GO:0031981,GO:0033036,GO:0033218,GO:0033365,GO:0034399,GO:0034504,GO:0034613,GO:0042277,GO:…	Importin beta-2 subunit family protein	35	0	160.48	81929000	28142000	97784000	32844000	88273000	167960000	81531000	94609000	86380000	95630000	92091000	97090000	70509000	79581000	80673000	62496000	50626000	95265000	0	106530000	69799000	83659000	48558000	75468000	77679000	121550000	80976000	77729000	95305000	115430000
BaAP.GP.5HG3852	Proteasome component (PCI) domain	GO:0000502,GO:0043161,GO:0004134,GO:0005737,GO:0031981,GO:0016021,GO:0005977	GO:0000502,GO:0005575,GO:0005622,GO:0005623,GO:0005634,GO:0005737,GO:0005838,GO:0006508,GO:0006511,GO:0006807,GO:0007275,GO:0008150,GO:0008152,GO:0008541,GO:0009056,GO:0009057,GO:0009987,GO:0010498,GO:0019538,GO:0019941,GO:0022624,GO:0030163,GO:0031595,GO:0031974,GO:0031981,GO:0032501,GO:0032502,GO:0032991,GO:0043161,GO:0043170,GO:0043226,GO:0043227,GO:0043229,GO:0043231,GO:0043233,GO:0043632,GO:…	motif in proteasome subunits, Int-6, Nip-1 and TRIP-15	35	0	323.31	630790000	707630000	593140000	603530000	515990000	606140000	670220000	589430000	530620000	634210000	504640000	569540000	603780000	571850000	531450000	493790000	525230000	715260000	261320000	479550000	461000000	537010000	404090000	688070000	451910000	539500000	469590000	531390000	472150000	568380000
BaAP.GP.5HG1623	Trehalose-6-phosphate synthase13	GO:0005992,GO:0005829,GO:0003824,GO:0070413	GO:0003674,GO:0003824,GO:0003825,GO:0004805,GO:0005575,GO:0005622,GO:0005623,GO:0005737,GO:0005975,GO:0005984,GO:0005991,GO:0005992,GO:0006793,GO:0006796,GO:0006950,GO:0008150,GO:0008152,GO:0008194,GO:0009058,GO:0009311,GO:0009312,GO:0009987,GO:0016051,GO:0016311,GO:0016740,GO:0016757,GO:0016758,GO:0016787,GO:0016788,GO:0016791,GO:0019203,GO:0033554,GO:0034637,GO:0035251,GO:0042578,GO:0044237,GO:…	Glycosyltransferase family 20	35	0	172.12	115540000	45941000	92279000	16405000	45311000	42602000	57449000	65589000	29186000	0	27669000	39391000	58731000	79813000	77557000	46156000	48541000	26246000	77396000	48761000	89139000	50790000	43033000	44856000	13085000	82934000	46389000	54183000	70195000	62019000
BaAP.GP.5HG2924	UDP-glucose 6-dehydrogenase 3	GO:0006065,GO:0003979,GO:0005829,GO:0051287,GO:0005634,GO:0006024,GO:0055114	GO:0003674,GO:0003824,GO:0003979,GO:0005575,GO:0005576,GO:0005618,GO:0005622,GO:0005623,GO:0005634,GO:0005737,GO:0005829,GO:0005975,GO:0005976,GO:0006022,GO:0006023,GO:0006024,GO:0006065,GO:0006082,GO:0006139,GO:0006725,GO:0006793,GO:0006807,GO:0008150,GO:0008152,GO:0009058,GO:0009059,GO:0009225,GO:0009226,GO:0009664,GO:0009987,GO:0010393,GO:0016043,GO:0016053,GO:0016491,GO:0016614,GO:0016616,GO:…	UDP-glucose 6-dehydrogenase	35	0	323.31	461140000	746370000	462870000	579390000	1090500000	1512300000	376440000	471410000	356190000	839100000	1090300000	1461700000	203290000	437630000	323640000	933420000	1074500000	1319000000	182550000	508220000	338620000	736030000	892390000	1072500000	1215000000	344950000	367800000	373920000	1263900000	1325900000
BaAP.GP.5HG3019	Tubulin alpha chain	GO:0005200,GO:0005874,GO:0007017,GO:0007010,GO:0003924,GO:0005525,GO:0000278,GO:0071258,GO:0090378,GO:0005737,GO:0045298,GO:0009506,GO:0005618,GO:0005730,GO:0005515,GO:0005886	GO:0005575,GO:0005622,GO:0005623,GO:0005856,GO:0043226,GO:0043228,GO:0043229,GO:0043232,GO:0044424,GO:0044464	Tubulin is the major constituent of microtubules. It binds two moles of GTP, one at an exchangeable site on the beta chain and one at a non-exchangeable site on the alpha chain	35	0	323.31	9662900000	8497100000	10476000000	10947000000	8130800000	7154100000	13939000000	11517000000	9648700000	9340400000	6185900000	6498300000	7723600000	8018700000	9182400000	7036100000	7120000000	7674900000	4514800000	6842400000	7468400000	6494400000	4803100000	5057700000	5306700000	11243000000	10977000000	9437700000	8104000000	9447000000
BaAP.GP.6HG0536	Calnexin	GO:0051082,GO:0005783,GO:0006457,GO:0005509,GO:0030968,GO:0005789,GO:0016021,GO:0031300,GO:0065003	GO:0005575,GO:0005618,GO:0005622,GO:0005623,GO:0005737,GO:0005739,GO:0005773,GO:0005774,GO:0005783,GO:0005886,GO:0005911,GO:0009505,GO:0009506,GO:0009507,GO:0009536,GO:0012505,GO:0016020,GO:0030054,GO:0030312,GO:0031090,GO:0043226,GO:0043227,GO:0043229,GO:0043231,GO:0044422,GO:0044424,GO:0044437,GO:0044444,GO:0044446,GO:0044464,GO:0055044,GO:0071944,GO:0098588,GO:0098805	Calreticulin family	35	0	323.31	754090000	910590000	887510000	1193900000	1674500000	1702900000	973160000	771530000	1031500000	1691700000	1898600000	1697800000	885800000	1258800000	846610000	1547000000	1512600000	1548800000	1010600000	1605800000	1185600000	2187400000	2079900000	1746300000	1431200000	458040000	806850000	1276400000	1349900000	1791200000
BaAP.GP.6HG0119	Pre-mRNA-processing protein 40A	GO:0045292,GO:0071004,GO:0003723,GO:0005685,GO:0016592,GO:0005829	GO:0000375,GO:0000377,GO:0000398,GO:0003674,GO:0003676,GO:0003723,GO:0005488,GO:0005515,GO:0005575,GO:0005622,GO:0005623,GO:0005634,GO:0005654,GO:0005681,GO:0005684,GO:0005685,GO:0005737,GO:0005829,GO:0006139,GO:0006396,GO:0006397,GO:0006725,GO:0006807,GO:0006928,GO:0006996,GO:0007010,GO:0008150,GO:0008152,GO:0008360,GO:0008380,GO:0009987,GO:0010467,GO:0010564,GO:0016043,GO:0016070,GO:0016071,GO:…	Domain with 2 conserved Trp (W) residues	35	0	251.15	89652000	93828000	74076000	124610000	89755000	109740000	100050000	93950000	147200000	86203000	62235000	61742000	110750000	83248000	81481000	88064000	58630000	114720000	113830000	102000000	80355000	82669000	75086000	71006000	32344000	47482000	70804000	80991000	74913000	100800000
BaAP.GP.6HG1857	ABC transporter B family member 2	GO:0042626,GO:0055085,GO:0016021,GO:0016887,GO:0031226,GO:0005524	GO:0005575,GO:0005622,GO:0005623,GO:0005737,GO:0005739,GO:0016020,GO:0043226,GO:0043227,GO:0043229,GO:0043231,GO:0044424,GO:0044444,GO:0044464	ABC transporter transmembrane region	35	0	213.14	0	0	0	0	128170000	46498000	0	0	0	0	35271000	33628000	0	0	0	0	64404000	89263000	0	0	0	23269000	39510000	76285000	0	0	0	0	187960000	153300000
BaAP.GP.6HG2524	Isopentenyl-diphosphate Delta-isomerase	GO:0008239,GO:0005773,GO:0006508,GO:0005829,GO:0004452,GO:0005739,GO:0016021,GO:0005515,GO:0046872	GO:0003674,GO:0003824,GO:0004177,GO:0005575,GO:0005622,GO:0005623,GO:0005737,GO:0005773,GO:0005829,GO:0006508,GO:0006807,GO:0008150,GO:0008152,GO:0008233,GO:0008238,GO:0008239,GO:0016787,GO:0019538,GO:0043170,GO:0043226,GO:0043227,GO:0043229,GO:0043231,GO:0044238,GO:0044424,GO:0044444,GO:0044464,GO:0070011,GO:0071704,GO:0140096,GO:1901564	Nudix hydrolase	35	0	176.48	156960000	88448000	137080000	75445000	79765000	53070000	152510000	158060000	118810000	162660000	139710000	80168000	192120000	118220000	172060000	154230000	98056000	55536000	154230000	154990000	232500000	128870000	116510000	176950000	108260000	170350000	182360000	127450000	60440000	68922000
BaAP.GP.6HG2542	Leucine aminopeptidase 2 chloroplastic	GO:0008235,GO:0006508,GO:0005737,GO:0030145,GO:0004177,GO:0043231	GO:0000287,GO:0003674,GO:0003824,GO:0004177,GO:0005488,GO:0005575,GO:0005622,GO:0005623,GO:0005737,GO:0005773,GO:0005829,GO:0006508,GO:0006807,GO:0007275,GO:0007568,GO:0008150,GO:0008152,GO:0008233,GO:0008238,GO:0009507,GO:0009532,GO:0009536,GO:0009570,GO:0009987,GO:0010035,GO:0010038,GO:0010150,GO:0016043,GO:0016787,GO:0016805,GO:0019538,GO:0022607,GO:0030145,GO:0032501,GO:0032502,GO:0034214,GO:…	Cytosol aminopeptidase family, catalytic domain	35	0	323.31	561090000	689090000	586170000	636590000	677770000	734430000	630010000	760340000	745870000	652720000	785040000	742740000	825660000	491200000	535280000	581880000	553350000	709770000	668840000	615410000	542160000	560940000	511440000	644590000	873100000	614660000	646500000	576050000	692870000	573260000
BaAP.GP.7HG0514	Coatomer subunit beta'	GO:0030663,GO:0016192,GO:0005198,GO:0006886,GO:0030117,GO:0000139,GO:0016021	GO:0005575,GO:0005622,GO:0005623,GO:0005737,GO:0005794,GO:0005798,GO:0005829,GO:0006810,GO:0006886,GO:0006888,GO:0006890,GO:0006891,GO:0008104,GO:0008150,GO:0012505,GO:0012506,GO:0015031,GO:0015833,GO:0016020,GO:0016192,GO:0030117,GO:0030120,GO:0030126,GO:0030135,GO:0030137,GO:0030659,GO:0030660,GO:0030662,GO:0030663,GO:0031090,GO:0031410,GO:0031982,GO:0032991,GO:0033036,GO:0034613,GO:0042886,GO:…	The coatomer is a cytosolic protein complex that binds to dilysine motifs and reversibly associates with Golgi non- clathrin-coated vesicles, which further mediate biosynthetic protein transport from the ER, via the Golgi up to the trans Golgi network. Coatomer complex is required for budding from Golgi membranes, and is essential for the retrograde Golgi-to-ER transport of dilysine-tagged protei…	35	0	323.31	307790000	244630000	239670000	197010000	353050000	371250000	371800000	299330000	311510000	289610000	623390000	551980000	269100000	328770000	314250000	261920000	325490000	353830000	94891000	438150000	407990000	538610000	695030000	760620000	586680000	429260000	382640000	405030000	393940000	425600000
BaAP.GP.UnG0902	Alpha-1,4 glucan phosphorylase	GO:0102250,GO:0005975,GO:0009570,GO:0102499,GO:0008184,GO:0006112,GO:0030170,GO:0009501,GO:0009057,GO:0009414,GO:0042802,GO:0044248,GO:0009266,GO:0044260	GO:0000272,GO:0001101,GO:0003674,GO:0003824,GO:0004645,GO:0005488,GO:0005515,GO:0005575,GO:0005622,GO:0005623,GO:0005737,GO:0005975,GO:0005976,GO:0005977,GO:0005980,GO:0006073,GO:0006091,GO:0006112,GO:0006950,GO:0008144,GO:0008150,GO:0008152,GO:0008184,GO:0009056,GO:0009057,GO:0009251,GO:0009266,GO:0009414,GO:0009415,GO:0009501,GO:0009507,GO:0009532,GO:0009536,GO:0009570,GO:0009628,GO:0009987,GO:…	Phosphorylase is an important allosteric enzyme in carbohydrate metabolism. Enzymes from different sources differ in their regulatory mechanisms and in their natural substrates. However, all known phosphorylases share catalytic and structural properties	35	0	323.31	95318000	54229000	118220000	27062000	130150000	273730000	55496000	61088000	38895000	115780000	132920000	253440000	78433000	92086000	80180000	119420000	100060000	60855000	46362000	80282000	78919000	84320000	100510000	106360000	130700000	98153000	88256000	81635000	220390000	183620000
BaAP.GP.1HG0485	Asparaginyl-tRNA synthetase, cytoplasmic 1	GO:0004816,GO:0006421,GO:0005829,GO:0009507,GO:0005739,GO:0005524,GO:0003676,GO:0046686,GO:0009793	GO:0000003,GO:0003006,GO:0005575,GO:0005622,GO:0005623,GO:0005737,GO:0005739,GO:0005829,GO:0007275,GO:0008150,GO:0009507,GO:0009536,GO:0009790,GO:0009791,GO:0009793,GO:0010035,GO:0010038,GO:0010154,GO:0022414,GO:0032501,GO:0032502,GO:0042221,GO:0043226,GO:0043227,GO:0043229,GO:0043231,GO:0044424,GO:0044444,GO:0044464,GO:0046686,GO:0048316,GO:0048608,GO:0048731,GO:0048856,GO:0050896,GO:0061458	tRNA synthetases class II (D, K and N)	34	0	323.31	604950000	752180000	549760000	610070000	550630000	607770000	629680000	791280000	814850000	802490000	735830000	602060000	554420000	545690000	535800000	614750000	476100000	548620000	470690000	584920000	592190000	660310000	608430000	665580000	477900000	506770000	527410000	449800000	618630000	758910000
BaAP.GP.1HG0991	Exportin-4 isoform X1	#N/A	0	nuclear export signal receptor activity	34	0	162.84	0	0	0	0	16107000	47064000	16775000	31521000	11719000	31536000	8296500	43394000	22095000	29870000	28019000	31315000	11706000	30136000	0	26556000	32572000	30791000	12565000	29577000	0	25735000	15647000	27977000	100600000	67001000
BaAP.GP.1HG2311	Trehalose-6-phosphate synthase 6	GO:0005992,GO:0005829,GO:0003824,GO:0070413	0	Glycosyltransferase family 20	34	0	201.09	21767000	39087000	40538000	25689000	63381000	68944000	20660000	40026000	27859000	31245000	36109000	103000000	0	27802000	28134000	39598000	43918000	22513000	12213000	26991000	25848000	5884600	35935000	61822000	57923000	35329000	27981000	37126000	109660000	115760000
BaAP.GP.1HG2504	Tubulin alpha chain	GO:0005200,GO:0005874,GO:0007017,GO:0007010,GO:0003924,GO:0005525,GO:0000278,GO:0005737	GO:0005575,GO:0005622,GO:0005623,GO:0005856,GO:0043226,GO:0043228,GO:0043229,GO:0043232,GO:0044424,GO:0044464	Tubulin is the major constituent of microtubules. It binds two moles of GTP, one at an exchangeable site on the beta chain and one at a non-exchangeable site on the alpha chain	34	0	323.31	1064300000	1184700000	1343200000	944010000	1064900000	962080000	1757300000	1537400000	1683300000	1510300000	893000000	929920000	1129000000	1336900000	1997800000	1106100000	1363600000	1201300000	641870000	872820000	1237900000	1073700000	570590000	1056600000	772840000	1693800000	1976000000	1480700000	1290100000	1220900000
BaAP.GP.2HG1481	NAD-dependent malic enzyme 62 kDa	GO:0004471,GO:0006108,GO:0005739,GO:0055114,GO:0051287,GO:0006090,GO:0046872,GO:0070013,GO:0042803,GO:0005524	GO:0000166,GO:0003674,GO:0003824,GO:0004470,GO:0004471,GO:0005488,GO:0005515,GO:0005524,GO:0005575,GO:0005622,GO:0005623,GO:0005737,GO:0005739,GO:0005759,GO:0006082,GO:0006090,GO:0006108,GO:0006950,GO:0006970,GO:0008144,GO:0008150,GO:0008152,GO:0008270,GO:0009507,GO:0009536,GO:0009628,GO:0009651,GO:0009987,GO:0016491,GO:0016614,GO:0016615,GO:0016616,GO:0017076,GO:0019752,GO:0030554,GO:0031974,GO:…	malic enzyme	34	0	323.31	201910000	202140000	223100000	208060000	180870000	202750000	137770000	167050000	202740000	251690000	148460000	148340000	162270000	168880000	173200000	195720000	160810000	173940000	86800000	131380000	153390000	139990000	114830000	155320000	114330000	174230000	132100000	143590000	139790000	133800000
BaAP.GP.2HG3256	Putative WEB family protein chloroplastic	GO:0007131	GO:0000003,GO:0000228,GO:0000280,GO:0000793,GO:0000794,GO:0000795,GO:0005575,GO:0005622,GO:0005623,GO:0005634,GO:0005694,GO:0005737,GO:0005783,GO:0005856,GO:0005875,GO:0006139,GO:0006259,GO:0006310,GO:0006725,GO:0006807,GO:0006996,GO:0007049,GO:0007127,GO:0007131,GO:0008150,GO:0008152,GO:0009987,GO:0012505,GO:0015630,GO:0016043,GO:0022402,GO:0022414,GO:0031974,GO:0031981,GO:0032991,GO:0034641,GO:…	WEB family	34	0	225.65	43843000	0	26433000	0	0	12912000	127700000	46964000	89545000	44489000	0	20708000	95232000	62580000	71370000	15754000	0	0	0	34383000	81244000	41694000	0	24183000	0	64021000	94335000	42256000	38449000	71810000
BaAP.GP.2HG3919	Importin N-terminal domain-containing protein	GO:0008536,GO:0006606,GO:0005634,GO:0008139,GO:0005737,GO:0061608,GO:0005840,GO:0003735,GO:0006412	GO:0000060,GO:0003674,GO:0005048,GO:0005215,GO:0005488,GO:0005575,GO:0005622,GO:0005623,GO:0005634,GO:0005635,GO:0005737,GO:0005829,GO:0006606,GO:0006607,GO:0006610,GO:0006810,GO:0006886,GO:0006913,GO:0008104,GO:0008139,GO:0008150,GO:0008565,GO:0009892,GO:0009987,GO:0010468,GO:0010605,GO:0010608,GO:0010629,GO:0012505,GO:0015031,GO:0015833,GO:0016020,GO:0016043,GO:0016441,GO:0016458,GO:0017038,GO:…	attrn1,trn1	34	0	323.31	127620000	37012000	88999000	85886000	106810000	100220000	133160000	166140000	117270000	98469000	96351000	100570000	95257000	127690000	148700000	124310000	92463000	75609000	0	173730000	173130000	140630000	149220000	181200000	138350000	196650000	127420000	104730000	185350000	130030000
BaAP.GP.3HG0381	E3 ubiquitin-protein ligase	GO:0071596,GO:0061630,GO:0000151,GO:0008270,GO:0005737,GO:0016567,GO:0048475,GO:0000178,GO:0005730,GO:0098796,GO:0016874,GO:0003723,GO:0003677,GO:0016021,GO:0010029,GO:0050994,GO:0050832,GO:0009737,GO:0000460,GO:0016192,GO:0006886,GO:0010468	GO:0000003,GO:0000151,GO:0000280,GO:0001101,GO:0003674,GO:0003824,GO:0004842,GO:0005488,GO:0005575,GO:0005622,GO:0005623,GO:0005737,GO:0006139,GO:0006259,GO:0006310,GO:0006325,GO:0006342,GO:0006355,GO:0006464,GO:0006508,GO:0006511,GO:0006725,GO:0006807,GO:0006950,GO:0006952,GO:0006996,GO:0007049,GO:0007127,GO:0007131,GO:0007140,GO:0007141,GO:0007276,GO:0007283,GO:0008150,GO:0008152,GO:0009056,GO:…	Putative zinc finger in N-recognin (UBR box)	34	0	118.46	0	0	0	0	0	0	0	0	0	0	0	25649000	0	14123000	0	0	0	13329000	0	24514000	0	13079000	12420000	16483000	0	10898000	15151000	17100000	17815000	36963000
BaAP.GP.3HG0092	Alpha-xylosidase 1	GO:0030246,GO:0005975,GO:0004553	0	Belongs to the glycosyl hydrolase 31 family	34	0	323.31	345350000	242320000	342710000	123930000	199410000	215570000	221450000	165100000	158660000	152210000	306420000	192680000	301660000	299620000	283600000	252970000	210770000	93736000	153080000	317400000	354370000	335460000	198350000	166280000	264650000	177150000	358330000	358510000	291170000	254080000
BaAP.GP.3HG1107	Importin subunit alpha	GO:0061608,GO:0006606,GO:0042025,GO:0008139,GO:0005737,GO:0016746,GO:0005634,GO:0005618,GO:0012505,GO:0070013,GO:0016032,GO:0031967,GO:0043232,GO:0016021	GO:0000003,GO:0003006,GO:0003674,GO:0005048,GO:0005215,GO:0005488,GO:0005575,GO:0005618,GO:0005622,GO:0005623,GO:0005634,GO:0005635,GO:0005643,GO:0005654,GO:0005730,GO:0005737,GO:0005829,GO:0005911,GO:0006606,GO:0006607,GO:0006810,GO:0006886,GO:0006913,GO:0006950,GO:0006952,GO:0007275,GO:0007276,GO:0008104,GO:0008139,GO:0008150,GO:0008565,GO:0009506,GO:0009555,GO:0009987,GO:0012505,GO:0015031,GO:…	Binds specifically and directly to substrates containing either a simple or bipartite NLS motif. Promotes docking of import substrates to the nuclear envelope	34	0	323.31	902690000	1059700000	1007100000	1227600000	846440000	827540000	886280000	865540000	1207600000	1114300000	858920000	802150000	694220000	783250000	771560000	754940000	723630000	843260000	825540000	1014000000	930130000	892530000	981920000	1059100000	785890000	1056000000	967720000	994630000	909810000	1022100000
BaAP.GP.3HG1841	ATP synthase subunit beta	GO:0000275,GO:0046933,GO:0015985,GO:0006754,GO:0016887,GO:0005524,GO:0008017,GO:0004672,GO:0016491,GO:1990542,GO:0046907,GO:0006119,GO:0042558,GO:0000226,GO:0006468,GO:0055114	GO:0000166,GO:0003674,GO:0005488,GO:0005524,GO:0005575,GO:0005622,GO:0005623,GO:0005737,GO:0005739,GO:0005740,GO:0005743,GO:0006139,GO:0006163,GO:0006164,GO:0006725,GO:0006753,GO:0006754,GO:0006793,GO:0006796,GO:0006807,GO:0006810,GO:0006811,GO:0006812,GO:0008144,GO:0008150,GO:0008152,GO:0009058,GO:0009117,GO:0009123,GO:0009124,GO:0009126,GO:0009127,GO:0009141,GO:0009142,GO:0009144,GO:0009145,GO:…	ATP synthase subunit beta	34	0	136.69	218420000	168280000	148020000	209980000	116480000	103710000	133600000	167150000	259240000	181370000	114220000	137120000	125030000	135300000	165560000	101750000	105350000	105540000	128940000	102080000	120010000	141910000	98232000	117780000	125500000	142830000	123790000	148130000	111210000	97536000
BaAP.GP.3HG1472	SIT4 phosphatase-associated family protein isoform 2	GO:0019903,GO:0043666,GO:0005774,GO:0019888	0	SIT4 phosphatase-associated protein	34	0	323.31	45477000	41644000	46476000	29303000	58942000	131590000	95814000	96988000	104770000	100310000	144750000	148840000	61169000	72373000	118100000	53608000	40682000	68238000	93694000	120660000	114310000	99864000	159870000	167410000	110260000	84694000	161740000	107830000	169500000	193930000
BaAP.GP.3HG3016	OBG-type G domain-containing protein (Fragment)	GO:0005525,GO:0005737,GO:0016887	GO:0003674,GO:0003824,GO:0003924,GO:0005575,GO:0005622,GO:0005623,GO:0005737,GO:0005829,GO:0005911,GO:0006950,GO:0006970,GO:0008150,GO:0009506,GO:0009628,GO:0009651,GO:0010035,GO:0010038,GO:0016462,GO:0016787,GO:0016817,GO:0016818,GO:0016887,GO:0017111,GO:0030054,GO:0042221,GO:0044424,GO:0044444,GO:0044464,GO:0046686,GO:0047484,GO:0048519,GO:0048583,GO:0048585,GO:0050789,GO:0050896,GO:0055044,GO:…	Hydrolyzes ATP, and can also hydrolyze GTP with lower efficiency. Has lower affinity for GTP	34	0	323.31	659180000	617930000	702410000	925810000	695110000	759710000	622280000	816590000	898940000	772200000	564180000	734860000	524980000	655760000	691680000	737300000	525020000	626610000	720020000	696500000	660270000	585430000	544380000	740400000	515690000	702510000	568210000	576430000	665340000	760340000
BaAP.GP.4HG0337	Tubulin alpha chain	GO:0005200,GO:0005874,GO:0007017,GO:0007010,GO:0003924,GO:0005525,GO:0000278,GO:0005737	GO:0005575,GO:0005622,GO:0005623,GO:0005856,GO:0043226,GO:0043228,GO:0043229,GO:0043232,GO:0044424,GO:0044464	Tubulin is the major constituent of microtubules. It binds two moles of GTP, one at an exchangeable site on the beta chain and one at a non-exchangeable site on the alpha chain	34	0	35.426	0	0	0	0	0	0	119130000	62486000	145850000	86649000	0	0	0	0	33695000	0	0	0	37931000	0	48606000	30460000	0	0	56525000	45429000	96795000	79711000	58198000	74417000
BaAP.GP.4HG0376	BED-type domain-containing protein	GO:0046983,GO:0009791,GO:0005634,GO:0003677,GO:0005829,GO:0046872,GO:0016740	GO:0000976,GO:0000977,GO:0001012,GO:0001067,GO:0003674,GO:0003676,GO:0003677,GO:0003690,GO:0003700,GO:0005488,GO:0005575,GO:0005622,GO:0005623,GO:0005634,GO:0005737,GO:0005829,GO:0006355,GO:0006357,GO:0007275,GO:0008150,GO:0009791,GO:0009889,GO:0010468,GO:0010556,GO:0019219,GO:0019222,GO:0031323,GO:0031326,GO:0032501,GO:0032502,GO:0043226,GO:0043227,GO:0043229,GO:0043231,GO:0043565,GO:0044212,GO:…	RNA polymerase II regulatory region DNA binding	34	0	323.31	472060000	227780000	412250000	270280000	294120000	197980000	516270000	289690000	280610000	241630000	311800000	235300000	315220000	501770000	432170000	378060000	310990000	291110000	296780000	416250000	426270000	619610000	494460000	444610000	314340000	614260000	480960000	702530000	293930000	357780000
BaAP.GP.4HG0754	UDP-glucose 6-dehydrogenase 3	GO:0003979,GO:0006065,GO:0005829,GO:0051287,GO:0005634,GO:0006024,GO:0055114	GO:0003674,GO:0003824,GO:0003979,GO:0005575,GO:0005576,GO:0005618,GO:0005622,GO:0005623,GO:0005634,GO:0005737,GO:0005829,GO:0005975,GO:0005976,GO:0006022,GO:0006023,GO:0006024,GO:0006065,GO:0006082,GO:0006139,GO:0006725,GO:0006793,GO:0006807,GO:0008150,GO:0008152,GO:0009058,GO:0009059,GO:0009225,GO:0009226,GO:0009664,GO:0009987,GO:0010393,GO:0016043,GO:0016053,GO:0016491,GO:0016614,GO:0016616,GO:…	UDP-glucose 6-dehydrogenase	34	0	323.31	217150000	264100000	268720000	320220000	383150000	432760000	225880000	293910000	261730000	355110000	281970000	383100000	129850000	217670000	234310000	288350000	263770000	340750000	93195000	243900000	230120000	236580000	195360000	329940000	364270000	276980000	348580000	291880000	437710000	372350000
BaAP.GP.4HG2034	Mitochondrial-processing peptidase subunit beta like	GO:0004222,GO:0006508,GO:0017087,GO:0006626,GO:0046872,GO:0005743,GO:0051604,GO:0016021,GO:0044267	GO:0003674,GO:0003824,GO:0004175,GO:0004222,GO:0005488,GO:0005575,GO:0005618,GO:0005622,GO:0005623,GO:0005634,GO:0005730,GO:0005737,GO:0005739,GO:0005740,GO:0005741,GO:0005743,GO:0005746,GO:0005750,GO:0005758,GO:0005759,GO:0005773,GO:0005774,GO:0006091,GO:0006119,GO:0006122,GO:0006139,GO:0006163,GO:0006508,GO:0006725,GO:0006753,GO:0006793,GO:0006796,GO:0006807,GO:0008150,GO:0008152,GO:0008233,GO:…	Belongs to the peptidase M16 family	34	0	323.31	699640000	782540000	808960000	823060000	1115200000	1077400000	722390000	917090000	984230000	978800000	893360000	767680000	841180000	774740000	817140000	766500000	812370000	789700000	575880000	790130000	706180000	632920000	777730000	607710000	582190000	539480000	481840000	632450000	588790000	548660000
BaAP.GP.4HG2318	60S ribosomal protein L4, C-terminal domain-containing protein	GO:0003735,GO:0006412,GO:0005840,GO:0003723,GO:0005829,GO:1990904,GO:0009506,GO:0005774,GO:0005730,GO:0005886	GO:0002181,GO:0003674,GO:0003676,GO:0003723,GO:0003729,GO:0003735,GO:0005198,GO:0005488,GO:0005575,GO:0005618,GO:0005622,GO:0005623,GO:0005634,GO:0005730,GO:0005737,GO:0005773,GO:0005774,GO:0005829,GO:0005840,GO:0005844,GO:0005886,GO:0005911,GO:0006412,GO:0006518,GO:0006807,GO:0008150,GO:0008152,GO:0009058,GO:0009059,GO:0009506,GO:0009507,GO:0009536,GO:0009719,GO:0009725,GO:0009735,GO:0009987,GO:…	60S ribosomal protein	34	0	323.31	6919000000	8141000000	7627300000	8010700000	7251600000	6534900000	5932000000	6697400000	7276000000	6843000000	6867000000	5929000000	5239300000	6308000000	6169900000	5942300000	5979100000	5060500000	5281300000	5572200000	3967000000	4757400000	4663900000	4677100000	4937500000	5075100000	4513800000	5090300000	4271900000	5201000000
BaAP.GP.5HG0891	Ribosomal protein 1	GO:0003735,GO:0006412,GO:0022625,GO:0003723,GO:0000027,GO:0016020,GO:0048193	GO:0000027,GO:0003674,GO:0003676,GO:0003723,GO:0003729,GO:0003735,GO:0005198,GO:0005488,GO:0005575,GO:0005618,GO:0005622,GO:0005623,GO:0005634,GO:0005730,GO:0005737,GO:0005773,GO:0005774,GO:0005829,GO:0005840,GO:0005844,GO:0005886,GO:0005911,GO:0006412,GO:0006518,GO:0006807,GO:0006996,GO:0008150,GO:0008152,GO:0009058,GO:0009059,GO:0009506,GO:0009987,GO:0010467,GO:0015934,GO:0016020,GO:0016043,GO:…	Belongs to the universal ribosomal protein uL3 family	34	0	323.31	1024300000	788000000	770690000	926630000	884210000	843900000	694840000	642690000	495600000	597610000	618050000	684840000	589240000	658620000	682980000	563630000	577390000	834170000	906030000	758760000	658140000	971060000	818780000	406600000	576920000	737490000	535620000	783830000	735310000	874140000
BaAP.GP.5HG3779	Salt tolerance protein II	GO:0009269	0	Water Stress and Hypersensitive response	34	0	323.31	867690000	821740000	929350000	1154800000	1024900000	911550000	996760000	906490000	1269000000	649260000	1028600000	667600000	900370000	1074100000	1056600000	981550000	1227600000	566340000	1068300000	1012000000	1214800000	718250000	834470000	560930000	812340000	529540000	964510000	884900000	530920000	433610000
BaAP.GP.5HG1229	Kinesin-like protein KIN-5D	GO:0003777,GO:0007018,GO:0005874,GO:0008017,GO:0000160,GO:0005524,GO:0016887	GO:0000226,GO:0000278,GO:0000281,GO:0000902,GO:0000910,GO:0000911,GO:0003674,GO:0003774,GO:0003777,GO:0003824,GO:0005575,GO:0005622,GO:0005623,GO:0005819,GO:0005856,GO:0005871,GO:0005874,GO:0005875,GO:0005886,GO:0006928,GO:0006996,GO:0007010,GO:0007017,GO:0007018,GO:0007049,GO:0007051,GO:0007052,GO:0008150,GO:0008574,GO:0009653,GO:0009826,GO:0009987,GO:0015630,GO:0016020,GO:0016043,GO:0016049,GO:…	Belongs to the TRAFAC class myosin-kinesin ATPase superfamily. Kinesin family	34	0	115.36	0	0	33164000	22816000	25557000	21322000	0	0	0	17980000	0	0	0	12721000	20767000	0	0	44158000	0	29915000	0	21593000	0	4355000	0	10429000	0	22939000	39633000	93864000
BaAP.GP.5HG3009	Eukaryotic translation initiation factor 3 subunit C	GO:0031369,GO:0001732,GO:0005852,GO:0033290,GO:0003743,GO:0016282,GO:0000502,GO:0003885,GO:0005634,GO:0071949,GO:0005829,GO:0003729,GO:0016020,GO:0055114	GO:0003674,GO:0003676,GO:0003723,GO:0003729,GO:0005488,GO:0005515,GO:0005575,GO:0005622,GO:0005623,GO:0005634,GO:0005737,GO:0005829,GO:0005852,GO:0006412,GO:0006413,GO:0006518,GO:0006807,GO:0008150,GO:0008152,GO:0009058,GO:0009059,GO:0009987,GO:0010467,GO:0019538,GO:0031369,GO:0032991,GO:0034641,GO:0034645,GO:0043043,GO:0043170,GO:0043226,GO:0043227,GO:0043229,GO:0043231,GO:0043603,GO:0043604,GO:…	component of the eukaryotic translation initiation factor 3 (eIF-3) complex, which is involved in protein synthesis of a specialized repertoire of mRNAs and, together with other initiation factors, stimulates binding of mRNA and methionyl-tRNAi to the 40S ribosome. The eIF-3 complex specifically targets and initiates translation of a subset of mRNAs involved in cell proliferation	34	0	64.712	0	0	0	0	14581000	29784000	0	0	0	26104000	37969000	21382000	0	0	0	0	0	0	0	20994000	0	0	15759000	25946000	21258000	0	0	0	64051000	26986000
BaAP.GP.5HG3307	Vacuolar protein sorting-associated protein 35	GO:0030906,GO:0042147,GO:0004675,GO:0005829,GO:0015031,GO:0005770,GO:0003924,GO:0005525,GO:0005886,GO:0034613,GO:0016021,GO:0002229,GO:0007178,GO:0042742,GO:0003723,GO:0007264	GO:0003674,GO:0005215,GO:0005575,GO:0005622,GO:0005623,GO:0005737,GO:0005768,GO:0005770,GO:0005771,GO:0006810,GO:0006886,GO:0008104,GO:0008150,GO:0008565,GO:0010008,GO:0012505,GO:0015031,GO:0015833,GO:0016020,GO:0016192,GO:0016197,GO:0016482,GO:0030904,GO:0031090,GO:0031410,GO:0031982,GO:0032991,GO:0033036,GO:0034613,GO:0042147,GO:0042886,GO:0043226,GO:0043227,GO:0043229,GO:0043231,GO:0044422,GO:…	Plays a role in vesicular protein sorting	34	0	247.9	51903000	16256000	47905000	23815000	54152000	41620000	84367000	66248000	32823000	57159000	65862000	44532000	31322000	60453000	51176000	47186000	53568000	58011000	0	41912000	49496000	78424000	55730000	88912000	73709000	87930000	48545000	60809000	36856000	60014000
BaAP.GP.5HG3359	Ribosomal protein L7	GO:0000463,GO:0022625,GO:0003735,GO:0003723,GO:0016021	GO:0000463,GO:0000470,GO:0002181,GO:0003674,GO:0003676,GO:0003723,GO:0003729,GO:0003735,GO:0005198,GO:0005488,GO:0005575,GO:0005618,GO:0005622,GO:0005623,GO:0005737,GO:0005773,GO:0005774,GO:0005829,GO:0005840,GO:0005844,GO:0005886,GO:0006139,GO:0006364,GO:0006396,GO:0006412,GO:0006518,GO:0006725,GO:0006807,GO:0008150,GO:0008152,GO:0009058,GO:0009059,GO:0009507,GO:0009536,GO:0009987,GO:0010467,GO:…	60S ribosomal protein	34	0	323.31	2059000000	2345300000	2369300000	3427200000	2150700000	2112400000	2889500000	2217500000	2205000000	4038400000	2888500000	2194300000	2270400000	2329500000	2857800000	2007500000	2201600000	1799700000	3902400000	4101900000	3304100000	3098200000	3146000000	2704400000	3267000000	2939700000	3185000000	3341600000	2499500000	2687300000
BaAP.GP.5HG3372	DEAD-box ATP-dependent RNA helicase	GO:0004386,GO:0043186,GO:0005634,GO:0005524,GO:0042579,GO:0005829,GO:0003676,GO:0070013,GO:0140098,GO:0005886	GO:0003674,GO:0003724,GO:0003824,GO:0004004,GO:0004386,GO:0005575,GO:0005622,GO:0005623,GO:0005634,GO:0005730,GO:0005737,GO:0006139,GO:0006725,GO:0006807,GO:0008026,GO:0008150,GO:0008152,GO:0008186,GO:0009987,GO:0010501,GO:0016070,GO:0016462,GO:0016787,GO:0016817,GO:0016818,GO:0016887,GO:0017111,GO:0031974,GO:0031981,GO:0034641,GO:0042623,GO:0043170,GO:0043226,GO:0043227,GO:0043228,GO:0043229,GO:…	DEAD-like helicases superfamily	34	0	323.31	622510000	614620000	555010000	495760000	437480000	523490000	546580000	510180000	505070000	541170000	454170000	416730000	449760000	524470000	409590000	382260000	405520000	469640000	368840000	439520000	420030000	530200000	554890000	483890000	502050000	392110000	457970000	586340000	394260000	541000000
BaAP.GP.6HG0016	E3 ubiquitin-protein ligase UPL3	GO:0004842,GO:0016567,GO:0005886,GO:0016021,GO:0016874,GO:0010091,GO:0042023	GO:0000902,GO:0000904,GO:0003674,GO:0003824,GO:0004842,GO:0005575,GO:0005622,GO:0005623,GO:0005737,GO:0005886,GO:0006139,GO:0006259,GO:0006260,GO:0006261,GO:0006464,GO:0006725,GO:0006807,GO:0007049,GO:0008150,GO:0008152,GO:0009058,GO:0009059,GO:0009653,GO:0009888,GO:0009987,GO:0010026,GO:0010090,GO:0010091,GO:0016020,GO:0016043,GO:0016567,GO:0016740,GO:0019538,GO:0019787,GO:0022402,GO:0030154,GO:…	Domain Homologous to E6-AP Carboxyl Terminus with	34	0	241.94	24911000	19914000	0	0	20465000	24463000	20404000	0	0	13036000	0	27958000	0	16438000	15554000	13669000	13944000	33588000	0	0	0	11593000	0	18357000	14055000	16971000	0	25613000	21312000	32537000
BaAP.GP.6HG1274	C2 domain-containing protein	GO:0045053,GO:0019898,GO:0006623,GO:0016021	0	Vacuolar protein sorting-associated protein 62	34	0	154.17	0	0	12076000	0	19390000	36608000	0	0	0	0	0	18457000	0	12823000	0	0	12100000	14573000	0	0	0	0	0	0	0	10308000	0	13485000	23835000	49682000
BaAP.GP.6HG2393	Opaque endosperm1	GO:0016459,GO:0003779,GO:0007015,GO:0003774,GO:0005524,GO:0044877	GO:0000146,GO:0000166,GO:0000331,GO:0003674,GO:0003774,GO:0003779,GO:0003824,GO:0005488,GO:0005515,GO:0005524,GO:0005575,GO:0005622,GO:0005623,GO:0005634,GO:0005635,GO:0005737,GO:0005773,GO:0005856,GO:0006810,GO:0006928,GO:0007097,GO:0008092,GO:0008144,GO:0008150,GO:0008360,GO:0009987,GO:0012505,GO:0015629,GO:0016020,GO:0016462,GO:0016787,GO:0016817,GO:0016818,GO:0016887,GO:0017076,GO:0017111,GO:…	Belongs to the TRAFAC class myosin-kinesin ATPase superfamily. Myosin family	34	0	85.776	0	0	0	28460000	20950000	15164000	0	0	0	0	0	21326000	0	0	0	0	0	44485000	0	0	0	0	0	21152000	0	16043000	0	16600000	23456000	30581000
BaAP.GP.6HG2618	26S proteasome regulatory particle triple-A ATPase protein	GO:0030163,GO:0000502,GO:0005524,GO:0045899,GO:0008233,GO:0005737,GO:0006508,GO:0005634,GO:0016021,GO:0009553,GO:0009555,GO:0044265,GO:0044267	GO:0000502,GO:0003674,GO:0003824,GO:0005488,GO:0005515,GO:0005575,GO:0005622,GO:0005623,GO:0005634,GO:0005737,GO:0005829,GO:0005838,GO:0006355,GO:0006357,GO:0006508,GO:0006511,GO:0006807,GO:0006950,GO:0008134,GO:0008150,GO:0008152,GO:0008540,GO:0009056,GO:0009057,GO:0009889,GO:0009891,GO:0009893,GO:0009894,GO:0009896,GO:0009987,GO:0010033,GO:0010243,GO:0010468,GO:0010498,GO:0010556,GO:0010557,GO:…	Belongs to the AAA ATPase family	34	0	323.31	875560000	833570000	790130000	964230000	759800000	731590000	773480000	739810000	986260000	982370000	752340000	817110000	619270000	657640000	643140000	623600000	629730000	685290000	485160000	621540000	592260000	580380000	628420000	745470000	478330000	646230000	534940000	592980000	771970000	774290000
BaAP.GP.7HG1266	Ketose-bisphosphate aldolase class-II family protein	GO:0016832,GO:0005975,GO:0005634,GO:0050661,GO:0055114,GO:0051287,GO:0008270,GO:0016491	0	Ketose-bisphosphate aldolase class-II family protein	34	0	191.37	140260000	279190000	97567000	171360000	116430000	141150000	93541000	125520000	66577000	116910000	82096000	110270000	117130000	149050000	116140000	109990000	122340000	121880000	40715000	111480000	116910000	156240000	77319000	110310000	39169000	132090000	50578000	80160000	118980000	115140000
BaAP.GP.7HG1921	Polyadenylate-binding protein (Fragment)	GO:0003723,GO:0005737,GO:0046686,GO:1990904,GO:0005634,GO:0006355,GO:0042025,GO:0008270,GO:0003700,GO:0003677	GO:0003674,GO:0003676,GO:0003723,GO:0003729,GO:0003743,GO:0005488,GO:0005575,GO:0005622,GO:0005623,GO:0005737,GO:0005829,GO:0006412,GO:0006413,GO:0006417,GO:0006446,GO:0006518,GO:0006807,GO:0006950,GO:0006970,GO:0008135,GO:0008150,GO:0008152,GO:0009058,GO:0009059,GO:0009628,GO:0009651,GO:0009889,GO:0009894,GO:0009987,GO:0010035,GO:0010038,GO:0010467,GO:0010468,GO:0010556,GO:0010608,GO:0019219,GO:…	Binds the poly(A) tail of mRNA	34	0	323.31	106850000	92685000	102910000	108560000	155190000	203860000	109020000	96764000	123310000	124240000	131500000	114720000	123330000	127740000	112190000	118290000	150810000	196130000	0	78993000	63580000	213250000	249920000	264790000	153760000	108380000	91757000	140160000	152450000	170790000
BaAP.GP.7HG2532	Transcriptional elongation regulator MINIYO	GO:0030154,GO:0005634,GO:0005515,GO:0016021,GO:0005737	GO:0005575,GO:0005622,GO:0005623,GO:0005634,GO:0006139,GO:0006351,GO:0006366,GO:0006725,GO:0006807,GO:0008150,GO:0008152,GO:0009058,GO:0009059,GO:0009987,GO:0010467,GO:0016070,GO:0018130,GO:0019438,GO:0030154,GO:0032502,GO:0032774,GO:0034641,GO:0034645,GO:0034654,GO:0043170,GO:0043226,GO:0043227,GO:0043229,GO:0043231,GO:0044237,GO:0044238,GO:0044249,GO:0044260,GO:0044271,GO:0044424,GO:0044464,GO:…	RPAP1-like, N-terminal	34	0	188.08	32559000	0	11575000	45171000	16121000	43136000	0	30772000	0	27941000	0	30117000	5038600	20126000	22808000	19585000	18881000	37860000	0	34826000	12458000	14356000	23861000	26121000	12443000	26626000	26011000	30709000	73283000	49734000
BaAP.GP.7HG3737	Putative glycosyl transferase family protein	GO:0003843,GO:0006075,GO:0000148,GO:0016021	0	1,3-beta-glucan synthase component	34	0	54.042	23209000	22706000	12345000	15236000	0	0	0	0	0	0	0	0	0	0	0	0	0	0	0	18526000	0	25139000	0	18268000	0	11029000	0	11630000	13251000	38054000
BaAP.GP.7HG1969	WD-40 repeat protein-like isoform 1	GO:0010229,GO:0006355	GO:0000003,GO:0001101,GO:0003002,GO:0003006,GO:0003674,GO:0005488,GO:0005515,GO:0005575,GO:0005622,GO:0005623,GO:0005634,GO:0005737,GO:0005829,GO:0006355,GO:0007154,GO:0007165,GO:0007275,GO:0007389,GO:0008150,GO:0009653,GO:0009719,GO:0009725,GO:0009733,GO:0009753,GO:0009755,GO:0009790,GO:0009791,GO:0009793,GO:0009867,GO:0009888,GO:0009889,GO:0009890,GO:0009892,GO:0009933,GO:0009987,GO:0010014,GO:…	WD40 repeats	34	0	323.31	230500000	154210000	173180000	293620000	170700000	176210000	199540000	181770000	182180000	157030000	78232000	112750000	177510000	153200000	126370000	209420000	137990000	143460000	65835000	156350000	172170000	119310000	55921000	111090000	92581000	138830000	166490000	160540000	163220000	173710000
BaAP.GP.1HG1367	Phagocyte signaling-impaired protein isoform X2	GO:0031416,GO:0004596,GO:0017196	GO:0000323,GO:0002376,GO:0005575,GO:0005622,GO:0005623,GO:0005737,GO:0005764,GO:0005773,GO:0005829,GO:0005911,GO:0006464,GO:0006473,GO:0006474,GO:0006807,GO:0006810,GO:0006897,GO:0006909,GO:0006911,GO:0006955,GO:0008150,GO:0008152,GO:0009506,GO:0009987,GO:0010324,GO:0010467,GO:0016043,GO:0016192,GO:0017196,GO:0018193,GO:0018206,GO:0019538,GO:0030054,GO:0031248,GO:0031365,GO:0031414,GO:0031416,GO:…	Phagocyte signaling-impaired protein	33	0	149.19	50429000	25171000	53133000	17020000	33237000	86160000	32278000	42005000	0	37956000	7640500	76828000	28396000	76325000	47762000	48326000	48644000	9153300	0	88013000	75841000	79569000	42253000	67067000	30628000	107040000	36616000	62897000	137320000	121900000
BaAP.GP.1HG2957	Spliceosome RNA helicase BAT1 isoform 1	GO:0004386,GO:0005524,GO:0003676	0	Type III restriction enzyme, res subunit	33	0	323.31	844890000	1371700000	729410000	1068100000	964390000	842190000	1174300000	1010900000	1037800000	881680000	703330000	744640000	1207900000	1014700000	1175800000	887370000	898270000	886340000	921630000	898560000	951410000	804520000	764830000	947890000	638890000	1186000000	972960000	749580000	795930000	1062600000
BaAP.GP.1HG1219	Beta-tubulin folding cofactor D	GO:0007021,GO:0048487,GO:0009506,GO:0007023,GO:0005096,GO:0043547,GO:0005829,GO:0000226,GO:0009793	GO:0000003,GO:0000226,GO:0003006,GO:0003674,GO:0005096,GO:0005488,GO:0005515,GO:0005575,GO:0005622,GO:0005623,GO:0005737,GO:0005829,GO:0005856,GO:0005874,GO:0005911,GO:0006457,GO:0006996,GO:0007010,GO:0007017,GO:0007021,GO:0007275,GO:0008047,GO:0008092,GO:0008150,GO:0009506,GO:0009790,GO:0009791,GO:0009793,GO:0009987,GO:0010154,GO:0015630,GO:0015631,GO:0016043,GO:0022414,GO:0022607,GO:0030054,GO:…	Tubulin folding cofactor D C terminal	33	0	152.57	61166000	68203000	46559000	82485000	33640000	56469000	32125000	49568000	29225000	54296000	22065000	51067000	34492000	40291000	33455000	41485000	33435000	70417000	0	45167000	44383000	65312000	23427000	39102000	29640000	48522000	33972000	56038000	64671000	76847000
BaAP.GP.2HG0620	Ubiquitin carboxyl-terminal hydrolase	GO:0036459,GO:0016579,GO:0005829,GO:0005634,GO:0006511,GO:0016021,GO:0004197,GO:0016301,GO:0005975,GO:0016310	GO:0005575,GO:0005622,GO:0005623,GO:0005634,GO:0043226,GO:0043227,GO:0043229,GO:0043231,GO:0044424,GO:0044464	Belongs to the peptidase C19 family	33	0	323.31	199310000	128850000	143610000	103990000	129330000	112860000	277260000	231290000	203560000	137900000	247930000	226630000	196390000	160590000	165780000	101960000	103150000	105920000	273270000	180240000	188920000	236980000	259170000	243240000	69327000	184900000	166370000	175160000	123090000	151290000
BaAP.GP.3HG0560	DEAD-box ATP-dependent RNA helicase 40	GO:0004386,GO:1990904,GO:0005634,GO:0005524,GO:0005737,GO:0016021,GO:0003676,GO:0140098	GO:0003674,GO:0003724,GO:0003824,GO:0004004,GO:0004386,GO:0005575,GO:0005622,GO:0005623,GO:0005634,GO:0005730,GO:0005737,GO:0005773,GO:0006139,GO:0006725,GO:0006807,GO:0008026,GO:0008150,GO:0008152,GO:0008186,GO:0009987,GO:0010501,GO:0016070,GO:0016462,GO:0016787,GO:0016817,GO:0016818,GO:0016887,GO:0017111,GO:0031974,GO:0031981,GO:0034641,GO:0042623,GO:0043170,GO:0043226,GO:0043227,GO:0043228,GO:…	Type III restriction enzyme, res subunit	33	0	234.95	105590000	62814000	109020000	144710000	122630000	115760000	121580000	110560000	136790000	82774000	77704000	87066000	122390000	109430000	76025000	94131000	62756000	99845000	50633000	83986000	74909000	85916000	57333000	77565000	72196000	79260000	71911000	88957000	76982000	89223000
BaAP.GP.3HG1121	Topless-related protein 2	GO:0006355	0	WD domain, G-beta repeat	33	0	106.04	36733000	0	39669000	44919000	26608000	27921000	37376000	0	38015000	23290000	0	22208000	55027000	36032000	33866000	35409000	22665000	28553000	0	36999000	30916000	45420000	0	21685000	0	24469000	49337000	45466000	30032000	56864000
BaAP.GP.3HG1225	Glutamate--tRNA ligase cytoplasmic	GO:0004818,GO:0006424,GO:0005737,GO:0005524,GO:0004819,GO:0016702,GO:0006425,GO:0055114	GO:0002181,GO:0002376,GO:0003674,GO:0003676,GO:0003723,GO:0003824,GO:0004812,GO:0004818,GO:0004827,GO:0005488,GO:0005515,GO:0005575,GO:0005622,GO:0005623,GO:0005737,GO:0005829,GO:0005886,GO:0006082,GO:0006139,GO:0006399,GO:0006412,GO:0006417,GO:0006418,GO:0006424,GO:0006433,GO:0006518,GO:0006520,GO:0006725,GO:0006807,GO:0006810,GO:0006811,GO:0006820,GO:0006869,GO:0006950,GO:0006952,GO:0006955,GO:…	Belongs to the class-I aminoacyl-tRNA synthetase family	33	0	214.73	158410000	158030000	152010000	99155000	143350000	96651000	161420000	182550000	118470000	142070000	130140000	100020000	70959000	107650000	133260000	127290000	110910000	119700000	20570000	122260000	139010000	185210000	167760000	167360000	173850000	171110000	120860000	142450000	105450000	110330000
BaAP.GP.3HG1252	Pyruvate kinase	GO:0004743,GO:0006096,GO:0005737,GO:0030955,GO:0000287,GO:0043231,GO:0016301,GO:0016021,GO:0003677	0	Belongs to the pyruvate kinase family	33	0	323.31	450020000	265950000	304960000	419560000	471610000	465530000	390340000	468120000	375530000	372470000	310330000	404360000	236700000	269710000	260110000	365770000	259660000	350310000	185600000	466060000	417270000	285340000	296220000	305360000	488630000	431800000	414810000	302220000	374270000	360420000
BaAP.GP.3HG2848	Fructose-bisphosphate aldolase	GO:0004332,GO:0006096,GO:0005829,GO:0000159,GO:0019888,GO:0016021,GO:0016757,GO:0030388,GO:0006094,GO:0048364,GO:0043666,GO:0007165	GO:0003674,GO:0003824,GO:0004332,GO:0005575,GO:0005622,GO:0005623,GO:0005737,GO:0005829,GO:0005975,GO:0005984,GO:0005985,GO:0005986,GO:0005996,GO:0006006,GO:0006082,GO:0006090,GO:0006091,GO:0006094,GO:0006096,GO:0006139,GO:0006163,GO:0006164,GO:0006165,GO:0006725,GO:0006732,GO:0006733,GO:0006753,GO:0006754,GO:0006757,GO:0006793,GO:0006796,GO:0006807,GO:0006950,GO:0007275,GO:0008150,GO:0008152,GO:…	Fructose-bisphosphate aldolase	33	0	323.31	4194200000	5849200000	5145000000	5228400000	6030900000	8113800000	4760200000	6609300000	7249700000	5180600000	7064700000	9250000000	4619200000	4615200000	4192000000	4496600000	5978800000	6982700000	4450900000	3496700000	4216300000	3797200000	4441400000	5278500000	6621500000	5284900000	4908900000	3589700000	5965800000	5761900000
BaAP.GP.3HG3037	Selenium-binding protein 2 isoform 1	GO:0008430	GO:0000103,GO:0000302,GO:0000741,GO:0005575,GO:0005622,GO:0005623,GO:0005737,GO:0005829,GO:0005911,GO:0006790,GO:0006950,GO:0006979,GO:0006996,GO:0006997,GO:0007275,GO:0008150,GO:0008152,GO:0009506,GO:0009553,GO:0009559,GO:0009561,GO:0009636,GO:0009987,GO:0010035,GO:0010038,GO:0010197,GO:0010269,GO:0016043,GO:0030054,GO:0030154,GO:0032501,GO:0032502,GO:0042221,GO:0042493,GO:0042542,GO:0044237,GO:…	Selenium-binding protein	33	0	323.31	585550000	956730000	827650000	701350000	534130000	513660000	440980000	621220000	622410000	710410000	392600000	357010000	346400000	653350000	553140000	559060000	546150000	563050000	162130000	532560000	683770000	500440000	360100000	324530000	309950000	581540000	587600000	564590000	391180000	441080000
BaAP.GP.4HG1229	Paladin like	GO:0004725,GO:0035335,GO:0005829,GO:0016021	0	Inositol hexakisphosphate	33	0	74.584	15398000	0	17996000	0	0	32932000	0	0	0	0	0	0	0	0	0	11516000	20103000	37858000	0	19538000	22569000	16073000	20865000	19424000	0	0	0	0	17949000	21917000
BaAP.GP.4HG2173	Inositol-3-phosphate synthase-like	GO:0004512,GO:0006021,GO:0005737,GO:0008654	GO:0000003,GO:0000302,GO:0002252,GO:0002376,GO:0003006,GO:0003674,GO:0003824,GO:0004512,GO:0005575,GO:0005622,GO:0005623,GO:0005634,GO:0005737,GO:0005975,GO:0006020,GO:0006021,GO:0006066,GO:0006575,GO:0006629,GO:0006644,GO:0006650,GO:0006658,GO:0006659,GO:0006793,GO:0006796,GO:0006807,GO:0006950,GO:0006952,GO:0006979,GO:0007154,GO:0007275,GO:0008150,GO:0008152,GO:0008610,GO:0008654,GO:0009058,GO:…	Inositol-3-phosphate synthase	33	0	323.31	548160000	1157300000	1361900000	2308800000	2055800000	1104000000	648810000	804110000	974690000	1803800000	1879500000	762990000	1082300000	1165700000	816700000	2711300000	1819200000	956530000	786480000	1426000000	1068700000	2070100000	1369900000	842680000	2306500000	1154000000	1137800000	1316000000	1606600000	1453000000
BaAP.GP.5HG0601	Modifier of snc1	GO:0040029	0	Protein MODIFIER OF SNC1	33	0	173.83	32022000	25213000	21917000	36048000	27004000	14722000	26572000	31121000	36038000	19640000	23063000	27566000	16920000	16808000	23318000	22556000	0	16292000	0	21310000	20280000	0	0	26803000	0	29556000	21563000	30770000	29133000	70880000
BaAP.GP.5HG0811	ATP-dependent Clp protease ATP-binding subunit clpA like CD4B, chloroplastic	GO:0008233,GO:0006508,GO:0009507,GO:0005524	0	Belongs to the ClpA ClpB family	33	0	9.6744	0	0	0	0	0	0	0	0	0	0	0	0	0	0	0	0	0	0	0	0	0	0	0	0	0	0	0	0	28117000	0
BaAP.GP.5HG0876	nucleolar protein 6	GO:0005730,GO:0003723,GO:0071431,GO:0051031,GO:0097064,GO:0032545,GO:0030686,GO:0032040,GO:0006364,GO:0005829	0	Nrap protein nucleotidyltransferase domain 4	33	0	159.72	101450000	36080000	57806000	102600000	77345000	122480000	53066000	88842000	19039000	21532000	31571000	125030000	85542000	90495000	67234000	65044000	85456000	115710000	42800000	118630000	69831000	92131000	56420000	121220000	62089000	121720000	50564000	71324000	112980000	134630000
BaAP.GP.5HG1382	Protein ENHANCED DOWNY MILDEW 2	#N/A	0	metal ion binding	33	0	73.215	23895000	26507000	0	21632000	21368000	20861000	0	0	0	0	0	30325000	11672000	23152000	0	18861000	17736000	35418000	0	20987000	0	0	0	31600000	0	24456000	0	27144000	27374000	47445000
BaAP.GP.5HG3243	60S ribosomal protein L4, C-terminal domain-containing protein	GO:0003735,GO:0006412,GO:0005840,GO:0003723,GO:0005829,GO:1990904,GO:0009506,GO:0005774,GO:0005730,GO:0005886	GO:0002181,GO:0003674,GO:0003676,GO:0003723,GO:0003729,GO:0003735,GO:0005198,GO:0005488,GO:0005575,GO:0005618,GO:0005622,GO:0005623,GO:0005634,GO:0005730,GO:0005737,GO:0005773,GO:0005774,GO:0005829,GO:0005840,GO:0005844,GO:0005886,GO:0005911,GO:0006412,GO:0006518,GO:0006807,GO:0008150,GO:0008152,GO:0009058,GO:0009059,GO:0009506,GO:0009507,GO:0009536,GO:0009719,GO:0009725,GO:0009735,GO:0009987,GO:…	60S ribosomal protein	33	0	86.913	159690000	156170000	164250000	166280000	143120000	141250000	143170000	113150000	126530000	100800000	129910000	124770000	105060000	148980000	179620000	127670000	93345000	63289000	52651000	66661000	49842000	0	68388000	11702000	64701000	73128000	91096000	93677000	56175000	87402000
BaAP.GP.5HG1305	HSP-interacting protein	GO:0005829,GO:0016791,GO:0016311,GO:0004190,GO:0006508,GO:0016021,GO:0006464	GO:0005575,GO:0005622,GO:0005623,GO:0005737,GO:0005829,GO:0044424,GO:0044444,GO:0044464	PB1 domain	33	0	118.95	0	0	0	0	0	22977000	0	0	10972000	0	50387000	50938000	19580000	31715000	25275000	22122000	0	16374000	0	33773000	31987000	38704000	42322000	60965000	0	38972000	31229000	23410000	78473000	71200000
BaAP.GP.5HG3501	Leukotriene A-4 hydrolase	GO:0008237,GO:0006508,GO:0005829,GO:0008270,GO:0005730,GO:0006417,GO:0004463,GO:0003729,GO:0004177	GO:0003674,GO:0003824,GO:0004177,GO:0004301,GO:0005488,GO:0005575,GO:0005622,GO:0005623,GO:0005737,GO:0005829,GO:0006508,GO:0006518,GO:0006629,GO:0006807,GO:0008150,GO:0008152,GO:0008233,GO:0008235,GO:0008237,GO:0008238,GO:0008270,GO:0009056,GO:0009987,GO:0016787,GO:0016801,GO:0016803,GO:0019538,GO:0033218,GO:0034641,GO:0042277,GO:0043167,GO:0043169,GO:0043170,GO:0043171,GO:0043603,GO:0044237,GO:…	Leukotriene A4 hydrolase, C-terminal	33	0	323.31	938420000	909720000	844670000	880610000	864960000	840220000	1097400000	997040000	1111300000	946810000	921730000	797640000	645980000	663410000	778730000	835700000	701690000	845400000	662760000	955350000	980920000	837370000	909610000	646220000	787950000	448320000	964800000	780570000	783810000	858080000
BaAP.GP.6HG0729	DExH-box ATP-dependent RNA helicase DExH11	GO:0003724,GO:0006401,GO:0055087,GO:0005773,GO:0003723,GO:0005524,GO:0016071,GO:0010629,GO:1904278,GO:0035864,GO:0090065,GO:0016441,GO:0006813	GO:0000184,GO:0000288,GO:0000291,GO:0000956,GO:0003674,GO:0003724,GO:0003824,GO:0004004,GO:0004386,GO:0005575,GO:0005622,GO:0005623,GO:0005737,GO:0005829,GO:0006139,GO:0006401,GO:0006402,GO:0006725,GO:0006807,GO:0008026,GO:0008150,GO:0008152,GO:0008186,GO:0009056,GO:0009057,GO:0009892,GO:0009987,GO:0010468,GO:0010605,GO:0010629,GO:0016070,GO:0016071,GO:0016462,GO:0016787,GO:0016817,GO:0016818,GO:…	rRNA-processing arch domain	33	0	75.766	13522000	13345000	19611000	33080000	19328000	28575000	0	0	0	0	0	21677000	0	17863000	0	9250000	15323000	23627000	0	26216000	0	15580000	29621000	13760000	0	12036000	10924000	18578000	54169000	35600000
BaAP.GP.6HG1285	Pyruvate/Phosphoenolpyruvate kinase (Fragment)	GO:0008964,GO:0015977,GO:0006099	GO:0005575,GO:0005622,GO:0005623,GO:0005737,GO:0044424,GO:0044464	phosphoenolpyruvate carboxylase	33	0	138.62	51542000	28886000	57277000	47450000	34453000	56917000	40386000	50200000	24516000	43850000	31079000	46583000	33247000	35819000	33519000	38794000	35832000	25145000	0	47361000	64915000	47410000	21583000	42160000	28100000	46412000	37249000	36956000	39969000	32230000
BaAP.GP.6HG1984	Pyrophosphate--fructose 6-phosphate 1-phosphotransferase subunit alpha	GO:0047334,GO:0061615,GO:0005737,GO:0003872,GO:0046835,GO:0043231,GO:0005524,GO:0046872,GO:0006002,GO:0009749,GO:0015979,GO:0009744,GO:0009750	0	Regulatory subunit of pyrophosphate--fructose 6- phosphate 1-phosphotransferase	33	0	323.31	416330000	368980000	425130000	255210000	444260000	344820000	431410000	438050000	358280000	347680000	457950000	415440000	291710000	323290000	348500000	396690000	389080000	359920000	152770000	364230000	348940000	404990000	357640000	287200000	475380000	251790000	382330000	327740000	322340000	289540000
BaAP.GP.7HG1760	Transcription activators	GO:0009825,GO:0031209,GO:0048365,GO:0010090,GO:0005789,GO:0030866,GO:0005634,GO:0016477,GO:0007015,GO:0030031,GO:0045893	GO:0000902,GO:0000904,GO:0005575,GO:0005622,GO:0005623,GO:0005634,GO:0005737,GO:0005783,GO:0005789,GO:0006355,GO:0006996,GO:0007010,GO:0007015,GO:0008064,GO:0008150,GO:0009653,GO:0009825,GO:0009888,GO:0009889,GO:0009891,GO:0009893,GO:0009987,GO:0010026,GO:0010090,GO:0010468,GO:0010556,GO:0010557,GO:0010604,GO:0010628,GO:0010638,GO:0012505,GO:0016020,GO:0016043,GO:0016049,GO:0019219,GO:0019222,GO:…	Membrane-associated apoptosis protein	33	0	104.86	15056000	18267000	25102000	0	34687000	36678000	0	0	0	0	0	18331000	0	29352000	15818000	17889000	32823000	31451000	0	10638000	0	50495000	13317000	13858000	0	38120000	13189000	49416000	56385000	82244000
BaAP.GP.7HG1823	peptidyl-prolyl cis-trans isomerase CYP71	GO:0003755,GO:0000413,GO:0005634,GO:0006457,GO:0042393,GO:0003682,GO:0048447,GO:0010358,GO:0048449,GO:0010082,GO:0010338,GO:0010305,GO:0009933,GO:0048440,GO:0048443,GO:0009909,GO:0031060	GO:0000003,GO:0000413,GO:0003002,GO:0003006,GO:0003674,GO:0003682,GO:0003755,GO:0003824,GO:0005488,GO:0005515,GO:0005575,GO:0005622,GO:0005623,GO:0005634,GO:0005654,GO:0005681,GO:0006464,GO:0006807,GO:0007275,GO:0007389,GO:0008144,GO:0008150,GO:0008152,GO:0009653,GO:0009791,GO:0009888,GO:0009908,GO:0009909,GO:0009933,GO:0009965,GO:0009987,GO:0010015,GO:0010016,GO:0010051,GO:0010073,GO:0010075,GO:…	Cyclophilin type peptidyl-prolyl cis-trans isomerase/CLD	33	0	318.16	144880000	155610000	118230000	130200000	118700000	83409000	120900000	125890000	124470000	96276000	110180000	84386000	152670000	103630000	102590000	130370000	107350000	129930000	95825000	107460000	129310000	138100000	115340000	186650000	155870000	169450000	115770000	116740000	106280000	124450000
BaAP.GP.UnG0270	26S proteasome regulatory subunit 4 homolog A	GO:0030163,GO:0000502,GO:0036402,GO:0017025,GO:1901800,GO:0005524,GO:0005737,GO:0005634,GO:0035770,GO:0005886,GO:0008233,GO:0006508,GO:0010078,GO:0007292,GO:0048232,GO:0035266,GO:0048829,GO:0080129,GO:0010311,GO:0009933,GO:0090351,GO:0009965,GO:0051788,GO:0046686,GO:0060968,GO:0045087,GO:0009408,GO:0043632,GO:0044267	GO:0000502,GO:0003674,GO:0003824,GO:0005488,GO:0005515,GO:0005575,GO:0005622,GO:0005623,GO:0005634,GO:0005737,GO:0005829,GO:0005838,GO:0006355,GO:0006357,GO:0006508,GO:0006511,GO:0006807,GO:0006950,GO:0008134,GO:0008150,GO:0008152,GO:0008540,GO:0009056,GO:0009057,GO:0009889,GO:0009891,GO:0009893,GO:0009894,GO:0009896,GO:0009987,GO:0010033,GO:0010243,GO:0010468,GO:0010498,GO:0010556,GO:0010557,GO:…	Belongs to the AAA ATPase family	33	0	323.31	633180000	632540000	489570000	616180000	460060000	400540000	463800000	462470000	538180000	573800000	398230000	433240000	547960000	505850000	481200000	536900000	526280000	563500000	300870000	413070000	400950000	467290000	376910000	631110000	467020000	586760000	434870000	484460000	538500000	616150000
BaAP.GP.UnG0305	Trifunctional UDP-glucose 4,6-dehydratase	GO:0008460,GO:0009225,GO:0009506,GO:0010280,GO:0050377,GO:0051555,GO:0005829,GO:0005739,GO:0016853,GO:0016491,GO:0010315,GO:1901137,GO:0034654,GO:0006793,GO:0042127,GO:0030154,GO:0071555,GO:0055114	0	RmlD substrate binding domain	33	0	31.969	0	0	0	0	53801000	42266000	0	0	0	49031000	68013000	58358000	0	24529000	0	76986000	0	64106000	0	0	0	49006000	58190000	44023000	76380000	0	0	19170000	50158000	48668000
BaAP.GP.4HG1035	SCD domain-containing protein (Fragment)	GO:0005694,GO:0006260,GO:0003677,GO:0006281,GO:0005634,GO:0031491,GO:0042393,GO:0070013,GO:0032991,GO:0016021,GO:0010197,GO:0010228	GO:0000003,GO:0000280,GO:0000819,GO:0005575,GO:0005622,GO:0005623,GO:0005634,GO:0005694,GO:0006996,GO:0007049,GO:0007059,GO:0007062,GO:0007127,GO:0007135,GO:0008150,GO:0008608,GO:0009987,GO:0016043,GO:0022402,GO:0022414,GO:0043226,GO:0043227,GO:0043228,GO:0043229,GO:0043231,GO:0043232,GO:0044424,GO:0044464,GO:0045132,GO:0045143,GO:0045144,GO:0048285,GO:0051177,GO:0051276,GO:0051316,GO:0051321,GO:…	STAG domain	32	0	187.68	52141000	34388000	33169000	55794000	52847000	60390000	41043000	43250000	30034000	37588000	24361000	38209000	36366000	40785000	50192000	31203000	26097000	46094000	48691000	89400000	48509000	58429000	28802000	25047000	24428000	57711000	70626000	118830000	73769000	124650000
BaAP.GP.1HG0696	FACT complex subunit SSRP1-B	GO:0004222,GO:0006508,GO:0005743,GO:0008053,GO:0042407,GO:0008270,GO:0005524,GO:0051604,GO:0016021,GO:0065003,GO:0005634,GO:0044267,GO:0051301,GO:0043565,GO:0003700,GO:0006355	GO:0000003,GO:0000228,GO:0000741,GO:0000785,GO:0000790,GO:0000791,GO:0003006,GO:0003674,GO:0003700,GO:0005575,GO:0005622,GO:0005623,GO:0005634,GO:0005654,GO:0005694,GO:0005719,GO:0006355,GO:0006996,GO:0006997,GO:0007275,GO:0008023,GO:0008150,GO:0009553,GO:0009559,GO:0009561,GO:0009791,GO:0009889,GO:0009987,GO:0010197,GO:0010228,GO:0010468,GO:0010556,GO:0016043,GO:0019219,GO:0019222,GO:0022414,GO:…	Component of the FACT complex, a general chromatin factor that acts to reorganize nucleosomes. The FACT complex is involved in multiple processes that require DNA as a template such as mRNA elongation, DNA replication and DNA repair. During transcription elongation the FACT complex acts as a histone chaperone that both destabilizes and restores nucleosomal structure. It facilitates the passage of…	32	0	224.16	221410000	123570000	193420000	181810000	105770000	80034000	179500000	189900000	222200000	183240000	142650000	143890000	187830000	187730000	155160000	116580000	134210000	142430000	195530000	165570000	153130000	272680000	237350000	248560000	228370000	261490000	194920000	225350000	139930000	169770000
BaAP.GP.1HG2151	Mitochondrial FTSH metalloprotease	GO:0000234,GO:0006656,GO:0005829,GO:0016021,GO:0032259,GO:0042425,GO:0010183,GO:0009860,GO:0048528,GO:0009555	0	FtsH Extracellular	32	0	290.27	58253000	51898000	64749000	30464000	39044000	58195000	29620000	46070000	30830000	31461000	33921000	22220000	29704000	71050000	40720000	48077000	80095000	44374000	22253000	53394000	48484000	94057000	115630000	187780000	72452000	112220000	29384000	92470000	58503000	87150000
BaAP.GP.1HG2350	Phosphoethanolamine N-methyltransferase	GO:0003844,GO:0005978,GO:0005737,GO:0004553,GO:0043169,GO:0005982	GO:0000003,GO:0000902,GO:0000904,GO:0001505,GO:0003006,GO:0003674,GO:0003824,GO:0005575,GO:0005622,GO:0005623,GO:0005737,GO:0005829,GO:0006576,GO:0006629,GO:0006644,GO:0006650,GO:0006656,GO:0006793,GO:0006796,GO:0006807,GO:0006935,GO:0007275,GO:0008150,GO:0008152,GO:0008168,GO:0008170,GO:0008610,GO:0008654,GO:0008757,GO:0009058,GO:0009308,GO:0009309,GO:0009555,GO:0009605,GO:0009653,GO:0009791,GO:…	AdoMet dependent proline di-methyltransferase	32	0	323.31	227350000	353300000	350240000	278760000	255120000	290890000	179240000	264910000	221590000	280030000	239260000	198610000	139210000	356180000	255660000	262460000	317820000	307480000	0	342190000	293570000	321270000	309830000	168460000	254410000	277480000	385900000	344790000	281050000	269250000
BaAP.GP.2HG1959	Aamy domain-containing protein	GO:0042626,GO:0055085,GO:0016021,GO:0016887,GO:0005524	GO:0001678,GO:0003674,GO:0003824,GO:0003844,GO:0005575,GO:0005622,GO:0005623,GO:0005737,GO:0005975,GO:0005976,GO:0005982,GO:0006073,GO:0008150,GO:0008152,GO:0009058,GO:0009059,GO:0009314,GO:0009416,GO:0009507,GO:0009532,GO:0009536,GO:0009570,GO:0009628,GO:0009743,GO:0009744,GO:0009746,GO:0009749,GO:0009750,GO:0009987,GO:0010021,GO:0010033,GO:0016740,GO:0016757,GO:0016758,GO:0019725,GO:0033500,GO:…	Alpha amylase, C-terminal all-beta domain	32	0	192.32	144570000	105800000	136540000	79330000	73889000	66141000	130370000	109880000	101610000	83621000	116130000	96068000	189440000	129510000	91736000	84419000	58598000	78252000	51077000	115600000	145510000	117040000	101880000	115060000	72510000	129480000	139750000	131040000	71262000	93577000
BaAP.GP.2HG2221	ABC transporter B family member 19	GO:0045892,GO:0043022,GO:0005829,GO:0005634,GO:0003743,GO:0005515,GO:0090549,GO:0009646,GO:0006417,GO:0006413	GO:0000003,GO:0003006,GO:0003674,GO:0005215,GO:0005575,GO:0005623,GO:0005886,GO:0006810,GO:0007275,GO:0008150,GO:0008361,GO:0009314,GO:0009411,GO:0009416,GO:0009605,GO:0009606,GO:0009628,GO:0009629,GO:0009630,GO:0009637,GO:0009639,GO:0009640,GO:0009653,GO:0009719,GO:0009725,GO:0009733,GO:0009791,GO:0009908,GO:0009914,GO:0009926,GO:0009958,GO:0009966,GO:0009987,GO:0010033,GO:0010218,GO:0010315,GO:…	ABC transporter transmembrane region	32	0	141.8	85515000	23650000	74115000	41340000	21471000	25305000	49100000	34776000	27071000	0	0	12467000	35270000	81898000	58939000	23432000	31643000	22140000	0	32888000	26908000	37920000	0	24909000	8058400	60379000	40941000	100870000	71339000	107390000
BaAP.GP.2HG2361	Programmed cell death protein 4	GO:0004345,GO:0006098,GO:0016021,GO:0050661,GO:0006006	0	Domain in DAP-5, eIF4G, MA-3 and other proteins.	32	0	198.91	94574000	53297000	56042000	84219000	109620000	138220000	56621000	33281000	57653000	95207000	129610000	121790000	25360000	61866000	16024000	66102000	72108000	91676000	0	65266000	39319000	76811000	126700000	54097000	175020000	47823000	58519000	68117000	91219000	100060000
BaAP.GP.2HG2377	Glucose-6-phosphate 1-dehydrogenase	GO:0000463,GO:0022625,GO:0003735,GO:0003723,GO:0008168,GO:0016021	GO:0003674,GO:0003824,GO:0004345,GO:0005575,GO:0005622,GO:0005623,GO:0005737,GO:0005829,GO:0005975,GO:0005996,GO:0006006,GO:0006081,GO:0006098,GO:0006139,GO:0006725,GO:0006732,GO:0006733,GO:0006739,GO:0006753,GO:0006793,GO:0006796,GO:0006807,GO:0008150,GO:0008152,GO:0009051,GO:0009117,GO:0009507,GO:0009536,GO:0009987,GO:0010035,GO:0010038,GO:0016491,GO:0016614,GO:0016616,GO:0019318,GO:0019362,GO:…	Catalyzes the rate-limiting step of the oxidative pentose-phosphate pathway, which represents a route for the dissimilation of carbohydrates besides glycolysis	32	0	323.31	47426000	86160000	31982000	42022000	149640000	680170000	0	30465000	23958000	0	143310000	421140000	30208000	46407000	32145000	62761000	139080000	170740000	0	61655000	34876000	75463000	105870000	170900000	128270000	47672000	29195000	41166000	116160000	87336000
BaAP.GP.2HG3052	Ribosomal protein L7	GO:0016021,GO:0031982	GO:0000463,GO:0000470,GO:0002181,GO:0003674,GO:0003676,GO:0003723,GO:0003729,GO:0003735,GO:0005198,GO:0005488,GO:0005575,GO:0005618,GO:0005622,GO:0005623,GO:0005737,GO:0005773,GO:0005774,GO:0005829,GO:0005840,GO:0005844,GO:0005886,GO:0006139,GO:0006364,GO:0006396,GO:0006412,GO:0006518,GO:0006725,GO:0006807,GO:0008150,GO:0008152,GO:0009058,GO:0009059,GO:0009507,GO:0009536,GO:0009987,GO:0010467,GO:…	60S ribosomal protein	32	0	279.37	211550000	367410000	287310000	670030000	324320000	373750000	347100000	373290000	173640000	716740000	478640000	361300000	411730000	517390000	483810000	529890000	522890000	407150000	742000000	976650000	887370000	1093400000	1152800000	1235900000	747000000	618460000	669950000	851310000	649840000	606430000
BaAP.GP.2HG3844	FT-interacting protein 1	GO:0003777,GO:0007018,GO:0008017,GO:0005524	GO:0001505,GO:0003674,GO:0005488,GO:0005509,GO:0005575,GO:0005622,GO:0005623,GO:0005737,GO:0005768,GO:0005783,GO:0005789,GO:0007154,GO:0007165,GO:0008021,GO:0008150,GO:0009987,GO:0010646,GO:0012505,GO:0012506,GO:0016020,GO:0016021,GO:0019722,GO:0019932,GO:0023051,GO:0023052,GO:0030100,GO:0030133,GO:0030334,GO:0030336,GO:0030658,GO:0030659,GO:0030672,GO:0031090,GO:0031224,GO:0031410,GO:0031982,GO:…	Plant phosphoribosyltransferase C-terminal	32	0	142.1	48516000	0	67666000	14186000	47739000	96444000	30230000	11168000	0	0	37093000	46920000	23779000	52502000	46559000	27827000	59538000	41328000	0	35332000	0	35237000	32591000	23128000	31785000	38942000	39017000	89460000	67478000	114130000
BaAP.GP.3HG2117	Kinesin-related protein3	GO:0004332,GO:0006096,GO:0005829,GO:0000159,GO:0019888,GO:0016757,GO:0016021,GO:0030388,GO:0006094,GO:0048364,GO:0043666,GO:0007165	GO:0003674,GO:0003774,GO:0003777,GO:0003824,GO:0005575,GO:0005622,GO:0005623,GO:0005856,GO:0005871,GO:0005875,GO:0005886,GO:0006928,GO:0007017,GO:0007018,GO:0008150,GO:0009987,GO:0015630,GO:0016020,GO:0016462,GO:0016787,GO:0016817,GO:0016818,GO:0016887,GO:0017111,GO:0032991,GO:0043226,GO:0043228,GO:0043229,GO:0043232,GO:0044422,GO:0044424,GO:0044430,GO:0044446,GO:0044464,GO:0071944	Belongs to the TRAFAC class myosin-kinesin ATPase superfamily. Kinesin family	32	0	202.44	52089000	27425000	71212000	27045000	21502000	42663000	72056000	42174000	26938000	22410000	26723000	33412000	60143000	65042000	64625000	24773000	0	35165000	0	40986000	48503000	48561000	19578000	29884000	0	55664000	36523000	73731000	54134000	82081000
BaAP.GP.3HG2849	Fructose-bisphosphate aldolase	GO:0051455,GO:0005694,GO:0003682,GO:0007062,GO:0003677,GO:0005634,GO:0045144,GO:0032991	GO:0003674,GO:0003824,GO:0004332,GO:0005575,GO:0005622,GO:0005623,GO:0005737,GO:0005829,GO:0005975,GO:0005984,GO:0005985,GO:0005986,GO:0005996,GO:0006006,GO:0006082,GO:0006090,GO:0006091,GO:0006094,GO:0006096,GO:0006139,GO:0006163,GO:0006164,GO:0006165,GO:0006725,GO:0006732,GO:0006733,GO:0006753,GO:0006754,GO:0006757,GO:0006793,GO:0006796,GO:0006807,GO:0006950,GO:0007275,GO:0008150,GO:0008152,GO:…	Fructose-bisphosphate aldolase	32	0	323.31	145990000	215270000	194020000	190770000	250190000	274360000	181760000	281650000	330920000	203170000	338950000	341260000	170940000	164610000	167370000	176570000	303400000	274460000	155670000	86944000	143580000	130630000	120660000	218150000	365120000	183320000	158980000	151630000	271910000	178280000
BaAP.GP.4HG0248	Phosphatidylinositol 4-kinase alpha 1	GO:0048015,GO:0016301,GO:0005886,GO:0046854,GO:0005737,GO:0016021,GO:0016773	0	Belongs to the PI3 PI4-kinase family	32	0	161.71	38906000	42184000	43296000	49796000	35347000	62913000	0	13720000	0	0	0	36645000	0	29631000	0	15224000	31248000	38143000	0	23992000	0	34461000	0	23870000	16433000	22957000	11763000	26544000	43998000	74624000
BaAP.GP.4HG1666	Heat shock protein cognate 70	GO:0044183,GO:0051085,GO:0005737,GO:0051787,GO:0031072,GO:0005618,GO:0034620,GO:0005524,GO:0005886,GO:0042026,GO:0051082,GO:0016887,GO:0009615,GO:0009408,GO:0032440,GO:0055114	0	Belongs to the heat shock protein 70 family	32	0.0070423	2.3646	0	0	0	0	0	0	0	0	0	0	0	0	0	0	0	0	0	0	0	0	0	0	0	0	0	0	0	0	7537500	0
BaAP.GP.4HG1798	Beta-galactosidase	GO:0004565,GO:0005975,GO:0005618,GO:0030246,GO:0005773,GO:0016021,GO:0048046	GO:0003674,GO:0003824,GO:0004553,GO:0004565,GO:0005575,GO:0005618,GO:0005622,GO:0005623,GO:0005737,GO:0005773,GO:0015925,GO:0016787,GO:0016798,GO:0030312,GO:0043226,GO:0043227,GO:0043229,GO:0043231,GO:0044424,GO:0044444,GO:0044464,GO:0071944	beta-galactosidase	32	0	323.31	0	0	28602000	50097000	217260000	269510000	0	21078000	22300000	20297000	308310000	456380000	12561000	25257000	16992000	92549000	229970000	192800000	0	65729000	75806000	65537000	159940000	173090000	217580000	86832000	63086000	50180000	279820000	130450000
BaAP.GP.4HG1380	#N/A	#N/A	0	Hydroxyproline-rich glycoprotein family protein	32	0	323.31	3774200000	6313000000	9633900000	8464100000	7164400000	4529100000	4705400000	5374600000	5868000000	2755000000	5105300000	2779400000	6474300000	7121600000	7687000000	5841300000	5708100000	3720100000	7397700000	6906500000	6865600000	5809100000	4251300000	2972300000	4623900000	4672100000	7900300000	6593700000	3970100000	3503200000
BaAP.GP.5HG0692	Golgin candidate like	GO:0048280,GO:0000139,GO:0009982,GO:0003723,GO:0005795,GO:0005524,GO:0006886,GO:0012507,GO:0048211,GO:0045056,GO:0005783,GO:0005829,GO:0006888,GO:0009791,GO:0001522,GO:0006396	GO:0003674,GO:0005215,GO:0005575,GO:0005622,GO:0005623,GO:0005737,GO:0005783,GO:0005794,GO:0005795,GO:0005798,GO:0005829,GO:0006810,GO:0006886,GO:0006888,GO:0007275,GO:0008104,GO:0008150,GO:0008565,GO:0009791,GO:0009987,GO:0012505,GO:0012506,GO:0012507,GO:0015031,GO:0015833,GO:0016020,GO:0016043,GO:0016192,GO:0022406,GO:0030133,GO:0030134,GO:0030135,GO:0030658,GO:0030659,GO:0030660,GO:0030662,GO:…	golgin candidate	32	0	234.67	76178000	20411000	61404000	23479000	60042000	87872000	63594000	63095000	35630000	76347000	75700000	94466000	59244000	74621000	61143000	60834000	68332000	29051000	16826000	75274000	68483000	61135000	61578000	92969000	48585000	86434000	71929000	70629000	99690000	117690000
BaAP.GP.6HG1071	Coatomer subunit beta'	GO:0030663,GO:0016192,GO:0005198,GO:0006886,GO:0030117,GO:0000139,GO:0016021	GO:0005575,GO:0005622,GO:0005623,GO:0005737,GO:0005794,GO:0005798,GO:0005829,GO:0006810,GO:0006886,GO:0006888,GO:0006890,GO:0006891,GO:0008104,GO:0008150,GO:0012505,GO:0012506,GO:0015031,GO:0015833,GO:0016020,GO:0016192,GO:0030117,GO:0030120,GO:0030126,GO:0030135,GO:0030137,GO:0030659,GO:0030660,GO:0030662,GO:0030663,GO:0031090,GO:0031410,GO:0031982,GO:0032991,GO:0033036,GO:0034613,GO:0042886,GO:…	The coatomer is a cytosolic protein complex that binds to dilysine motifs and reversibly associates with Golgi non- clathrin-coated vesicles, which further mediate biosynthetic protein transport from the ER, via the Golgi up to the trans Golgi network. Coatomer complex is required for budding from Golgi membranes, and is essential for the retrograde Golgi-to-ER transport of dilysine-tagged protei…	32	0	164.01	54802000	41656000	45446000	25241000	63650000	86819000	65019000	73660000	38155000	38910000	122670000	151330000	30118000	77626000	61185000	74685000	86297000	67346000	0	75491000	92400000	127560000	150850000	179040000	143490000	90073000	82278000	83046000	102680000	106380000
BaAP.GP.6HG1588	S1 motif domain-containing protein (Fragment)	GO:0004654,GO:0006402,GO:0005739,GO:0005829,GO:0000175,GO:0003723,GO:0016021,GO:0000957,GO:0000159,GO:0000963,GO:0019888,GO:0090503,GO:0031123,GO:0043666	GO:0000175,GO:0000957,GO:0000959,GO:0000963,GO:0003674,GO:0003824,GO:0004518,GO:0004527,GO:0004532,GO:0004540,GO:0004654,GO:0006139,GO:0006396,GO:0006401,GO:0006725,GO:0006807,GO:0008150,GO:0008152,GO:0008408,GO:0009056,GO:0009057,GO:0009987,GO:0010467,GO:0016070,GO:0016740,GO:0016772,GO:0016779,GO:0016787,GO:0016788,GO:0016796,GO:0016896,GO:0019439,GO:0034641,GO:0034655,GO:0043170,GO:0044237,GO:…	Polyribonucleotide nucleotidyltransferase, RNA binding domain	32	0	224.33	41541000	25048000	73393000	57836000	61651000	73994000	61196000	46874000	21037000	45448000	55154000	64306000	54051000	69413000	60125000	86844000	43385000	69921000	0	63207000	46610000	37814000	39179000	48647000	19060000	83639000	61017000	84291000	134200000	101130000
BaAP.GP.7HG0883	26S proteasome regulatory subunit 7	GO:0030163,GO:0000502,GO:0008233,GO:0005524,GO:0045899,GO:0006508,GO:0005737,GO:0017025,GO:0005634,GO:0005886	GO:0000502,GO:0003674,GO:0003824,GO:0005488,GO:0005515,GO:0005575,GO:0005622,GO:0005623,GO:0005634,GO:0005737,GO:0005829,GO:0005838,GO:0006355,GO:0006357,GO:0006508,GO:0006511,GO:0006807,GO:0006950,GO:0008134,GO:0008150,GO:0008152,GO:0008540,GO:0009056,GO:0009057,GO:0009889,GO:0009891,GO:0009893,GO:0009894,GO:0009896,GO:0009987,GO:0010033,GO:0010243,GO:0010468,GO:0010498,GO:0010556,GO:0010557,GO:…	Belongs to the AAA ATPase family	32	0.00017838	4.7408	0	0	0	0	0	0	0	0	0	0	0	0	0	0	0	0	0	0	0	6775900	0	0	6187500	0	0	0	0	0	0	0
BaAP.GP.7HG1131	DCD domain-containing protein	GO:0005506,GO:0008610,GO:0016491,GO:0055114	0	DCD	32	0	323.31	97511000	109610000	128500000	107170000	131240000	78538000	111530000	83884000	68598000	80786000	78445000	76056000	66986000	148080000	106590000	107720000	113670000	114020000	39648000	129080000	70902000	246610000	272670000	276090000	53286000	200280000	56821000	234630000	101370000	174580000
BaAP.GP.7HG0165	6-phosphogluconate dehydrogenase, decarboxylating	GO:0004616,GO:0019521,GO:0005829,GO:0050661,GO:0006098,GO:0070390,GO:0009570,GO:0042579,GO:0005515,GO:0099503,GO:0046176,GO:0016021,GO:0080173,GO:0009651,GO:0009414,GO:0009737,GO:0009409,GO:0071427,GO:0051028,GO:0010467	GO:0000003,GO:0003674,GO:0003824,GO:0004616,GO:0005575,GO:0005622,GO:0005623,GO:0005737,GO:0005777,GO:0005829,GO:0006950,GO:0006970,GO:0008037,GO:0008150,GO:0008152,GO:0009507,GO:0009532,GO:0009536,GO:0009566,GO:0009567,GO:0009570,GO:0009628,GO:0009651,GO:0009987,GO:0009988,GO:0016043,GO:0016491,GO:0016614,GO:0016616,GO:0019822,GO:0019953,GO:0022412,GO:0022414,GO:0032501,GO:0032504,GO:0042579,GO:…	Catalyzes the oxidative decarboxylation of 6- phosphogluconate to ribulose 5-phosphate and CO(2), with concomitant reduction of NADP to NADPH	32	0	323.31	573500000	956670000	651300000	747170000	907600000	2326200000	649160000	630770000	628710000	768100000	1129600000	1653100000	684980000	653760000	736580000	808750000	1120400000	1199200000	578190000	561200000	625660000	722370000	800110000	1200500000	868240000	724050000	614660000	470770000	952500000	1004700000
BaAP.GP.7HG2478	Regulatory particle triple-A ATPase 6A	GO:0030163,GO:0000502,GO:0008233,GO:0005524,GO:0005737,GO:0006508,GO:0045899,GO:0005634,GO:0070013,GO:0005886,GO:0017025	0	Belongs to the AAA ATPase family	32	0	323.31	549590000	453940000	256750000	448480000	519380000	434910000	278380000	309710000	489100000	478300000	323940000	290460000	453550000	437330000	462950000	425350000	441090000	412260000	217220000	257900000	330370000	291990000	356300000	292710000	248210000	283630000	303780000	229660000	300390000	227500000
BaAP.GP.7HG2024	DEAD-box ATP-dependent RNA helicase 42	GO:0004386,GO:0000398,GO:0005634,GO:0005524,GO:0003676,GO:0140098	GO:0000375,GO:0000377,GO:0000398,GO:0003674,GO:0003724,GO:0003824,GO:0004004,GO:0004386,GO:0005575,GO:0005622,GO:0005623,GO:0005634,GO:0005730,GO:0005737,GO:0006139,GO:0006396,GO:0006397,GO:0006725,GO:0006807,GO:0008026,GO:0008150,GO:0008152,GO:0008186,GO:0008380,GO:0009987,GO:0010467,GO:0010468,GO:0010501,GO:0016070,GO:0016071,GO:0016462,GO:0016787,GO:0016817,GO:0016818,GO:0016887,GO:0017111,GO:…	mRNA splicing, via spliceosome	32	0	113.52	0	0	0	31534000	22644000	28939000	19720000	0	0	0	0	0	0	22102000	0	0	0	33641000	0	26326000	0	0	0	25000000	0	26784000	17118000	35488000	28053000	55633000
BaAP.GP.7HG3313	Embryo yellow protein (Fragment)	GO:0017119,GO:0006886,GO:0005829,GO:0009933,GO:0016021,GO:0045053,GO:0010016,GO:0007030,GO:0009826,GO:0009793,GO:0006890	0	Golgi complex component 7 (COG7)	32	0	161.12	12871000	18834000	35227000	13355000	35010000	66658000	74890000	14602000	31580000	48612000	119010000	135790000	11942000	39014000	40230000	79224000	77232000	101700000	0	24921000	24241000	97936000	137520000	153140000	95836000	36760000	59103000	61510000	66482000	42720000
BaAP.GP.1HG0531	S4 RNA-binding domain-containing protein (Fragment)	GO:0019843,GO:0006412,GO:0005840,GO:0003735,GO:0005829,GO:0031369,GO:0008320,GO:1990904,GO:0009706,GO:0003729,GO:0045037,GO:0005634,GO:0016021	GO:0003674,GO:0003676,GO:0003723,GO:0003735,GO:0005198,GO:0005488,GO:0005575,GO:0005622,GO:0005623,GO:0005737,GO:0005829,GO:0005840,GO:0006412,GO:0006518,GO:0006807,GO:0008150,GO:0008152,GO:0009058,GO:0009059,GO:0009987,GO:0010467,GO:0015935,GO:0019538,GO:0022626,GO:0022627,GO:0032991,GO:0034641,GO:0034645,GO:0043043,GO:0043170,GO:0043226,GO:0043228,GO:0043229,GO:0043232,GO:0043603,GO:0043604,GO:…	Belongs to the eukaryotic ribosomal protein eS4 family	31	0	323.31	2700400000	2226300000	5870300000	5928200000	5359200000	3680800000	5045000000	4047800000	3833300000	4344000000	3188300000	3405000000	4073500000	4032700000	4307900000	4006200000	3810600000	3890600000	3800600000	3343300000	2533600000	3765400000	3361100000	3143600000	3720700000	4566000000	4729300000	3209900000	2967300000	3546600000
BaAP.GP.1HG1959	Phosphoglycerate kinase	GO:0004618,GO:0006096,GO:0005829,GO:0009507,GO:0043531,GO:0005524,GO:1903862,GO:0046686,GO:0006094,GO:0019253	GO:0005575,GO:0005622,GO:0005623,GO:0005737,GO:0009507,GO:0009536,GO:0043226,GO:0043227,GO:0043229,GO:0043231,GO:0044424,GO:0044444,GO:0044464	Belongs to the phosphoglycerate kinase family	31	0	323.31	375890000	517040000	519180000	498440000	575770000	443600000	422810000	602600000	569060000	638420000	697260000	380710000	457790000	518090000	456610000	533140000	640130000	375940000	300590000	453780000	461240000	435780000	574340000	382740000	833670000	327270000	522510000	471180000	471160000	391160000
BaAP.GP.1HG2434	Chaperonin GroEL	GO:0042026,GO:0005524,GO:0005829,GO:0005739,GO:0046686,GO:0005774,GO:0000373,GO:0007005,GO:0009408,GO:0042788,GO:0005507,GO:0005794,GO:0003735,GO:0070013,GO:0003723	GO:0003674,GO:0005488,GO:0005515,GO:0005575,GO:0005622,GO:0005623,GO:0005737,GO:0005739,GO:0005773,GO:0005774,GO:0005829,GO:0006457,GO:0006458,GO:0006605,GO:0006626,GO:0006810,GO:0006839,GO:0006886,GO:0006996,GO:0007005,GO:0008104,GO:0008150,GO:0009987,GO:0010035,GO:0010038,GO:0015031,GO:0015833,GO:0016020,GO:0016043,GO:0017038,GO:0031090,GO:0033036,GO:0033365,GO:0034613,GO:0042221,GO:0042886,GO:…	Belongs to the chaperonin (HSP60) family	31	0	323.31	526450000	434760000	397060000	364840000	273680000	229260000	406830000	387390000	379940000	406450000	289830000	275610000	330900000	290150000	314670000	301750000	220750000	302850000	272650000	224840000	265950000	237830000	228350000	198310000	208560000	384010000	279620000	298740000	296750000	275950000
BaAP.GP.1HG2456	Aldedh domain-containing protein	GO:0016620,GO:0010133,GO:0005739,GO:0003842,GO:0009651,GO:0050897,GO:0008270,GO:0016021,GO:0055114,GO:0072593	GO:0003674,GO:0003824,GO:0003842,GO:0005488,GO:0005575,GO:0005622,GO:0005623,GO:0005737,GO:0005739,GO:0006082,GO:0006520,GO:0006536,GO:0006560,GO:0006562,GO:0006807,GO:0006950,GO:0006970,GO:0008150,GO:0008152,GO:0008270,GO:0009056,GO:0009063,GO:0009064,GO:0009065,GO:0009507,GO:0009536,GO:0009628,GO:0009651,GO:0009987,GO:0010133,GO:0016054,GO:0016491,GO:0016645,GO:0016646,GO:0019752,GO:0043167,GO:…	Aldehyde dehydrogenase family	31	0	207.29	284430000	389390000	363710000	246500000	265990000	307800000	262280000	274060000	249300000	197430000	269410000	265770000	296030000	257960000	246600000	234680000	304830000	301340000	237130000	272190000	261760000	282890000	303520000	190560000	234150000	223660000	303620000	256690000	231910000	226580000
BaAP.GP.1HG0945	U-box domain-containing protein 72	GO:0000974,GO:0061630,GO:0016567,GO:0000398,GO:0006281	GO:0000151,GO:0000209,GO:0000349,GO:0000375,GO:0000377,GO:0000393,GO:0000398,GO:0000974,GO:0003674,GO:0003824,GO:0004842,GO:0005575,GO:0005618,GO:0005622,GO:0005623,GO:0005634,GO:0005681,GO:0005684,GO:0005730,GO:0005737,GO:0006139,GO:0006396,GO:0006397,GO:0006464,GO:0006725,GO:0006807,GO:0006950,GO:0006952,GO:0008150,GO:0008152,GO:0008380,GO:0009507,GO:0009536,GO:0009605,GO:0009607,GO:0009617,GO:…	WD40 repeats	31	0	323.31	300260000	330130000	393750000	372450000	377960000	220770000	420260000	359810000	388850000	346380000	313000000	213440000	494010000	408770000	318300000	384990000	250910000	290970000	409530000	462810000	398700000	399720000	307080000	297820000	255610000	303260000	341800000	363150000	277190000	357870000
BaAP.GP.2HG0036	Sec23/Sec24 protein transport family protein isoform 1	GO:0030127,GO:0006888,GO:0008270,GO:0000149,GO:0006886,GO:0035459,GO:0051668,GO:0048194,GO:0070971,GO:0000139,GO:0080119,GO:0032876,GO:0007030,GO:0008361,GO:0007029,GO:0048232	GO:0000003,GO:0006275,GO:0006996,GO:0007029,GO:0007030,GO:0007276,GO:0008150,GO:0008156,GO:0008361,GO:0009889,GO:0009890,GO:0009892,GO:0009987,GO:0010256,GO:0010556,GO:0010558,GO:0010564,GO:0010605,GO:0010948,GO:0016043,GO:0019219,GO:0019222,GO:0019953,GO:0022414,GO:0031323,GO:0031324,GO:0031326,GO:0031327,GO:0032501,GO:0032504,GO:0032535,GO:0032875,GO:0032876,GO:0044703,GO:0045786,GO:0045934,GO:…	Protein transport protein Sec24-like	31	0	168.3	112770000	49779000	124780000	60078000	140730000	225580000	113570000	156350000	94646000	135210000	116640000	184690000	45947000	142040000	104980000	143770000	145220000	147540000	61651000	154870000	145290000	154620000	112290000	159040000	106040000	146570000	106930000	106660000	204440000	202430000
BaAP.GP.2HG0636	Condensin complex subunit 1	GO:0007076,GO:0005634,GO:0042393,GO:0003682,GO:0005179,GO:0000796,GO:0000779,GO:0051301,GO:0070013,GO:0010032,GO:0051304,GO:0005576,GO:0007165	GO:0005575,GO:0005622,GO:0005623,GO:0005737,GO:0005829,GO:0044424,GO:0044444,GO:0044464	Regulatory subunit of the condensin complex, a complex required for conversion of interphase chromatin into mitotic-like condense chromosomes. The condensin complex probably introduces positive supercoils into relaxed DNA in the presence of type I topoisomerases and converts nicked DNA into positive knotted forms in the presence of type II topoisomerases	31	0	58.533	24565000	16286000	0	0	12739000	0	14941000	15203000	0	0	0	0	9664000	0	10797000	12530000	9066900	7942200	0	17210000	21219000	17980000	9579400	14673000	0	25942000	0	8543900	27213000	48048000
BaAP.GP.2HG1253	MHD1 domain-containing protein	#N/A	GO:0005575,GO:0005622,GO:0005623,GO:0005737,GO:0005886,GO:0005911,GO:0008150,GO:0009506,GO:0009987,GO:0010118,GO:0016020,GO:0030054,GO:0044424,GO:0044464,GO:0055044,GO:0071944	Plant family of unknown function (DUF810)	31	0	101.06	26168000	0	33019000	24448000	23206000	37452000	21364000	16346000	15604000	25192000	15992000	21598000	20237000	27370000	23530000	0	15592000	23156000	0	23402000	22277000	38480000	23995000	25349000	18476000	32920000	19303000	23596000	30951000	42727000
BaAP.GP.2HG2449	La protein 1	GO:1990904,GO:0006396,GO:0003723,GO:0005634,GO:0005509,GO:0004672,GO:0005618,GO:0005524,GO:0070013,GO:0005829,GO:0016072,GO:0042254,GO:0043232,GO:0016021,GO:0006468	GO:0000049,GO:0003674,GO:0003676,GO:0003723,GO:0005488,GO:0005575,GO:0005618,GO:0005622,GO:0005623,GO:0005634,GO:0005654,GO:0005730,GO:0005737,GO:0005829,GO:0006139,GO:0006396,GO:0006399,GO:0006725,GO:0006807,GO:0008033,GO:0008150,GO:0008152,GO:0009987,GO:0010467,GO:0016070,GO:0030312,GO:0031974,GO:0031981,GO:0034470,GO:0034641,GO:0034660,GO:0043170,GO:0043226,GO:0043227,GO:0043228,GO:0043229,GO:…	RNA binding motif	31	0	323.31	701910000	607010000	400270000	453360000	414160000	366540000	469400000	606070000	707080000	637090000	392680000	396060000	583390000	450630000	415990000	405270000	385390000	418260000	472050000	445990000	438210000	415520000	309920000	415500000	306410000	414650000	398670000	358570000	467220000	548010000
BaAP.GP.3HG1077	Factor of DNA methylation 1	GO:0031047	0	XH domain	31	0	132.39	33779000	21612000	51290000	0	13679000	16737000	54188000	19539000	20583000	27573000	30792000	20118000	63495000	30158000	31125000	13822000	0	19383000	34031000	29715000	44171000	18915000	18483000	45137000	17184000	62077000	36937000	45582000	19185000	25165000
BaAP.GP.3HG0125	probable ubiquitin-conjugating enzyme E2 23 isoform X4	GO:0061631,GO:0005829,GO:0016567	GO:0003674,GO:0003824,GO:0004842,GO:0005488,GO:0005515,GO:0005575,GO:0005622,GO:0005623,GO:0005737,GO:0005829,GO:0006464,GO:0006807,GO:0008150,GO:0008152,GO:0009987,GO:0016567,GO:0016740,GO:0019538,GO:0019787,GO:0019899,GO:0031625,GO:0032446,GO:0036211,GO:0043170,GO:0043412,GO:0044237,GO:0044238,GO:0044260,GO:0044267,GO:0044389,GO:0044424,GO:0044444,GO:0044464,GO:0061630,GO:0061659,GO:0070647,GO:…	Belongs to the ubiquitin-conjugating enzyme family	31	0	114.72	33368000	32820000	16937000	25689000	25098000	46199000	14252000	0	16376000	25446000	20381000	28736000	18585000	26706000	17487000	23978000	20513000	25610000	0	44157000	6314000	16291000	17263000	16574000	9299200	11860000	22681000	30554000	56718000	83782000
BaAP.GP.3HG3102	DEK domain-containing chromatin associated protein	GO:2000779,GO:0042393,GO:0005634,GO:0016747,GO:0003677	0	DEK C terminal domain	31	0	323.31	882430000	662190000	671200000	685620000	505930000	293410000	710540000	566730000	731390000	486270000	401440000	313610000	816060000	593340000	738260000	557790000	368080000	370190000	550100000	552020000	567230000	609600000	409280000	325720000	350620000	334820000	565740000	691400000	370230000	462360000
BaAP.GP.3HG1697	Isocitrate dehydrogenase	GO:0006102,GO:0004450,GO:0005739,GO:0051287,GO:0006099,GO:0000287,GO:0009506,GO:0009507,GO:0048046,GO:0009532,GO:0006739,GO:0005829,GO:0005507,GO:0005515,GO:0005777,GO:0010043,GO:0005886,GO:0046686,GO:0006097,GO:0005634,GO:0042742	0	Belongs to the isocitrate and isopropylmalate dehydrogenases family	31	0	323.31	963010000	1105900000	1010100000	1320900000	1375500000	1412800000	962900000	1250800000	1431000000	1127500000	1299700000	1416500000	1060300000	920500000	848040000	975640000	1071900000	1368200000	1292000000	1097200000	1130300000	1360500000	1240800000	1455800000	948700000	1094300000	859810000	827380000	1344300000	1349700000
BaAP.GP.4HG0289	Actin-1 isoform A	GO:0005856,GO:0005524,GO:0005737,GO:0016021	GO:0003674,GO:0005198,GO:0005200,GO:0005575,GO:0005622,GO:0005623,GO:0005737,GO:0005739,GO:0005856,GO:0005886,GO:0005911,GO:0006996,GO:0007010,GO:0008150,GO:0009506,GO:0009507,GO:0009526,GO:0009532,GO:0009536,GO:0009570,GO:0009941,GO:0009987,GO:0016020,GO:0016043,GO:0030054,GO:0031967,GO:0031975,GO:0043226,GO:0043227,GO:0043228,GO:0043229,GO:0043231,GO:0043232,GO:0044422,GO:0044424,GO:0044434,GO:…	Belongs to the actin family	31	0	323.31	4760300000	4466900000	5012100000	5098300000	5053800000	5347900000	4447600000	4446600000	4657900000	5439800000	4184900000	5359800000	3507800000	4067200000	3811600000	3709400000	4228900000	4196500000	2861100000	3184300000	3022600000	3343300000	2920300000	3754900000	2917400000	4108800000	3116000000	2966300000	3392400000	4183300000
BaAP.GP.4HG0311	Adenylyl cyclase-associated protein	GO:0000902,GO:0003779,GO:0030864,GO:0007010,GO:0008179,GO:0004553,GO:0045761,GO:0004672,GO:0007163,GO:0016021,GO:0097435,GO:0005524,GO:0030029,GO:0090376,GO:0016049,GO:0060560,GO:0006468,GO:0048468,GO:0005975	0	Belongs to the CAP family	31	0	177.92	108680000	118040000	116520000	95225000	127100000	150000000	94452000	132550000	152260000	143210000	145740000	158390000	105870000	110300000	107970000	81057000	115590000	121160000	75310000	98924000	108310000	129000000	141410000	132750000	93383000	100320000	109250000	116540000	115930000	136850000
BaAP.GP.4HG0420	Serine hydroxymethyltransferase	GO:0004372,GO:0019264,GO:0010319,GO:0048046,GO:0035999,GO:0030170,GO:0009570,GO:0022626,GO:0070905,GO:0005739,GO:0009534,GO:0050897,GO:0008168,GO:0008270,GO:0005634,GO:1904481,GO:0006565,GO:0008266,GO:0045271,GO:0005886,GO:0071407,GO:0004674,GO:0071417,GO:0004222,GO:0046655,GO:0070013,GO:0005515,GO:0005524,GO:0032259,GO:0019866,GO:1901701,GO:0016021,GO:0046686,GO:0007623,GO:0009409,GO:0009416,GO:…	GO:0001505,GO:0002376,GO:0003674,GO:0003676,GO:0003723,GO:0003727,GO:0003824,GO:0004372,GO:0005488,GO:0005575,GO:0005576,GO:0005622,GO:0005623,GO:0005634,GO:0005737,GO:0005739,GO:0005759,GO:0005829,GO:0005840,GO:0005886,GO:0006082,GO:0006520,GO:0006544,GO:0006563,GO:0006807,GO:0006950,GO:0006952,GO:0006955,GO:0007623,GO:0008150,GO:0008152,GO:0008187,GO:0008219,GO:0008266,GO:0009069,GO:0009266,GO:…	Interconversion of serine and glycine	31	0	323.31	140960000	172030000	151960000	162470000	567240000	582150000	119060000	134280000	164540000	199660000	444150000	566850000	213880000	153230000	115300000	195400000	369560000	393250000	93063000	128570000	118270000	200570000	353430000	366050000	326950000	166750000	141910000	125150000	433980000	257900000
BaAP.GP.4HG0074	ARF guanine-nucleotide exchange factor GNOM	GO:0005086,GO:0032012,GO:0005840,GO:0016021,GO:0003735,GO:0003723,GO:0010008,GO:0006412,GO:0042803,GO:0005829,GO:0005886,GO:0010540,GO:0009942,GO:0010311,GO:0048209,GO:0048764,GO:0000911,GO:0010274,GO:0001736,GO:0009826,GO:0010087,GO:0070417,GO:0032509,GO:0006897,GO:0007155,GO:0071555,GO:0015031	0	regulation of ARF protein signal transduction	31	0	156.44	54918000	0	28849000	45799000	34176000	67670000	17726000	0	0	0	0	44517000	0	43066000	38034000	37793000	38576000	31782000	0	23233000	20633000	40353000	20218000	37353000	0	19809000	16206000	26784000	42608000	60824000
BaAP.GP.4HG2125	#N/A	#N/A	GO:0002181,GO:0003674,GO:0003676,GO:0003723,GO:0003729,GO:0003735,GO:0005198,GO:0005488,GO:0005575,GO:0005618,GO:0005622,GO:0005623,GO:0005634,GO:0005730,GO:0005737,GO:0005829,GO:0005840,GO:0005844,GO:0005886,GO:0005911,GO:0006412,GO:0006518,GO:0006807,GO:0008150,GO:0008152,GO:0009058,GO:0009059,GO:0009506,GO:0009507,GO:0009536,GO:0009987,GO:0010467,GO:0015935,GO:0016020,GO:0019538,GO:0022626,GO:…	40S ribosomal protein S3a	31	0	323.31	1526900000	1677300000	2360500000	3548700000	2598500000	1786800000	2926400000	2055100000	1939500000	2318900000	2375700000	1818100000	2836800000	2618500000	3110200000	2727600000	2476200000	2317200000	3013900000	3055200000	2533200000	2743500000	2648200000	2939200000	3252900000	3446800000	3597500000	2584200000	2522500000	2704700000
BaAP.GP.5HG0862	Exocyst complex component 5	GO:0000145,GO:0006887,GO:0006893,GO:0070062,GO:0009506,GO:0060321,GO:0005829,GO:0005886,GO:0015031	GO:0000145,GO:0005575,GO:0005576,GO:0005615,GO:0005622,GO:0005623,GO:0005737,GO:0005829,GO:0005938,GO:0006810,GO:0006887,GO:0006892,GO:0006893,GO:0008150,GO:0009987,GO:0016192,GO:0031982,GO:0032940,GO:0032991,GO:0043226,GO:0043227,GO:0043230,GO:0044421,GO:0044424,GO:0044444,GO:0044448,GO:0044464,GO:0046903,GO:0048193,GO:0051179,GO:0051234,GO:0070062,GO:0071944,GO:0098876,GO:0099023,GO:0099568,GO:…	Exocyst complex component Sec10	31	0	174.85	67128000	24266000	90957000	31317000	74331000	44207000	51847000	28395000	0	38937000	42779000	108380000	30096000	71886000	55380000	49443000	52412000	17221000	0	87499000	66914000	75766000	130690000	153220000	55258000	110760000	54238000	91092000	66066000	107380000
BaAP.GP.5HG3554	Alpha-mannosidase	GO:0006013,GO:0004559,GO:0005774,GO:0030246,GO:0046872,GO:0006885,GO:0048046,GO:0005618,GO:0012505,GO:0015672,GO:0016021	GO:0000323,GO:0001775,GO:0002252,GO:0002263,GO:0002274,GO:0002275,GO:0002283,GO:0002366,GO:0002376,GO:0002443,GO:0002444,GO:0002446,GO:0003674,GO:0003824,GO:0004553,GO:0004559,GO:0005575,GO:0005576,GO:0005615,GO:0005618,GO:0005622,GO:0005623,GO:0005737,GO:0005764,GO:0005766,GO:0005773,GO:0005774,GO:0005775,GO:0005975,GO:0005996,GO:0006013,GO:0006464,GO:0006517,GO:0006807,GO:0006810,GO:0006887,GO:…	Alpha mannosidase, middle domain	31	0	201.13	85335000	141400000	138800000	111560000	99677000	64757000	67773000	93915000	134940000	73613000	93669000	51574000	82660000	87786000	99627000	102790000	123190000	81535000	81609000	107490000	125170000	95607000	99206000	48226000	109770000	95634000	160070000	93037000	63355000	54705000
BaAP.GP.6HG1718	S-adenosylmethionine synthase	GO:0004478,GO:0006556,GO:0005829,GO:0006730,GO:0005524,GO:0046872,GO:0055085	GO:0003674,GO:0003824,GO:0004478,GO:0005575,GO:0005622,GO:0005623,GO:0005737,GO:0005829,GO:0016740,GO:0016765,GO:0044424,GO:0044444,GO:0044464	Catalyzes the formation of S-adenosylmethionine from methionine and ATP	31	0	323.31	0	0	40687000	40483000	95665000	139750000	48028000	33086000	50830000	69808000	60645000	80813000	50014000	64932000	54425000	73620000	88402000	73727000	66526000	70797000	46038000	73628000	69901000	96865000	51036000	64086000	56621000	52776000	78263000	76645000
BaAP.GP.6HG1719	S-adenosylmethionine synthase	GO:0004478,GO:0006556,GO:0005829,GO:0006730,GO:0005524,GO:0046872,GO:0055085,GO:0006468,GO:0004672	GO:0003674,GO:0003824,GO:0004478,GO:0005575,GO:0005622,GO:0005623,GO:0005737,GO:0005829,GO:0016740,GO:0016765,GO:0044424,GO:0044444,GO:0044464	Catalyzes the formation of S-adenosylmethionine from methionine and ATP	31	0	323.31	1032300000	1888000000	1278000000	2358800000	2298200000	2433100000	1248500000	1666800000	1933400000	1729000000	1712800000	2082400000	1509700000	1518100000	1341800000	1554100000	1946400000	1825600000	1244100000	1747700000	1311700000	1459100000	1484900000	2209800000	1712800000	1657400000	1404400000	1264400000	1760800000	1643700000
BaAP.GP.6HG2395	Isoleucine--tRNA ligase, chloroplastic/mitochondrial	GO:0004822,GO:0006428,GO:0005739,GO:0002161,GO:0106074,GO:0000049,GO:0005524,GO:0032543	GO:0000003,GO:0003006,GO:0005575,GO:0005622,GO:0005623,GO:0005737,GO:0007275,GO:0008150,GO:0009507,GO:0009532,GO:0009536,GO:0009570,GO:0009791,GO:0009908,GO:0022414,GO:0032501,GO:0032502,GO:0035670,GO:0043226,GO:0043227,GO:0043229,GO:0043231,GO:0044422,GO:0044424,GO:0044434,GO:0044435,GO:0044444,GO:0044446,GO:0044464,GO:0048367,GO:0048437,GO:0048438,GO:0048440,GO:0048467,GO:0048481,GO:0048608,GO:…	Belongs to the class-I aminoacyl-tRNA synthetase family	31	0	82.391	0	0	0	11686000	20723000	74798000	0	0	0	24485000	0	36221000	15699000	0	22956000	17034000	0	19425000	0	28715000	30595000	17096000	22848000	21213000	0	7391000	19391000	19251000	40391000	24575000
BaAP.GP.7HG1188	Heterogeneous nuclear ribonucleoprotein Q	GO:0003723	0	RNA recognition motif	31	0	237.64	103020000	121660000	114070000	123640000	160050000	148560000	108660000	90733000	147990000	98716000	106500000	127190000	89869000	100480000	92388000	104440000	94500000	118890000	0	125450000	85467000	78232000	88989000	86146000	74783000	104060000	106810000	135970000	120250000	128390000
BaAP.GP.7HG1215	Pyrophosphate--fructose 6-phosphate 1-phosphotransferase subunit beta	GO:0047334,GO:0006002,GO:0005737,GO:0003872,GO:0061615,GO:0046835,GO:0005618,GO:0005524,GO:0016021,GO:0046872,GO:0009749,GO:0015979,GO:0046686,GO:0009793	GO:0000003,GO:0003006,GO:0003674,GO:0003824,GO:0005575,GO:0005618,GO:0005622,GO:0005623,GO:0005737,GO:0005829,GO:0005975,GO:0006793,GO:0006796,GO:0007275,GO:0008150,GO:0008152,GO:0008443,GO:0009719,GO:0009725,GO:0009735,GO:0009790,GO:0009791,GO:0009793,GO:0009987,GO:0010033,GO:0010035,GO:0010038,GO:0010154,GO:0015979,GO:0016020,GO:0016301,GO:0016310,GO:0016740,GO:0016772,GO:0016773,GO:0019200,GO:…	Catalytic subunit of pyrophosphate--fructose 6-phosphate 1-phosphotransferase. Catalyzes the phosphorylation of D-fructose 6-phosphate, the first committing step of glycolysis. Uses inorganic phosphate (PPi) as phosphoryl donor instead of ATP like common ATP-dependent phosphofructokinases (ATP-PFKs), which renders the reaction reversible, and can thus function both in glycolysis and gluconeogenes…	31	0	323.31	344350000	262210000	317740000	302680000	488410000	542220000	467070000	395430000	377270000	326600000	402420000	489030000	234980000	249330000	259970000	245240000	354900000	398850000	100060000	334230000	273930000	280370000	461480000	270820000	449550000	288550000	339850000	289720000	438690000	408980000
BaAP.GP.7HG1311	Importin-9 isoform X1	GO:0008536,GO:0006886,GO:0005634,GO:0005829,GO:0012505,GO:0031967,GO:0016021,GO:0051170,GO:0034504,GO:0017038,GO:0072594	GO:0003674,GO:0005215,GO:0005488,GO:0005515,GO:0005575,GO:0005622,GO:0005623,GO:0005634,GO:0005635,GO:0005737,GO:0005829,GO:0006606,GO:0006810,GO:0006886,GO:0006913,GO:0008104,GO:0008150,GO:0008536,GO:0008565,GO:0012505,GO:0015031,GO:0015833,GO:0017016,GO:0017038,GO:0019899,GO:0022613,GO:0031267,GO:0031647,GO:0031967,GO:0031975,GO:0033036,GO:0033365,GO:0034504,GO:0034613,GO:0042254,GO:0042393,GO:…	Importin-9	31	0	155.55	58138000	0	38104000	28766000	0	48349000	58664000	72642000	62822000	84813000	33186000	50457000	51955000	64941000	59358000	71573000	35808000	43784000	0	54661000	60638000	57263000	0	35705000	22842000	67189000	69892000	72957000	90164000	84952000
BaAP.GP.1HG0620	DCD domain-containing protein	GO:0016021	GO:0005575,GO:0005622,GO:0005623,GO:0005634,GO:0005737,GO:0005856,GO:0043226,GO:0043227,GO:0043228,GO:0043229,GO:0043231,GO:0043232,GO:0044424,GO:0044464	DCD	30	0	323.31	152940000	36358000	142070000	242850000	152370000	152590000	82173000	123490000	170540000	159160000	125560000	140380000	109620000	142910000	155670000	174980000	86821000	148570000	36750000	181740000	167890000	92318000	85730000	102920000	42930000	132420000	116230000	141030000	183960000	178030000
BaAP.GP.1HG1518	Serine hydroxymethyltransferase	GO:0004372,GO:0019264,GO:0042651,GO:0035999,GO:0030170,GO:0009506,GO:0009507,GO:0070905,GO:0050897,GO:0005829,GO:0008168,GO:0008270,GO:0005886,GO:1904481,GO:0016021,GO:0006565,GO:0045156,GO:0071407,GO:0071417,GO:0046655,GO:0032259,GO:1901701,GO:0009767,GO:0046686,GO:0007623	GO:0000741,GO:0003674,GO:0003824,GO:0004372,GO:0005575,GO:0005622,GO:0005623,GO:0005737,GO:0005829,GO:0005886,GO:0005911,GO:0006730,GO:0006996,GO:0006997,GO:0007275,GO:0007623,GO:0008150,GO:0008152,GO:0009506,GO:0009553,GO:0009555,GO:0009559,GO:0009561,GO:0009987,GO:0010035,GO:0010038,GO:0010197,GO:0016020,GO:0016043,GO:0016740,GO:0016741,GO:0016742,GO:0030054,GO:0030154,GO:0032501,GO:0032502,GO:…	Interconversion of serine and glycine	30	0	323.31	391050000	446890000	450090000	521500000	469260000	334940000	430780000	384870000	405150000	395050000	349400000	344980000	491780000	374970000	416160000	501950000	365640000	386270000	386470000	389090000	415950000	455620000	292150000	356180000	260110000	448910000	462250000	329900000	322280000	405800000
BaAP.GP.1HG2264	Patellin-5	#N/A	GO:0000003,GO:0000902,GO:0000904,GO:0002020,GO:0003006,GO:0003674,GO:0005488,GO:0005515,GO:0005575,GO:0005576,GO:0005622,GO:0005623,GO:0005737,GO:0005773,GO:0005794,GO:0005886,GO:0005911,GO:0008150,GO:0009506,GO:0009507,GO:0009536,GO:0009653,GO:0009826,GO:0009856,GO:0009860,GO:0009932,GO:0009987,GO:0012505,GO:0016020,GO:0016043,GO:0016049,GO:0019899,GO:0022414,GO:0030054,GO:0030154,GO:0032501,GO:…	CRAL/TRIO domain	30	0	282.01	17714000	0	22491000	22071000	21202000	62907000	44597000	39418000	57483000	33549000	35344000	45692000	44238000	75015000	46431000	53984000	28242000	13507000	24065000	74064000	80848000	75894000	54757000	46051000	59020000	96290000	101810000	87005000	113030000	96870000
BaAP.GP.1HG1161	DEAD-box ATP-dependent RNA helicase	GO:0004386,GO:0033962,GO:0010494,GO:0034063,GO:0000932,GO:0005524,GO:0051028,GO:0016021,GO:0006417,GO:0006397,GO:0003676,GO:0140098	GO:0000932,GO:0003674,GO:0003676,GO:0003723,GO:0003724,GO:0003729,GO:0003824,GO:0004004,GO:0004386,GO:0005488,GO:0005575,GO:0005622,GO:0005623,GO:0005634,GO:0005730,GO:0005737,GO:0005829,GO:0006139,GO:0006417,GO:0006725,GO:0006807,GO:0006996,GO:0008026,GO:0008150,GO:0008152,GO:0008186,GO:0009889,GO:0009987,GO:0010468,GO:0010494,GO:0010501,GO:0010556,GO:0010608,GO:0016032,GO:0016043,GO:0016070,GO:…	Belongs to the DEAD box helicase family	30	0	323.31	212010000	229380000	204130000	151230000	154420000	140450000	218410000	145950000	124290000	124650000	133630000	159450000	131530000	164140000	159680000	169660000	186330000	231610000	49090000	198560000	205130000	201810000	179250000	202930000	146220000	214040000	173180000	243790000	193290000	217300000
BaAP.GP.2HG0869	Phospho-2-dehydro-3-deoxyheptonate aldolase	GO:0003849,GO:0009423,GO:0009507,GO:0009073,GO:0005515,GO:0016829,GO:0003723,GO:0031976,GO:0005886	GO:0005575,GO:0005622,GO:0005623,GO:0005737,GO:0009507,GO:0009534,GO:0009536,GO:0009579,GO:0031976,GO:0031984,GO:0043226,GO:0043227,GO:0043229,GO:0043231,GO:0044422,GO:0044424,GO:0044434,GO:0044435,GO:0044444,GO:0044446,GO:0044464	Phospho-2-dehydro-3-deoxyheptonate aldolase	30	0	323.31	255610000	378490000	314100000	303270000	230620000	268480000	256300000	223740000	209200000	259340000	225000000	257710000	181030000	251160000	197520000	202780000	275730000	264270000	118410000	187980000	116910000	211990000	175450000	210590000	246530000	333420000	173720000	237300000	212190000	258450000
BaAP.GP.2HG0983	UDP-arabinopyranose mutase 3	GO:0071669,GO:0052691,GO:0005794,GO:0033356,GO:0005829,GO:0005515,GO:0042546,GO:0009506,GO:0016757,GO:0071555,GO:0005618,GO:0005576,GO:0030244,GO:0016020,GO:0006486	GO:0003674,GO:0003824,GO:0005575,GO:0005622,GO:0005623,GO:0005737,GO:0005794,GO:0005829,GO:0006139,GO:0006725,GO:0006793,GO:0006807,GO:0008150,GO:0008152,GO:0009225,GO:0009832,GO:0009987,GO:0012505,GO:0016853,GO:0016866,GO:0033356,GO:0034641,GO:0042546,GO:0043226,GO:0043227,GO:0043229,GO:0043231,GO:0044085,GO:0044237,GO:0044238,GO:0044281,GO:0044424,GO:0044444,GO:0044464,GO:0046483,GO:0052691,GO:…	Reversibly glycosylated polypeptide	30	0	323.31	575060000	707010000	691690000	654920000	1690100000	1900400000	946860000	1004300000	926280000	942130000	2152100000	1583800000	671150000	727830000	617900000	986360000	1348500000	1368700000	487530000	354900000	350700000	1017900000	2043200000	1481200000	2287000000	676850000	700460000	551120000	1103800000	1117600000
BaAP.GP.2HG2137	Proteasome component (PCI) domain	GO:0000502,GO:0043248,GO:0005198,GO:0006511,GO:0003899,GO:0008270,GO:0003676,GO:1990904,GO:0005634,GO:0016070,GO:0010467,GO:0034654,GO:0034645	0	PCI domain	30	0	323.31	385950000	405960000	269060000	398610000	329230000	403620000	353770000	328190000	409000000	502760000	352870000	346580000	384180000	347470000	386710000	399860000	376060000	325300000	338810000	342740000	387790000	316900000	328690000	356040000	348990000	453890000	360470000	333260000	347840000	383020000
BaAP.GP.2HG3629	diacylglycerol kinase	GO:0007205,GO:0004143,GO:0005887,GO:0003951,GO:0006952,GO:0009507,GO:0005524,GO:0016310,GO:0098656,GO:0015301	0	Diacylglycerol kinase	30	0	323.31	64835000	88665000	122000000	154580000	169120000	185280000	54072000	27572000	0	123160000	159950000	160390000	49893000	133410000	53256000	226450000	177940000	182580000	0	150440000	67462000	182220000	143230000	185360000	99538000	120280000	99652000	178380000	280940000	311570000
BaAP.GP.3HG0063	Sucrose-phosphate synthase	GO:0046524,GO:0005985,GO:0009506,GO:0016157,GO:0005829,GO:0005886,GO:0071836,GO:0046351	GO:0003674,GO:0003824,GO:0005575,GO:0005622,GO:0005623,GO:0005737,GO:0005829,GO:0005886,GO:0005911,GO:0006810,GO:0007275,GO:0008150,GO:0008194,GO:0009506,GO:0009555,GO:0009653,GO:0009987,GO:0010208,GO:0010927,GO:0016020,GO:0016043,GO:0016740,GO:0016757,GO:0016758,GO:0022607,GO:0030054,GO:0030198,GO:0032501,GO:0032502,GO:0032989,GO:0035251,GO:0043062,GO:0044085,GO:0044424,GO:0044444,GO:0044464,GO:…	Belongs to the glycosyltransferase 1 family	30	0	261.24	36780000	0	35574000	0	24500000	130580000	20374000	32929000	0	46469000	50125000	83534000	0	15281000	37423000	28376000	44980000	84975000	0	0	22384000	0	0	67045000	37876000	32065000	38614000	44809000	117310000	114120000
BaAP.GP.3HG0744	Transcriptional regulatory protein rxt3	GO:0016575,GO:0016853	0	Histone deacetylation protein Rxt3	30	0	156.22	57255000	35399000	44746000	17048000	31509000	57397000	73839000	53055000	45700000	0	32112000	18955000	38987000	47342000	36990000	50123000	22193000	0	19683000	39128000	41261000	34391000	29915000	35185000	0	40460000	41138000	76434000	51224000	110760000
BaAP.GP.3HG2571	5'-3' exoribonuclease	GO:0004534,GO:0090503,GO:0005634,GO:0006397,GO:0008270,GO:0003676,GO:0000956,GO:0010587,GO:0060149,GO:0071035,GO:0000967	GO:0000966,GO:0000967,GO:0003674,GO:0003824,GO:0004518,GO:0004527,GO:0004532,GO:0004534,GO:0004540,GO:0005575,GO:0005622,GO:0005623,GO:0005634,GO:0006139,GO:0006364,GO:0006396,GO:0006401,GO:0006725,GO:0006807,GO:0008150,GO:0008152,GO:0008409,GO:0009056,GO:0009057,GO:0009893,GO:0009987,GO:0010467,GO:0010468,GO:0010586,GO:0010587,GO:0010604,GO:0010628,GO:0016070,GO:0016072,GO:0016075,GO:0016787,GO:…	5'-3' exoribonuclease activity	30	0	80.224	72612000	0	30712000	65945000	73818000	109910000	50908000	31330000	0	0	0	58044000	67388000	57419000	32320000	55287000	47068000	117500000	65126000	43901000	41186000	14266000	40692000	94521000	0	62154000	23823000	47794000	78837000	111870000
BaAP.GP.3HG1596	Calcium-dependent protein kinase 1 isoform A	GO:0005509,GO:0006468,GO:0005634,GO:0004672,GO:0005737,GO:0005524,GO:0018209,GO:0035556,GO:0005516	GO:0001101,GO:0003674,GO:0003824,GO:0004672,GO:0004674,GO:0004683,GO:0005488,GO:0005515,GO:0005516,GO:0005575,GO:0005622,GO:0005623,GO:0005634,GO:0005737,GO:0005773,GO:0005829,GO:0005886,GO:0006464,GO:0006468,GO:0006793,GO:0006796,GO:0006807,GO:0006950,GO:0006970,GO:0007154,GO:0007165,GO:0008150,GO:0008152,GO:0009628,GO:0009651,GO:0009719,GO:0009725,GO:0009737,GO:0009738,GO:0009755,GO:0009931,GO:…	EF-hand domain	30	0	323.31	116990000	130920000	96037000	108820000	104860000	112600000	113260000	115180000	138120000	156010000	99071000	90966000	124490000	149850000	127030000	124360000	128770000	124990000	45730000	173140000	133210000	135210000	132420000	178260000	133320000	123450000	110800000	133530000	133660000	151190000
BaAP.GP.3HG3531	Inactive leucine-rich repeat receptor-like protein kinase	GO:0004672,GO:0006468,GO:0016021,GO:0005886,GO:0005524	0	Leucine-rich repeat receptor-like protein kinase	30	0	294.85	0	0	0	0	177730000	68296000	0	0	0	0	89331000	71382000	0	0	0	23148000	71340000	94588000	0	0	0	39833000	65181000	70475000	77772000	0	0	0	115450000	123710000
BaAP.GP.4HG0024	Monodehydroascorbate reductase	GO:0050660,GO:0055114,GO:0031907,GO:0016656,GO:0005777,GO:0042221,GO:0048046,GO:0009507,GO:0051716,GO:0042744,GO:0003735,GO:0006414,GO:0005829,GO:0005886,GO:0005840,GO:0016021	GO:0001101,GO:0003674,GO:0003824,GO:0005575,GO:0005622,GO:0005623,GO:0005737,GO:0005777,GO:0005778,GO:0005829,GO:0006950,GO:0006970,GO:0008150,GO:0008152,GO:0009056,GO:0009414,GO:0009415,GO:0009507,GO:0009526,GO:0009532,GO:0009536,GO:0009570,GO:0009605,GO:0009607,GO:0009608,GO:0009610,GO:0009620,GO:0009628,GO:0009636,GO:0009651,GO:0009719,GO:0009725,GO:0009753,GO:0009941,GO:0009987,GO:0010033,GO:…	Pyridine nucleotide-disulphide oxidoreductase	30	0	323.31	361270000	473700000	344020000	473490000	683080000	719670000	344130000	625470000	612880000	568730000	875970000	827760000	435440000	417870000	343930000	537420000	599880000	713280000	487830000	331880000	332950000	374340000	480650000	608590000	774090000	384330000	351650000	259560000	508670000	444590000
BaAP.GP.4HG1521	26S protease regulatory subunit 4 isogeny	GO:0030163,GO:0000502,GO:0036402,GO:0017025,GO:1901800,GO:0005524,GO:0005737,GO:0005634,GO:0035770,GO:0005886,GO:0008233,GO:0006508,GO:0010078,GO:0007292,GO:0048232,GO:0035266,GO:0048829,GO:0080129,GO:0010311,GO:0009933,GO:0090351,GO:0009965,GO:0051788,GO:0046686,GO:0060968,GO:0045087,GO:0009408,GO:0043632,GO:0044267	0	Belongs to the AAA ATPase family	30	0	26.764	24150000	23390000	23125000	45232000	26594000	20995000	29498000	38354000	36595000	26424000	19205000	28792000	18194000	27242000	26578000	29493000	24310000	29760000	31659000	35565000	0	32859000	22985000	0	26011000	39300000	28013000	32143000	40387000	40803000
BaAP.GP.4HG2160	Proteasome component (PCI) domain	GO:0042176,GO:0000502,GO:0030234,GO:0071949,GO:0050790,GO:0006511	GO:0000502,GO:0005575,GO:0005622,GO:0005623,GO:0005634,GO:0005737,GO:0005829,GO:0005838,GO:0005886,GO:0005911,GO:0006508,GO:0006511,GO:0006807,GO:0008150,GO:0008152,GO:0008541,GO:0009056,GO:0009057,GO:0009506,GO:0009987,GO:0016020,GO:0019538,GO:0019941,GO:0022624,GO:0030054,GO:0030163,GO:0032991,GO:0043170,GO:0043226,GO:0043227,GO:0043229,GO:0043231,GO:0043632,GO:0044237,GO:0044238,GO:0044248,GO:…	26S proteasome non-ATPase regulatory subunit 3	30	0	109.13	177210000	203450000	139600000	127920000	90143000	112280000	118440000	101730000	101690000	113730000	91707000	94879000	75027000	103690000	105030000	100500000	109650000	120780000	57272000	77645000	80990000	64365000	65239000	28922000	141320000	104060000	96480000	112910000	98918000	100810000
[truncated: 5,892 more rows]

## Sheet: Key
Key explaining the meaning of column headers in supplementary table 1
[truncated: 10 more rows]
