# Supplementary material for: The proteome of developing barley anthers during meiotic prophase I
Source: J Exp Bot. 2021 Nov 10;73(5):1464–82. doi: 10.1093/jxb/erab494 (PMC8890616; doi:10.1093/jxb/erab494)
Supplement: erab494_suppl_Supplementary_Table_S2 [file erab494_suppl_supplementary_table_s2.xlsx]

## Sheet: BaAP GO Enrichment
	ID	term	Annotated	count	Expected	adj_pval	category	Percentage annotated
1	GO:0003723	RNA binding	1517	806	474.26	< 1e-30	MF	53.1312
2	GO:0003735	structural constituent of ribosome	510	277	159.44	5.6e-28	MF	54.3137
3	GO:0003729	mRNA binding	173	109	54.09	1.5e-18	MF	63.0058
4	GO:0005525	GTP binding	325	167	101.61	2.2e-14	MF	51.3846
5	GO:0050897	cobalt ion binding	30	27	9.38	3.1e-11	MF	90
6	GO:0003924	GTPase activity	215	112	67.22	1.4e-10	MF	52.093
7	GO:0003743	translation initiation factor activity	170	91	53.15	1.2e-09	MF	53.5294
8	GO:0005507	copper ion binding	125	71	39.08	2.8e-09	MF	56.8
9	GO:0030170	pyridoxal phosphate binding	117	67	36.58	5e-09	MF	57.265
10	GO:0019904	protein domain specific binding	49	35	15.32	8.6e-09	MF	71.4286
11	GO:0140098	catalytic activity, acting on RNA	891	331	278.55	1.5e-08	MF	37.1493
12	GO:0008017	microtubule binding	151	82	47.21	2.4e-08	MF	54.3046
13	GO:0051287	NAD binding	91	55	28.45	2.9e-08	MF	60.4396
14	GO:0042393	histone binding	92	54	28.76	4.8e-08	MF	58.6957
15	GO:0005515	protein binding	3198	1200	999.8	7.6e-08	MF	37.5235
16	GO:0051082	unfolded protein binding	167	84	52.21	2.1e-07	MF	50.2994
17	GO:0004176	ATP-dependent peptidase activity	26	21	8.13	2.7e-07	MF	80.7692
18	GO:0004386	helicase activity	304	121	95.04	4.2e-07	MF	39.8026
19	GO:0016763	transferase activity, transferring pento...	62	36	19.38	4.5e-07	MF	58.0645
20	GO:0051117	ATPase binding	25	20	7.82	7.1e-07	MF	80
21	GO:0043022	ribosome binding	53	37	16.57	2.1e-06	MF	69.8113
22	GO:0005198	structural molecule activity	623	346	194.77	5.1e-06	MF	55.5377
23	GO:0004812	aminoacyl-tRNA ligase activity	120	69	37.52	1.2e-05	MF	57.5
24	GO:0046872	metal ion binding	3847	1123	1202.69	1.8e-05	MF	29.1916
25	GO:0016887	ATPase activity	470	223	146.94	2.1e-05	MF	47.4468
26	GO:0003682	chromatin binding	153	80	47.83	2.4e-05	MF	52.2876
27	GO:0051879	Hsp90 protein binding	12	11	3.75	2.4e-05	MF	91.6667
28	GO:0016864	intramolecular oxidoreductase activity, ...	9	9	2.81	2.8e-05	MF	100
29	GO:0015288	porin activity	9	9	2.81	2.8e-05	MF	100
30	GO:0031369	translation initiation factor binding	23	17	7.19	3.2e-05	MF	73.913
31	GO:0016836	hydro-lyase activity	119	61	37.2	3.9e-05	MF	51.2605
32	GO:0031491	nucleosome binding	23	19	7.19	5.4e-05	MF	82.6087
33	GO:0008320	protein transmembrane transporter activi...	29	19	9.07	5.4e-05	MF	65.5172
34	GO:0000166	nucleotide binding	3682	1245	1151.11	5.4e-05	MF	33.8131
35	GO:0000287	magnesium ion binding	161	74	50.33	6.1e-05	MF	45.9627
36	GO:0008483	transaminase activity	71	39	22.2	6.3e-05	MF	54.9296
37	GO:0016274	protein-arginine N-methyltransferase act...	11	10	3.44	7e-05	MF	90.9091
38	GO:0003746	translation elongation factor activity	71	38	22.2	7.9e-05	MF	53.5211
39	GO:0004467	long-chain fatty acid-CoA ligase activit...	13	11	4.06	0.00011	MF	84.6154
40	GO:0051539	4 iron, 4 sulfur cluster binding	58	32	18.13	0.00013	MF	55.1724
41	GO:0042803	protein homodimerization activity	124	58	38.77	0.0002	MF	46.7742
42	GO:0030955	potassium ion binding	10	9	3.13	0.0002	MF	90
43	GO:0050661	NADP binding	65	35	20.32	0.0002	MF	53.8462
44	GO:0008237	metallopeptidase activity	151	67	47.21	0.00023	MF	44.3709
45	GO:0019843	rRNA binding	110	58	34.39	0.00023	MF	52.7273
46	GO:0097177	mitochondrial ribosome binding	7	7	2.19	0.00029	MF	100
47	GO:0000339	RNA cap binding	7	7	2.19	0.00029	MF	100
48	GO:0031593	polyubiquitin modification-dependent pro...	30	19	9.38	0.00029	MF	63.3333
49	GO:0019905	syntaxin binding	12	10	3.75	0.0003	MF	83.3333
50	GO:0016853	isomerase activity	419	201	130.99	0.00031	MF	47.9714
51	GO:0005200	structural constituent of cytoskeleton	26	17	8.13	0.00035	MF	65.3846
52	GO:0008047	enzyme activator activity	104	60	32.51	0.00036	MF	57.6923
53	GO:0005085	guanyl-nucleotide exchange factor activi...	42	24	13.13	0.00036	MF	57.1429
54	GO:0016018	cyclosporin A binding	14	11	4.38	0.00037	MF	78.5714
55	GO:0016671	oxidoreductase activity, acting on a sul...	25	17	7.82	0.00042	MF	68
56	GO:0030515	snoRNA binding	23	18	7.19	0.00042	MF	78.2609
57	GO:0016620	oxidoreductase activity, acting on the a...	92	37	28.76	0.00051	MF	40.2174
58	GO:0003697	single-stranded DNA binding	59	31	18.45	0.00054	MF	52.5424
59	GO:0016651	oxidoreductase activity, acting on NAD(P...	137	67	42.83	0.00057	MF	48.9051
60	GO:0016861	intramolecular oxidoreductase activity, ...	42	22	13.13	0.00059	MF	52.381
61	GO:0004739	pyruvate dehydrogenase (acetyl-transferr...	9	8	2.81	0.00059	MF	88.8889
62	GO:0000049	tRNA binding	50	27	15.63	0.00069	MF	54
63	GO:0016854	racemase and epimerase activity	47	31	14.69	0.00079	MF	65.9574
64	GO:0003777	microtubule motor activity	75	37	23.45	0.0008	MF	49.3333
65	GO:0030060	L-malate dehydrogenase activity	11	9	3.44	0.00081	MF	81.8182
66	GO:0004743	pyruvate kinase activity	11	9	3.44	0.00081	MF	81.8182
67	GO:0005086	ARF guanyl-nucleotide exchange factor ac...	11	9	3.44	0.00081	MF	81.8182
68	GO:0051537	2 iron, 2 sulfur cluster binding	53	28	16.57	0.00088	MF	52.8302
69	GO:0016646	oxidoreductase activity, acting on the C...	21	13	6.57	0.00093	MF	61.9048
70	GO:0017056	structural constituent of nuclear pore	32	19	10	0.00093	MF	59.375
71	GO:0043023	ribosomal large subunit binding	6	6	1.88	0.00093	MF	100
72	GO:0004362	glutathione-disulfide reductase activity	6	6	1.88	0.00093	MF	100
73	GO:0008494	translation activator activity	6	6	1.88	0.00093	MF	100
74	GO:0019888	protein phosphatase regulator activity	66	27	20.63	0.00094	MF	40.9091
75	GO:0005096	GTPase activator activity	63	32	19.7	0.00095	MF	50.7937
76	GO:0070122	isopeptidase activity	17	12	5.31	0.00099	MF	70.5882
77	GO:0046686	response to cadmium ion	173	129	56.12	4.1e-30	BP	74.5665
78	GO:0006412	translation	969	520	314.34	5.9e-21	BP	53.6636
79	GO:0006886	intracellular protein transport	605	315	196.26	2.9e-16	BP	52.0661
80	GO:0006888	ER to Golgi vesicle-mediated transport	73	53	23.68	5.7e-14	BP	72.6027
81	GO:0006364	rRNA processing	253	152	82.07	6.2e-12	BP	60.0791
82	GO:0006099	tricarboxylic acid cycle	47	38	15.25	1.1e-11	BP	80.8511
83	GO:0006096	glycolytic process	90	62	29.2	2.2e-11	BP	68.8889
84	GO:0000381	regulation of alternative mRNA splicing,...	40	33	12.98	9.2e-11	BP	82.5
85	GO:0006457	protein folding	250	137	81.1	1.2e-10	BP	54.8
86	GO:0045454	cell redox homeostasis	80	54	25.95	1.3e-10	BP	67.5
87	GO:0016192	vesicle-mediated transport	579	288	187.83	1.6e-10	BP	49.7409
88	GO:0051028	mRNA transport	51	40	16.54	2e-09	BP	78.4314
89	GO:0046907	intracellular transport	782	424	253.68	7.2e-09	BP	54.2199
90	GO:0000027	ribosomal large subunit assembly	37	29	12	1.2e-08	BP	78.3784
91	GO:0006418	tRNA aminoacylation for protein translat...	101	63	32.76	1.2e-07	BP	62.3762
92	GO:0006891	intra-Golgi vesicle-mediated transport	20	18	6.49	1.4e-07	BP	90
93	GO:0001732	formation of cytoplasmic translation ini...	20	18	6.49	1.4e-07	BP	90
94	GO:0015031	protein transport	793	411	257.25	1.8e-07	BP	51.8285
95	GO:0006325	chromatin organization	408	189	132.36	2.9e-07	BP	46.3235
96	GO:0042254	ribosome biogenesis	389	243	126.19	8.9e-07	BP	62.4679
97	GO:0006417	regulation of translation	157	89	50.93	2e-06	BP	56.6879
98	GO:0006108	malate metabolic process	22	18	7.14	2.6e-06	BP	81.8182
99	GO:0006414	translational elongation	85	50	27.57	2.8e-06	BP	58.8235
100	GO:0046451	diaminopimelate metabolic process	11	11	3.57	4.2e-06	BP	100
101	GO:0006378	mRNA polyadenylation	48	31	15.57	4.8e-06	BP	64.5833
102	GO:0007030	Golgi organization	32	23	10.38	5.5e-06	BP	71.875
103	GO:0006904	vesicle docking involved in exocytosis	23	18	7.46	8.4e-06	BP	78.2609
104	GO:0072594	establishment of protein localization to...	298	155	96.67	1e-05	BP	52.0134
105	GO:0000462	maturation of SSU-rRNA from tricistronic...	27	20	8.76	1.1e-05	BP	74.0741
106	GO:0000398	mRNA splicing, via spliceosome	219	123	71.04	1.1e-05	BP	56.1644
107	GO:0009793	embryo development ending in seed dorman...	246	106	79.8	1.6e-05	BP	43.0894
108	GO:0001676	long-chain fatty acid metabolic process	25	18	8.11	1.7e-05	BP	72
109	GO:0000184	nuclear-transcribed mRNA catabolic proce...	20	16	6.49	1.7e-05	BP	80
110	GO:0043248	proteasome assembly	20	16	6.49	1.7e-05	BP	80
111	GO:0015979	photosynthesis	254	116	82.4	2.4e-05	BP	45.6693
112	GO:0006541	glutamine metabolic process	48	30	15.57	2.4e-05	BP	62.5
113	GO:0045292	mRNA cis splicing, via spliceosome	26	19	8.43	2.5e-05	BP	73.0769
114	GO:0002181	cytoplasmic translation	63	46	20.44	2.6e-05	BP	73.0159
115	GO:0009408	response to heat	221	96	71.69	3.7e-05	BP	43.4389
116	GO:0043173	nucleotide salvage	14	12	4.54	3.9e-05	BP	85.7143
117	GO:0000266	mitochondrial fission	9	9	2.92	4e-05	BP	100
118	GO:0072657	protein localization to membrane	138	68	44.77	4e-05	BP	49.2754
119	GO:0006890	retrograde vesicle-mediated transport, G...	23	17	7.46	5.5e-05	BP	73.913
120	GO:0000028	ribosomal small subunit assembly	23	17	7.46	5.5e-05	BP	73.913
121	GO:0007010	cytoskeleton organization	288	138	93.43	7.9e-05	BP	47.9167
122	GO:0006739	NADP metabolic process	41	29	13.3	9.8e-05	BP	70.7317
123	GO:0048194	Golgi vesicle budding	22	14	7.14	9.9e-05	BP	63.6364
124	GO:0035246	peptidyl-arginine N-methylation	11	10	3.57	0.0001	BP	90.9091
125	GO:0034427	nuclear-transcribed mRNA catabolic proce...	11	10	3.57	0.0001	BP	90.9091
126	GO:0006413	translational initiation	194	101	62.93	0.00011	BP	52.0619
127	GO:0006401	RNA catabolic process	153	93	49.63	0.00012	BP	60.7843
128	GO:0006566	threonine metabolic process	8	8	2.6	0.00012	BP	100
129	GO:0043101	purine-containing compound salvage	8	8	2.6	0.00012	BP	100
130	GO:1902600	proton transmembrane transport	153	72	49.63	0.00012	BP	47.0588
131	GO:0009226	nucleotide-sugar biosynthetic process	42	26	13.62	0.00012	BP	61.9048
132	GO:0016584	nucleosome positioning	13	11	4.22	0.00016	BP	84.6154
133	GO:0006260	DNA replication	190	88	61.64	0.00018	BP	46.3158
134	GO:0006793	phosphorus metabolic process	3023	909	980.66	0.0002	BP	30.0695
135	GO:0043547	positive regulation of GTPase activity	65	32	21.09	0.00024	BP	49.2308
136	GO:0035459	cargo loading into vesicle	10	9	3.24	0.00028	BP	90
137	GO:0030150	protein import into mitochondrial matrix	23	16	7.46	0.00029	BP	69.5652
138	GO:0031047	gene silencing by RNA	124	68	40.23	0.00031	BP	54.8387
139	GO:0006626	protein targeting to mitochondrion	56	39	18.17	0.00037	BP	69.6429
140	GO:0006574	valine catabolic process	7	7	2.27	0.00038	BP	100
141	GO:0035999	tetrahydrofolate interconversion	7	7	2.27	0.00038	BP	100
142	GO:0043174	nucleoside salvage	7	7	2.27	0.00038	BP	100
143	GO:0070131	positive regulation of mitochondrial tra...	7	7	2.27	0.00038	BP	100
144	GO:0009409	response to cold	268	111	86.94	0.00041	BP	41.4179
145	GO:0006913	nucleocytoplasmic transport	136	81	44.12	0.00042	BP	59.5588
146	GO:0006662	glycerol ether metabolic process	12	10	3.89	0.00042	BP	83.3333
147	GO:0009085	lysine biosynthetic process	12	10	3.89	0.00042	BP	83.3333
148	GO:0010091	trichome branching	12	10	3.89	0.00042	BP	83.3333
149	GO:0006207	'de novo' pyrimidine nucleobase biosynth...	12	10	3.89	0.00042	BP	83.3333
150	GO:0006396	RNA processing	1044	500	338.67	0.00046	BP	47.8927
151	GO:0006006	glucose metabolic process	60	36	19.46	0.00049	BP	60
152	GO:0006606	protein import into nucleus	30	19	9.73	0.0005	BP	63.3333
153	GO:0032543	mitochondrial translation	26	23	8.43	0.00052	BP	88.4615
154	GO:0009086	methionine biosynthetic process	14	11	4.54	0.00053	BP	78.5714
155	GO:0042273	ribosomal large subunit biogenesis	89	65	28.87	0.00056	BP	73.0337
156	GO:0050658	RNA transport	84	63	27.25	0.00056	BP	75
157	GO:0006119	oxidative phosphorylation	66	32	21.41	0.00057	BP	48.4848
158	GO:0048193	Golgi vesicle transport	183	107	59.37	0.00058	BP	58.4699
159	GO:0072329	monocarboxylic acid catabolic process	53	33	17.19	0.00058	BP	62.2642
160	GO:0043085	positive regulation of catalytic activit...	197	86	63.91	0.00059	BP	43.6548
161	GO:0010090	trichome morphogenesis	28	22	9.08	0.00059	BP	78.5714
162	GO:0071427	mRNA-containing ribonucleoprotein comple...	28	21	9.08	0.00059	BP	75
163	GO:0000387	spliceosomal snRNP assembly	16	12	5.19	0.0006	BP	75
164	GO:0051170	import into nucleus	39	27	12.65	0.00077	BP	69.2308
165	GO:0009082	branched-chain amino acid biosynthetic p...	20	16	6.49	0.00078	BP	80
166	GO:0051668	localization within membrane	9	8	2.92	0.00078	BP	88.8889
167	GO:0000290	deadenylation-dependent decapping of nuc...	9	8	2.92	0.00078	BP	88.8889
168	GO:0005829	cytosol	1705	1068	553.34	< 1e-30	CC	62.6393
169	GO:0005737	cytoplasm	7765	3455	2520.03	< 1e-30	CC	44.4945
170	GO:0005730	nucleolus	296	212	96.06	< 1e-30	CC	71.6216
171	GO:0005739	mitochondrion	1136	605	368.67	< 1e-30	CC	53.257
172	GO:0009570	chloroplast stroma	418	246	135.66	1.4e-28	CC	58.8517
173	GO:0005840	ribosome	621	340	201.54	1.7e-18	CC	54.7504
174	GO:0009532	plastid stroma	537	326	174.28	1.4e-17	CC	60.7076
175	GO:0070013	intracellular organelle lumen	1222	663	396.58	2.1e-17	CC	54.2553
176	GO:0009941	chloroplast envelope	401	206	130.14	3.6e-14	CC	51.3716
177	GO:0009536	plastid	1822	833	591.31	1.7e-13	CC	45.719
178	GO:0012505	endomembrane system	1824	842	591.96	6.7e-13	CC	46.1623
179	GO:0009506	plasmodesma	527	247	171.03	1.8e-12	CC	46.8691
180	GO:0032040	small-subunit processome	55	43	17.85	4e-12	CC	78.1818
181	GO:0000502	proteasome complex	115	71	37.32	7.2e-11	CC	61.7391
182	GO:0043232	intracellular non-membrane-bounded organ...	1828	939	593.25	2.1e-10	CC	51.3676
183	GO:0032991	protein-containing complex	3474	1730	1127.44	2.8e-10	CC	49.7985
184	GO:1902494	catalytic complex	1135	514	368.35	4e-10	CC	45.2863
185	GO:0005759	mitochondrial matrix	125	76	40.57	7.6e-10	CC	60.8
186	GO:0005783	endoplasmic reticulum	795	365	258.01	1.3e-09	CC	45.9119
187	GO:0098805	whole membrane	702	347	227.82	2.2e-09	CC	49.4302
188	GO:1990904	ribonucleoprotein complex	1095	626	355.37	2.7e-09	CC	57.1689
189	GO:0005774	vacuolar membrane	348	152	112.94	2.9e-09	CC	43.6782
190	GO:0033290	eukaryotic 48S preinitiation complex	22	20	7.14	1.8e-08	CC	90.9091
191	GO:0009507	chloroplast	1623	721	526.72	2e-08	CC	44.4239
192	GO:0005681	spliceosomal complex	158	78	51.28	2.5e-08	CC	49.3671
193	GO:0030686	90S preribosome	25	22	8.11	6e-08	CC	88
194	GO:0005794	Golgi apparatus	878	392	284.94	9e-08	CC	44.6469
195	GO:0010319	stromule	23	20	7.46	9.6e-08	CC	86.9565
196	GO:0016607	nuclear speck	45	32	14.6	1.2e-07	CC	71.1111
197	GO:0016282	eukaryotic 43S preinitiation complex	20	18	6.49	1.4e-07	CC	90
198	GO:0005747	mitochondrial respiratory chain complex ...	20	18	6.49	1.4e-07	CC	90
199	GO:0005852	eukaryotic translation initiation factor...	25	21	8.11	1.5e-07	CC	84
200	GO:0048046	apoplast	227	111	73.67	1.7e-07	CC	48.8987
201	GO:0022626	cytosolic ribosome	99	69	32.13	4.7e-07	CC	69.697
202	GO:0009526	plastid envelope	497	253	161.29	5.7e-07	CC	50.9054
203	GO:0005874	microtubule	137	76	44.46	8.5e-07	CC	55.4745
204	GO:0031967	organelle envelope	906	488	294.03	8.8e-07	CC	53.8631
205	GO:1990204	oxidoreductase complex	88	65	28.56	1e-06	CC	73.8636
206	GO:0042579	microbody	193	103	62.64	1.2e-06	CC	53.3679
207	GO:0022625	cytosolic large ribosomal subunit	20	17	6.49	1.8e-06	CC	85
208	GO:0015934	large ribosomal subunit	67	48	21.74	2.5e-06	CC	71.6418
209	GO:0005654	nucleoplasm	379	190	123	3.8e-06	CC	50.1319
210	GO:0098798	mitochondrial protein complex	159	105	51.6	4.5e-06	CC	66.0377
211	GO:0042788	polysomal ribosome	19	16	6.17	4.9e-06	CC	84.2105
212	GO:0005643	nuclear pore	42	30	13.63	5.8e-06	CC	71.4286
213	GO:0098588	bounding membrane of organelle	914	426	296.63	9.9e-06	CC	46.6083
214	GO:0009534	chloroplast thylakoid	286	131	92.82	1.2e-05	CC	45.8042
215	GO:0005773	vacuole	673	288	218.41	1.3e-05	CC	42.7935
216	GO:0009579	thylakoid	498	225	161.62	1.4e-05	CC	45.1807
217	GO:0000932	P-body	44	28	14.28	2.1e-05	CC	63.6364
218	GO:0043231	intracellular membrane-bounded organelle	8955	3425	2906.23	2.4e-05	CC	38.2468
219	GO:0005741	mitochondrial outer membrane	33	23	10.71	2.6e-05	CC	69.697
220	GO:0000139	Golgi membrane	240	106	77.89	4.7e-05	CC	44.1667
221	GO:0005618	cell wall	380	153	123.32	4.9e-05	CC	40.2632
222	GO:0030687	preribosome, large subunit precursor	27	19	8.76	6e-05	CC	70.3704
223	GO:0030127	COPII vesicle coat	14	12	4.54	6.1e-05	CC	85.7143
224	GO:0009524	phragmoplast	48	29	15.58	6.2e-05	CC	60.4167
225	GO:0019866	organelle inner membrane	313	167	101.58	7.5e-05	CC	53.3546
226	GO:0000159	protein phosphatase type 2A complex	30	20	9.74	0.00013	CC	66.6667
227	GO:0030126	COPI vesicle coat	22	16	7.14	0.00013	CC	72.7273
228	GO:0030008	TRAPP complex	13	11	4.22	0.00016	CC	84.6154
229	GO:0031201	SNARE complex	35	22	11.36	0.00021	CC	62.8571
230	GO:0044452	nucleolar part	43	28	13.96	0.00025	CC	65.1163
231	GO:0009368	endopeptidase Clp complex	17	13	5.52	0.00025	CC	76.4706
232	GO:0035145	exon-exon junction complex	10	9	3.25	0.00028	CC	90
233	GO:0031984	organelle subcompartment	1199	536	389.12	0.00037	CC	44.7039
234	GO:0005753	mitochondrial proton-transporting ATP sy...	20	14	6.49	0.00038	CC	70
235	GO:0030130	clathrin coat of trans-Golgi network ves...	7	7	2.27	0.00038	CC	100
236	GO:0045273	respiratory chain complex II	7	7	2.27	0.00038	CC	100
237	GO:0005854	nascent polypeptide-associated complex	7	7	2.27	0.00038	CC	100
238	GO:0009535	chloroplast thylakoid membrane	200	88	64.91	0.00039	CC	44
239	GO:0005777	peroxisome	83	43	26.94	0.0005	CC	51.8072
240	GO:0005744	TIM23 mitochondrial import inner membran...	14	11	4.54	0.00053	CC	78.5714
241	GO:0005802	trans-Golgi network	206	90	66.85	0.00061	CC	43.6893
242	GO:0005871	kinesin complex	24	16	7.79	0.00061	CC	66.6667
243	GO:0022627	cytosolic small ribosomal subunit	24	16	7.79	0.00061	CC	66.6667
244	GO:0005732	small nucleolar ribonucleoprotein comple...	25	17	8.11	0.00078	CC	68
245	GO:0005849	mRNA cleavage factor complex	19	12	6.17	0.00078	CC	63.1579
246	GO:0000176	nuclear exosome (RNase complex)	9	8	2.92	0.00079	CC	88.8889
247	GO:0000347	THO complex	9	8	2.92	0.00079	CC	88.8889
248	GO:0045254	pyruvate dehydrogenase complex	9	8	2.92	0.00079	CC	88.8889
249	GO:0005789	endoplasmic reticulum membrane	395	175	128.19	0.00082	CC	44.3038
250	GO:0098796	membrane protein complex	621	350	201.54	0.00097	CC	56.3607

## Sheet: Key
Key explaining the meaning of column headers in supplementary table 2
Name	Description
ID	Gene Ontology (GO) term identifier
term	Gene Ontology (GO) term name
Annotated	number of annotated proteins in the reference protein data set
count	number of proteins identified in the input list
Expected	expected number of proteins in the input list
adj_pval	adjusted p-value
category	Denotes which of the three sub-ontologies (CC-cellular component, BP-biological process or MF-molecular function) the term belongs to.
Percentage annotated		Percantage of annotated proteins in the input list in comparison with the reference protein data set
