# Supplementary material for: The proteome of developing barley anthers during meiotic prophase I
Source: J Exp Bot. 2021 Nov 10;73(5):1464–82. doi: 10.1093/jxb/erab494 (PMC8890616; doi:10.1093/jxb/erab494)
Supplement: erab494_suppl_Supplementary_Table_S3 [file erab494_suppl_supplementary_table_s3.xlsx]

## Sheet: list of DAPs
DAP	PANNZER
BaAP.GP.1HG2139	Heat shock cognate 70 kDa protein 4
BaAP.GP.3HG0081	Glutamate decarboxylase
BaAP.GP.5HG1294	Eukaryotic translation initiation factor 2c, putative isoform 1
BaAP.GP.7HG0347	H15 domain-containing protein
BaAP.GP.7HG0012	Plastocyanin B, chloroplastic
BaAP.GP.1HG1866	Hexosyltransferase
BaAP.GP.1HG1084	ABC-2 type transporter family protein, expressed
BaAP.GP.5HG1722	AAA-ATPase
BaAP.GP.6HG1574	Fatty acid hydroxylase domain-containing protein
BaAP.GP.1HG1801	DNA helicase
BaAP.GP.3HG1386	DNA helicase
BaAP.GP.6HG2565	DNA replication licensing factor MCM5
BaAP.GP.5HG0630	DNA replication licensing factor MCM7
BaAP.GP.1HG0754	DNA helicase
BaAP.GP.1HG2051	DNA replication licensing factor MCM3
BaAP.GP.6HG1000	J domain-containing protein (Fragment)
BaAP.GP.5HG2173	HORMA domain-containing protein 1
BaAP.GP.6HG0643	Aleurone layer morphogenesis protein
BaAP.GP.5HG1167	DCD (Development and Cell Death) domain protein
BaAP.GP.5HG0920	Dihydrolipoyllysine-residue acetyltransferase component of pyruvate dehydrogenase complex
BaAP.GP.4HG0158	Ribonuclease
BaAP.GP.5HG1572	Carboxy-terminal TIM barrel domain enolase
BaAP.GP.7HG2341	Polyadenylate-binding protein-interacting protein 8-like
BaAP.GP.5HG0600	ATP-citrate synthase alpha chain protein like
BaAP.GP.1HG0570	probable protein disulfide-isomerase A6
BaAP.GP.3HG1283	ATP-citrate synthase beta chain protein 1
BaAP.GP.3HG2954	Bidirectional sugar transporter SWEET
BaAP.GP.2HG2212	Chlorophyll a-b binding protein, chloroplastic
BaAP.GP.2HG2377	Glucose-6-phosphate 1-dehydrogenase
BaAP.GP.4HG0420	Serine hydroxymethyltransferase
BaAP.GP.6HG1966	Heat shock protein 17
BaAP.GP.3HG2961	Pectinesterase/pectinesterase inhibitor 51
BaAP.GP.5HG3875	probable ADP-ribosylation factor GTPase-activating protein AGD8
BaAP.GP.4HG0292	Caffeoylshikimate esterase
BaAP.GP.3HG3534	Protein RETICULATA-RELATED 4, chloroplastic isoform A
BaAP.GP.3HG0957	3-methyl-2-oxobutanoate hydroxymethyltransferase
BaAP.GP.5HG2886	Strictosidine synthase
BaAP.GP.2HG0529	ATPase family AAA domain-containing protein 1-A
BaAP.GP.4HG1663	dTDP-glucose dehydratase homolog csu219
BaAP.GP.3HG0102	Transmembrane protein like
BaAP.GP.2HG2571	L-allo-threonine aldolase
BaAP.GP.2HG3006	Putative quinate O-hydroxycinnamoyltransferase
BaAP.GP.7HG1591	Tetraketide alpha-pyrone reductase 1
BaAP.GP.1HG2750	Chlorophyll a-b binding protein, chloroplastic
BaAP.GP.7HG2101	External alternative NADH-ubiquinone oxidoreductase, mitochondrial
BaAP.GP.1HG0074	Lysine ketoglutarate reductase trans-splicing related 1
BaAP.GP.2HG0912	#N/A
BaAP.GP.3HG3628	Fructan exohydrolase
BaAP.GP.3HG0618	NADP-dependent malic enzyme
BaAP.GP.4HG1738	Coronatine-insensitive protein 1
BaAP.GP.1HG2228	FBPase domain-containing protein
BaAP.GP.4HG0985	ATP-citrate synthase alpha chain protein like
BaAP.GP.4HG1798	Beta-galactosidase
BaAP.GP.4HG2549	Glycosyltransferase
BaAP.GP.7HG1304	Aldehyde dehydrogenase2
BaAP.GP.1HG0910	Glutamate-ammonia ligase
BaAP.GP.1HG0384	Glutathione S-transferase
BaAP.GP.3HG0111	Tetraketide alpha-pyrone reductase
BaAP.GP.7HG2540	Beta-galactosidase 4
BaAP.GP.2HG1980	Desiccation-related protein PCC13-62
BaAP.GP.7HG2059	Monocopper oxidase
BaAP.GP.4HG1854	Proline-rich protein, putative, expressed
BaAP.GP.3HG3427	Cytosolic acetyl-CoA carboxylase
BaAP.GP.3HG2910	Beta-hexosaminidase
BaAP.GP.5HG1894	Zinc-binding alcohol dehydrogenase domain-containing protein 2
BaAP.GP.6HG2226	Glycine cleavage system H protein, mitochondrial
BaAP.GP.5HG2058	Transcription factor TGAL7
BaAP.GP.3HG1140	Serine/threonine-protein kinase RUNKEL
BaAP.GP.5HG0256	DUF1618 domain-containing protein (Fragment)
BaAP.GP.3HG1033	DUF1618 domain-containing protein (Fragment)
BaAP.GP.2HG1438	SBP-type domain-containing protein
BaAP.GP.5HG1697	Hypersensitive-induced response protein 1
BaAP.GP.7HG3727	Argonaute/Dicer protein
BaAP.GP.UnG0425	Ankyrin repeat and KH domain-containing protein mask
BaAP.GP.3HG1032	DUF1618 domain-containing protein (Fragment)
BaAP.GP.2HG1659	Tyrosine-protein kinase
BaAP.GP.2HG2227	Nucleosome assembly protein (NAP)
BaAP.GP.1HG2087	DUF1618 domain-containing protein (Fragment)
BaAP.GP.5HG0033	TPR Domain containing protein, expressed
BaAP.GP.2HG2265	Peroxidase
BaAP.GP.7HG1316	Subtilisin-like protease
BaAP.GP.UnG1105	Histone-like transcription factor and archaeal histone family protein, expressed
BaAP.GP.4HG0489	SERPIN domain-containing protein (Fragment)
BaAP.GP.4HG2195	Splicing factor, putative
BaAP.GP.3HG0558	DUF1618 domain-containing protein (Fragment)
BaAP.GP.7HG3552	Factor of DNA methylation 1
BaAP.GP.UnG0697	DNA polymerase alpha subunit B
BaAP.GP.3HG3102	DEK domain-containing chromatin associated protein
BaAP.GP.1HG2436	Flap endonuclease 1-A
BaAP.GP.2HG0068	DNA glycosylase/AP lyase
BaAP.GP.4HG0208	Pinin/SDK/memA/ protein conserved region containing protein, expressed
BaAP.GP.3HG2997	Dolichyl-diphosphooligosaccharide--protein glycosyltransferase subunit 2
BaAP.GP.5HG1854	Protein disulfide-isomerase like 2-2
BaAP.GP.UnG0060	Protein disulfide-isomerase
BaAP.GP.UnG0310	Lon protease homolog, mitochondrial
BaAP.GP.4HG0603	Pyruvate kinase
BaAP.GP.UnG1050	Dolichyl-diphosphooligosaccharide--protein glycosyltransferase subunit 1
BaAP.GP.3HG3672	Cytochrome b5 heme-binding domain-containing protein
BaAP.GP.7HG0367	Transketolase, chloroplastic
BaAP.GP.3HG2154	Ras-related protein Rab7
BaAP.GP.2HG0583	Superoxide dismutase [Cu-Zn]
BaAP.GP.2HG0983	UDP-arabinopyranose mutase 3
BaAP.GP.6HG0538	Calnexin
BaAP.GP.7HG0165	6-phosphogluconate dehydrogenase, decarboxylating
BaAP.GP.6HG1327	Ras-related protein Rab-2-B
BaAP.GP.2HG1205	HOPM interactor 7
BaAP.GP.2HG1823	Importin-beta
BaAP.GP.2HG0036	Sec23/Sec24 protein transport family protein isoform 1
BaAP.GP.7HG1341	Binding
BaAP.GP.4HG0754	UDP-glucose 6-dehydrogenase 3
BaAP.GP.1HG1016	Coatomer subunit gamma
BaAP.GP.4HG0631	Protein disulfide-isomerase
BaAP.GP.7HG1070	SHSP domain-containing protein
BaAP.GP.2HG1228	Chlorophyll a-b binding protein, chloroplastic
BaAP.GP.UnG1027	4-coumarate--CoA ligase-like 10
BaAP.GP.5HG0242	Vesicle trafficking protein Sly1 (Sec1 family)
BaAP.GP.UnG0777	Coatomer subunit alpha
BaAP.GP.7HG0063	Fructosyltransferase FTa
BaAP.GP.2HG2886	Glutathione peroxidase
BaAP.GP.UnG1014	Calreticulin
BaAP.GP.3HG2592	Photosystem II protein, chloroplastic
BaAP.GP.2HG0656	Protein transport protein SEC31 homolog B
BaAP.GP.2HG1873	Dynamin-related protein 3A isoform A
BaAP.GP.7HG3617	Endoplasmin isogeny
BaAP.GP.5HG0635	GTP-binding protein SAR1A
BaAP.GP.5HG3515	Dihydrolipoamide acetyltransferase component of pyruvate dehydrogenase complex
BaAP.GP.5HG2109	DAO domain-containing protein (Fragment)
BaAP.GP.4HG2543	EF hand family protein, expressed
BaAP.GP.5HG3495	NAD-dependent epimerase/dehydratase
BaAP.GP.6HG2566	Aspartate aminotransferase chloroplastic
BaAP.GP.3HG2513	Non-specific lipid-transfer protein (Fragment)
BaAP.GP.5HG0620	Nuclear export mediator factor Nemf like
BaAP.GP.4HG2350	Tetratricopeptide repeat protein like
BaAP.GP.4HG1625	Calcium-transporting ATPase 4, endoplasmic reticulum-type
BaAP.GP.7HG0821	Putative homeodomain-like transcription factor superfamily protein (Fragment)
BaAP.GP.1HG2854	GBF-interacting protein 1
BaAP.GP.2HG0235	Acetyl-coenzyme A carboxylase1
BaAP.GP.2HG0033	Pyruvate dehydrogenase E1 component subunit alpha
BaAP.GP.7HG0948	Beta-ketoacyl-ACP synthase I
BaAP.GP.4HG1847	ARF-GEP
BaAP.GP.7HG0118	Callose synthase 10
BaAP.GP.3HG2458	Protein RETICULATA-RELATED 3, chloroplastic isoform A
BaAP.GP.3HG0063	Sucrose-phosphate synthase
BaAP.GP.6HG0224	Luminal-binding protein 5-like
BaAP.GP.5HG0098	Photosystem II reaction center protein (Fragment)
BaAP.GP.4HG2023	U5 small nuclear ribonucleoprotein helicase isoform 1
BaAP.GP.3HG3481	RNA-dependent RNA polymerase
BaAP.GP.3HG2271	DExH-box ATP-dependent RNA helicase DExH6
BaAP.GP.2HG3629	diacylglycerol kinase
BaAP.GP.5HG2130	Peptidylprolyl isomerase
BaAP.GP.1HG2311	Trehalose-6-phosphate synthase 6
BaAP.GP.1HG1442	Putative thioredoxin-like ferredoxin
BaAP.GP.4HG0250	Coatomer subunit alpha
BaAP.GP.3HG3100	GYF domain-containing protein
BaAP.GP.4HG1117	Metallopeptidase family M24 containing protein, expressed
BaAP.GP.3HG1260	#N/A
BaAP.GP.2HG0853	UMP-CMP kinase
BaAP.GP.1HG0728	Mitochondrial dicarboxylate/tricarboxylate transporter DTC
BaAP.GP.1HG0589	HECT domain-containing protein (Fragment)
BaAP.GP.5HG2772	Pyruvate dehydrogenase E1 component subunit beta
BaAP.GP.5HG1490	Proton pump-interactor
BaAP.GP.5HG2983	Transmembrane protein 147
BaAP.GP.2HG1669	Oxygen-evolving enhancer protein 2-1 chloroplastic
BaAP.GP.2HG2956	Argonaute 2
BaAP.GP.7HG1101	Protein CELLULOSE SYNTHASE INTERACTIVE 1 isoform A
BaAP.GP.7HG1881	Exocyst complex component like
BaAP.GP.1HG1150	Membrane steroid-binding protein 2
BaAP.GP.1HG0710	NADP-dependent malic enzyme
BaAP.GP.4HG0606	#N/A
BaAP.GP.6HG2382	Chloroplast allene oxide cyclase
BaAP.GP.5HG1056	Proteasome-associated protein ECM29
BaAP.GP.4HG2271	Inactive ubiquitin carboxyl-terminal hydrolase 54
BaAP.GP.7HG2057	DNA topoisomerase I
BaAP.GP.5HG2924	UDP-glucose 6-dehydrogenase 3
BaAP.GP.1HG1548	Protein RETICULATA-RELATED 4, chloroplastic isoform A
BaAP.GP.4HG1337	Nardilysin
BaAP.GP.UnG0446	Neutral invertase
BaAP.GP.5HG2638	Transmembrane 9 superfamily member
BaAP.GP.4HG1662	Rhamnose biosynthesis 1
BaAP.GP.7HG2782	Stromal processing peptidase chloroplastic
BaAP.GP.7HG1024	Tuliposide A-converting enzyme 1, chloroplastic
BaAP.GP.1HG0033	Methionine S-methyltransferase
BaAP.GP.4HG1063	AAA domain-containing protein
BaAP.GP.6HG2568	Transmembrane 9 superfamily member
BaAP.GP.1HG0975	Glycosyl transferase
BaAP.GP.7HG1390	Proteasome activating protein 200
BaAP.GP.1HG0913	Midasin
BaAP.GP.2HG2940	Putative nuclear RNA export factor SDE5
BaAP.GP.6HG2046	Retrotransposon protein Ty1-copia subclass
BaAP.GP.4HG0558	Chlorophyll a-b binding protein, chloroplastic
BaAP.GP.3HG1718	Pyruvate kinase
BaAP.GP.5HG3653	galactokinase-like
BaAP.GP.3HG2890	Beta-glucosidase 42
BaAP.GP.5HG3060	Photosystem I reaction center subunit III chloroplastic
BaAP.GP.1HG0171	Calcium-transporting ATPase 4, endoplasmic reticulum-type like
BaAP.GP.3HG2941	Putative methyltransferase PMT25
BaAP.GP.1HG1468	Haloacid dehalogenase-like hydrolase domain-containing protein Sgpp
BaAP.GP.3HG1329	Carbohydrate-binding-like fold
BaAP.GP.5HG2081	Proton pump-interactor 1
BaAP.GP.UnG0088	RuBisCO large subunit-binding protein subunit beta
BaAP.GP.7HG1204	Alpha-mannosidase
BaAP.GP.UnG0306	Trifunctional UDP-glucose 4,6-dehydratase
BaAP.GP.3HG2758	Thaumatin
BaAP.GP.4HG1805	Disease resistance protein RPS2
BaAP.GP.3HG1173	Peroxidase
BaAP.GP.6HG2693	Very-long-chain aldehyde decarbonylase GL1-6
BaAP.GP.UnG1116	ATP-dependent DNA helicase 2 subunit KU80
BaAP.GP.5HG2956	Subtilisin-like protease
BaAP.GP.UnG0629	Glucan endo-1,3-beta-glucosidase A6
BaAP.GP.4HG1452	Putative enoyl-CoA hydratase/isomerase A
BaAP.GP.1HG0158	Glucose-6-phosphate isomerase, cytosolic B
BaAP.GP.5HG2408	TFIIB-type domain-containing protein
BaAP.GP.3HG3035	AP-4 complex subunit epsilon
BaAP.GP.6HG0766	Cysteine-type peptidase, putative
BaAP.GP.1HG2268	Protein RNA-directed DNA methylation 3
BaAP.GP.UnG0391	FAS1 domain-containing protein
BaAP.GP.2HG1379	Thioredoxin domain-containing protein, putative
BaAP.GP.7HG3313	Embryo yellow protein (Fragment)
BaAP.GP.3HG2543	Hexosyltransferase
BaAP.GP.3HG0667	PAZ domain-containing protein
BaAP.GP.6HG0315	#N/A
BaAP.GP.1HG2390	#N/A
BaAP.GP.5HG2875	Lysosomal beta glucosidase
BaAP.GP.1HG1846	Glutathione S-transferase GST 41
BaAP.GP.UnG0825	Orphans transcription factor
BaAP.GP.7HG1402	65-kDa microtubule-associated protein 1
BaAP.GP.7HG2311	PABS domain-containing protein (Fragment)
BaAP.GP.5HG3739	PD40 domain-containing protein
BaAP.GP.7HG0929	Sucrose synthase
BaAP.GP.5HG2552	chitin elicitor-binding protein-like
BaAP.GP.4HG1987	X8 domain-containing protein
BaAP.GP.7HG2682	Cinnamyl alcohol dehydrogenase
BaAP.GP.7HG2440	Chromo domain-containing protein LHP1
BaAP.GP.1HG1457	Beta expansin 3
BaAP.GP.7HG1481	Ubiquinone biosynthesis protein (Fragment)
BaAP.GP.5HG0591	Diaminopimelate epimerase chloroplastic
BaAP.GP.5HG3554	Alpha-mannosidase
BaAP.GP.4HG1380	#N/A
BaAP.GP.1HG2920	Nuclear antigen (Fragment)
BaAP.GP.4HG1596	L-ascorbate peroxidase, cytosolic-like
BaAP.GP.2HG2048	Alba domain-containing protein
BaAP.GP.3HG1152	Transcription factor Pur-alpha 1
BaAP.GP.5HG2064	Polygalacturonase inhibitor PGIP
BaAP.GP.2HG3365	Putative tubulin/FtsZ domain-containing protein
BaAP.GP.5HG1349	F-box domain-containing protein (Fragment)
BaAP.GP.5HG2973	Upstream activation factor subunit spp27 like
BaAP.GP.6HG0453	L-lactate dehydrogenase A
BaAP.GP.7HG1194	Perakine reductase-like
BaAP.GP.UnG0904	26S proteasome non-ATPase regulatory subunit like
BaAP.GP.1HG2400	DnaJ domain
BaAP.GP.5HG2805	Primosome PriB/single-strand DNA-binding protein
BaAP.GP.2HG2827	Argonaute
BaAP.GP.1HG2895	CTP synthase
BaAP.GP.3HG2547	SnRK1-interacting protein 1
BaAP.GP.5HG2951	SWIB domain-containing protein (Fragment)
BaAP.GP.5HG0314	ATP-dependent DNA helicase 2 subunit like
BaAP.GP.5HG2767	DNA-directed RNA polymerase subunit beta
BaAP.GP.1HG0534	AIG1-type G domain-containing protein (Fragment)
BaAP.GP.1HG2719	Small GTPase superfamily
BaAP.GP.UnG0809	AP-2 complex subunit alpha
BaAP.GP.5HG3134	Endoplasmic reticulum-Golgi intermediate compartment protein 3
BaAP.GP.7HG3556	isoleucine--tRNA ligase, cytoplasmic-like isoform X1
BaAP.GP.7HG1151	3-oxo-Delta(45)-steroid 5-beta-reductase
BaAP.GP.7HG2532	Transcriptional elongation regulator MINIYO
BaAP.GP.5HG1337	AMP-dependent synthetase/ligase
BaAP.GP.1HG0301	rRNA biogenesis protein RRP5
BaAP.GP.3HG3540	THO complex subunit 2
BaAP.GP.2HG3787	Oryzain beta chain
BaAP.GP.UnG0042	10-deacetylbaccatin III-10-O-acetyl transferase
BaAP.GP.7HG2398	#N/A
BaAP.GP.4HG0693	Protein TPLATE like
BaAP.GP.1HG0867	HRDC domain
BaAP.GP.6HG1995	Tola protein homolog1
BaAP.GP.4HG1076	Pre-mRNA-splicing factor ATP-dependent RNA helicase
BaAP.GP.5HG0876	nucleolar protein 6
BaAP.GP.2HG1157	Insulinase (Peptidase family M16) family protein isoform 1
BaAP.GP.1HG2293	Dolichyl-diphosphooligosaccharide--protein glycosyltransferase subunit STT3
BaAP.GP.2HG0326	ER membrane protein complex subunit
BaAP.GP.7HG0054	RNA helicase, ATP-dependent, SK12/DOB1 protein
BaAP.GP.5HG1019	Mitochondrial L-galactono-1,4-lactone dehydrogenase
BaAP.GP.3HG1462	Myosin-17
BaAP.GP.3HG1239	Argonaute
BaAP.GP.4HG2776	Transcription regulator
BaAP.GP.1HG0820	ER membrane protein complex subunit-like protein
BaAP.GP.6HG2198	Oxoprolinase 1
BaAP.GP.5HG2407	ER lumen protein-retaining receptor
BaAP.GP.3HG2571	5'-3' exoribonuclease
BaAP.GP.2HG2727	Endoribonuclease XendoU
BaAP.GP.UnG0602	NADH-cytochrome b5 reductase
BaAP.GP.2HG2036	Exocyst complex component SEC5
BaAP.GP.2HG1811	J domain-containing protein
BaAP.GP.1HG1630	UDP-D-glucuronate decarboxylase
BaAP.GP.5HG3578	Transmembrane protein, putative
BaAP.GP.1HG0359	AMP-dependent synthetase/ligase
BaAP.GP.1HG1713	Cation-transporting ATPase
BaAP.GP.5HG2648	ARF guanine-nucleotide exchange factor GNOM
BaAP.GP.4HG2173	Inositol-3-phosphate synthase-like
BaAP.GP.3HG2294	Glycosyl hydrolase family protein
BaAP.GP.UnG0389	Putative WEB family protein chloroplastic
BaAP.GP.1HG1642	DNA primase
BaAP.GP.1HG2458	Mitochondrial outer membrane porin
BaAP.GP.3HG0308	Protein SUPPRESSOR OF K(+) TRANSPORT GROWTH DEFECT like
BaAP.GP.7HG0728	Ribonucleoside-diphosphate reductase
BaAP.GP.5HG2069	AT-hook motif nuclear localized protein 2
BaAP.GP.UnG0621	Replication factor C subunit like
BaAP.GP.7HG1578	PPC domain-containing protein
BaAP.GP.5HG1407	Phosphoenolpyruvate/phosphate translocator like
BaAP.GP.5HG2879	Exo-beta-glucanase
BaAP.GP.7HG1090	Annexin
BaAP.GP.6HG1062	Cinnamoyl alcohol dehydrogenase
BaAP.GP.7HG0932	Dolichyl-diphosphooligosaccharide--protein glycosyltransferase subunit 3B like
BaAP.GP.2HG2516	Anther-specific proline-rich protein APG
BaAP.GP.1HG1229	Cytochrome b5 heme-binding domain-containing protein (Fragment)
BaAP.GP.7HG2651	Thiamine thiazole synthase, chloroplastic
BaAP.GP.7HG1071	SHSP domain-containing protein
BaAP.GP.4HG2309	Alanine-glyoxylate aminotransferase
BaAP.GP.2HG2798	Subtilisin-like serine protease
BaAP.GP.5HG0018	Plasma membrane ATPase
BaAP.GP.5HG1908	Gibberellin receptor GID1L2
BaAP.GP.6HG0622	Translation initiation factor
BaAP.GP.2HG2361	Programmed cell death protein 4
BaAP.GP.5HG0826	Fructose-bisphosphate aldolase
BaAP.GP.1HG0859	Ribulose bisphosphate carboxylase small chain
BaAP.GP.5HG0264	FAS1 domain-containing protein
BaAP.GP.6HG1544	Phenylalanine ammonia-lyase
BaAP.GP.7HG1789	Acyl carrier protein 3, chloroplastic
BaAP.GP.1HG2295	Chaperone protein ClpB1
BaAP.GP.5HG2312	ATPase ASNA
BaAP.GP.2HG1592	Chloroplast oxygen-envolving enhancer protein 1
BaAP.GP.1HG0574	DnaJ protein like
BaAP.GP.1HG1402	Methyltransferase
BaAP.GP.4HG2448	Tonoplast intrinsic protein 1
BaAP.GP.5HG2226	Hsp70 nucleotide exchange factor like
BaAP.GP.4HG1954	Chloroplast allene oxide synthase
BaAP.GP.5HG2401	Chlorophyll a-b binding protein, chloroplastic
BaAP.GP.2HG2799	Mandelonitrile lyase

## Sheet: DAPs logFC
DAP	comparison	PANNZER	logFC	P.Value	adj.P.Val
BaAP.GP.3HG3427	A11-A08	Cytosolic acetyl-CoA carboxylase	7.33926	1.01e-06	0.00020283
BaAP.GP.3HG3427	A11-A06	Cytosolic acetyl-CoA carboxylase	6.87991	5.7e-07	0.000321262
BaAP.GP.1HG1866	A11-A08	Hexosyltransferase	6.64768	3.07e-08	2.47e-05
BaAP.GP.3HG3427	A10-A08	Cytosolic acetyl-CoA carboxylase	6.5145	1.99e-06	0.000222032
BaAP.GP.1HG1866	A10-A08	Hexosyltransferase	6.45146	5.15e-08	2.05e-05
BaAP.GP.5HG1894	A11-A06	Zinc-binding alcohol dehydrogenase domain-containing protein 2	6.33139	9.36e-06	0.000926987
BaAP.GP.5HG1894	A10-A06	Zinc-binding alcohol dehydrogenase domain-containing protein 2	6.24287	2.18e-08	1.87e-05
BaAP.GP.3HG1173	A10-A06	Peroxidase	6.06276	3.97e-08	2.04e-05
BaAP.GP.3HG3427	A10-A06	Cytosolic acetyl-CoA carboxylase	6.05516	1.12e-06	0.000160377
BaAP.GP.3HG1173	A09-A06	Peroxidase	5.99791	1.11e-07	0.000286995
BaAP.GP.3HG3427	A11-A07	Cytosolic acetyl-CoA carboxylase	5.6703	1.76e-09	5.14e-06
BaAP.GP.7HG2059	A10-A07	Monocopper oxidase	5.51149	1.98e-06	0.000406004
BaAP.GP.7HG2059	A10-A08	Monocopper oxidase	5.4769	2.29e-08	1.27e-05
BaAP.GP.7HG2059	A11-A07	Monocopper oxidase	5.46765	1.25e-06	0.000729924
BaAP.GP.3HG1173	A11-A06	Peroxidase	5.46442	8.28e-06	0.000878413
BaAP.GP.7HG2059	A11-A08	Monocopper oxidase	5.43306	3.6e-08	2.47e-05
BaAP.GP.1HG1866	A09-A08	Hexosyltransferase	5.32875	4.82e-06	0.0135626
BaAP.GP.5HG1894	A11-A07	Zinc-binding alcohol dehydrogenase domain-containing protein 2	5.28154	6.49e-09	9.46e-06
BaAP.GP.5HG1894	A10-A07	Zinc-binding alcohol dehydrogenase domain-containing protein 2	5.19301	1.87e-10	5.43e-07
BaAP.GP.7HG2059	A10-A06	Monocopper oxidase	5.13944	2.86e-06	0.000319725
BaAP.GP.5HG1894	A11-A08	Zinc-binding alcohol dehydrogenase domain-containing protein 2	5.09655	1.79e-08	2.47e-05
BaAP.GP.7HG2059	A11-A06	Monocopper oxidase	5.0956	3.98e-06	0.000613229
BaAP.GP.5HG1894	A10-A08	Zinc-binding alcohol dehydrogenase domain-containing protein 2	5.00802	1.66e-11	4.63e-08
BaAP.GP.3HG3427	A10-A07	Cytosolic acetyl-CoA carboxylase	4.84555	1.7e-08	1.69e-05
BaAP.GP.4HG1805	A11-A06	Disease resistance protein RPS2	4.71026	4.68e-06	0.00063473
BaAP.GP.4HG1805	A10-A06	Disease resistance protein RPS2	4.70685	1.72e-08	1.87e-05
BaAP.GP.3HG0081	A11-A06	Glutamate decarboxylase	4.64126	1.59e-05	0.00123784
BaAP.GP.4HG2549	A11-A07	Glycosyltransferase	4.55246	3.46e-05	0.00459101
BaAP.GP.3HG2758	A11-A06	Thaumatin	4.52288	3.57e-05	0.00219235
BaAP.GP.4HG1805	A11-A08	Disease resistance protein RPS2	4.50524	7.83e-06	0.000876931
BaAP.GP.4HG1805	A10-A08	Disease resistance protein RPS2	4.50184	4.16e-07	7.26e-05
BaAP.GP.3HG0081	A10-A06	Glutamate decarboxylase	4.3973	8.44e-07	0.000127762
BaAP.GP.UnG0306	A10-A06	Trifunctional UDP-glucose 4,6-dehydratase	4.3936	3.97e-07	7.59e-05
BaAP.GP.UnG0306	A11-A06	Trifunctional UDP-glucose 4,6-dehydratase	4.35312	2.26e-06	0.000428572
BaAP.GP.3HG3427	A11-A09	Cytosolic acetyl-CoA carboxylase	4.21856	1.91e-05	0.0076396
BaAP.GP.4HG1798	A10-A06	Beta-galactosidase	4.21443	3.21e-06	0.000327012
BaAP.GP.4HG2549	A10-A07	Glycosyltransferase	4.1481	9.24e-07	0.000268729
BaAP.GP.4HG1798	A11-A06	Beta-galactosidase	4.14152	0.000107503	0.00451512
BaAP.GP.5HG1294	A11-A06	Eukaryotic translation initiation factor 2c, putative isoform 1	3.90601	6.32e-07	0.000321262
BaAP.GP.3HG2758	A09-A06	Thaumatin	3.89867	0.000343399	0.0422708
BaAP.GP.3HG2758	A10-A06	Thaumatin	3.86518	5.12e-05	0.00223233
BaAP.GP.2HG0912	A11-A07	Argonaute 5b/MEL1	3.81115	3.13e-05	0.00438304
BaAP.GP.5HG1294	A10-A06	Eukaryotic translation initiation factor 2c, putative isoform 1	3.78151	1.28e-07	3.28e-05
BaAP.GP.7HG1204	A11-A06	Alpha-mannosidase	3.76304	6.15e-07	0.000321262
BaAP.GP.5HG1894	A11-A09	Zinc-binding alcohol dehydrogenase domain-containing protein 2	3.75701	0.000100522	0.0143363
BaAP.GP.UnG0088	A11-A08	RuBisCO large subunit-binding protein subunit beta	3.6856	1.38e-05	0.00132587
BaAP.GP.5HG1894	A10-A09	Zinc-binding alcohol dehydrogenase domain-containing protein 2	3.66849	5.07e-05	0.00605301
BaAP.GP.2HG0912	A11-A08	Argonaute 5b/MEL1	3.6582	3.14e-07	9.77e-05
BaAP.GP.UnG0306	A09-A06	Trifunctional UDP-glucose 4,6-dehydratase	3.64641	1.64e-05	0.0060494
BaAP.GP.3HG0667	A11-A07	PAZ domain-containing protein	3.62322	0.000109241	0.00757187
BaAP.GP.3HG0667	A11-A08	PAZ domain-containing protein	3.57074	7.65e-06	0.000876931
BaAP.GP.UnG0088	A11-A06	RuBisCO large subunit-binding protein subunit beta	3.54397	1.05e-06	0.000321262
BaAP.GP.1HG1866	A11-A07	Hexosyltransferase	3.53138	0.00091574	0.0338128
BaAP.GP.4HG0985	A11-A08	ATP-citrate synthase alpha chain protein like	3.51765	1.21e-05	0.0013031
BaAP.GP.3HG0618	A11-A07	NADP-dependent malic enzyme	3.5171	1.1e-06	0.000729924
BaAP.GP.3HG2910	A11-A09	Beta-hexosaminidase	3.46852	0.000750976	0.0416514
BaAP.GP.4HG0985	A11-A06	ATP-citrate synthase alpha chain protein like	3.42921	2.9e-05	0.00189121
BaAP.GP.3HG2910	A10-A09	Beta-hexosaminidase	3.41207	0.000277584	0.0195491
BaAP.GP.3HG3427	A10-A09	Cytosolic acetyl-CoA carboxylase	3.39381	0.000155046	0.0135984
BaAP.GP.5HG2081	A11-A06	Proton pump-interactor 1	3.38569	1.27e-05	0.00109264
BaAP.GP.3HG2543	A10-A07	Hexosyltransferase	3.366	6.03e-06	0.000835929
BaAP.GP.1HG1866	A10-A07	Hexosyltransferase	3.33515	0.00166461	0.0489164
BaAP.GP.7HG1204	A10-A06	Alpha-mannosidase	3.32591	8.3e-06	0.000645261
BaAP.GP.3HG0102	A11-A06	Transmembrane protein like	3.25947	1.01e-06	0.000321262
BaAP.GP.7HG1304	A11-A06	Aldehyde dehydrogenase2	3.25834	4.08e-06	0.000613229
BaAP.GP.2HG0912	A10-A07	Argonaute 5b/MEL1	3.21622	8.31e-05	0.00575413
BaAP.GP.3HG0102	A10-A06	Transmembrane protein like	3.1995	8.03e-08	2.95e-05
BaAP.GP.7HG1304	A11-A08	Aldehyde dehydrogenase2	3.17899	1.03e-08	2.47e-05
BaAP.GP.UnG0088	A10-A08	RuBisCO large subunit-binding protein subunit beta	3.17864	0.000168461	0.00635372
BaAP.GP.5HG1294	A09-A06	Eukaryotic translation initiation factor 2c, putative isoform 1	3.17041	1.87e-06	0.00161267
BaAP.GP.7HG1304	A11-A07	Aldehyde dehydrogenase2	3.15619	5.63e-08	5.47e-05
BaAP.GP.3HG0667	A10-A07	PAZ domain-containing protein	3.15526	0.000106687	0.00660326
BaAP.GP.3HG1329	A11-A06	Carbohydrate-binding-like fold	3.13166	1.51e-05	0.00121429
BaAP.GP.1HG1468	A11-A06	Haloacid dehalogenase-like hydrolase domain-containing protein Sgpp	3.12766	5.49e-05	0.00295577
BaAP.GP.3HG2941	A11-A06	Putative methyltransferase PMT25	3.11942	1.12e-06	0.000321262
BaAP.GP.4HG0985	A10-A08	ATP-citrate synthase alpha chain protein like	3.11843	5.94e-08	2.07e-05
BaAP.GP.3HG2543	A11-A07	Hexosyltransferase	3.11132	0.000137545	0.00853656
BaAP.GP.3HG0667	A10-A08	PAZ domain-containing protein	3.10278	5.23e-07	8.15e-05
BaAP.GP.4HG0985	A11-A07	ATP-citrate synthase alpha chain protein like	3.09866	1.67e-05	0.00314083
BaAP.GP.4HG1805	A11-A07	Disease resistance protein RPS2	3.08206	1.83e-05	0.00314083
BaAP.GP.4HG1805	A10-A07	Disease resistance protein RPS2	3.07866	1.54e-07	8.94e-05
BaAP.GP.4HG1854	A10-A09	Proline-rich protein, putative, expressed	3.06902	7.59e-06	0.00251644
BaAP.GP.2HG0912	A10-A08	Argonaute 5b/MEL1	3.06327	1.98e-07	4.6e-05
BaAP.GP.3HG0102	A11-A08	Transmembrane protein like	3.05455	8.59e-08	3.44e-05
BaAP.GP.UnG0088	A10-A06	RuBisCO large subunit-binding protein subunit beta	3.03701	1.6e-05	0.000977903
BaAP.GP.4HG1805	A09-A06	Disease resistance protein RPS2	3.03695	0.00026973	0.0355234
BaAP.GP.4HG0985	A10-A06	ATP-citrate synthase alpha chain protein like	3.02999	2.05e-08	1.87e-05
BaAP.GP.UnG0088	A11-A07	RuBisCO large subunit-binding protein subunit beta	2.99889	5.31e-06	0.00199197
BaAP.GP.3HG0102	A10-A08	Transmembrane protein like	2.99458	7.43e-09	6.91e-06
BaAP.GP.7HG1304	A10-A06	Aldehyde dehydrogenase2	2.9802	1.95e-06	0.000230566
BaAP.GP.7HG2101	A10-A07	External alternative NADH-ubiquinone oxidoreductase, mitochondrial	2.97619	0.000237922	0.0115353
BaAP.GP.7HG2059	A10-A09	Monocopper oxidase	2.97405	6.03e-05	0.00665846
BaAP.GP.2HG2377	A11-A08	Glucose-6-phosphate 1-dehydrogenase	2.96582	2e-05	0.00159704
BaAP.GP.1HG2139	A10-A06	Heat shock cognate 70 kDa protein 4	2.94307	4.13e-07	7.59e-05
BaAP.GP.3HG0618	A10-A07	NADP-dependent malic enzyme	2.93995	2.06e-06	0.000406004
BaAP.GP.7HG2059	A11-A09	Monocopper oxidase	2.93021	5.98e-05	0.0127912
BaAP.GP.4HG1854	A11-A09	Proline-rich protein, putative, expressed	2.92645	1.79e-05	0.0076396
BaAP.GP.3HG0081	A07-A06	Glutamate decarboxylase	2.92283	4.38e-05	0.0355306
BaAP.GP.1HG1713	A11-A08	Cation-transporting ATPase	2.91408	0.00245421	0.031741
BaAP.GP.7HG2101	A10-A08	External alternative NADH-ubiquinone oxidoreductase, mitochondrial	2.91317	9.49e-06	0.000715928
BaAP.GP.7HG1304	A10-A08	Aldehyde dehydrogenase2	2.90085	4.48e-10	6.25e-07
BaAP.GP.1HG0171	A11-A06	Calcium-transporting ATPase 4, endoplasmic reticulum-type like	2.87988	0.000539633	0.0146076
BaAP.GP.7HG1304	A10-A07	Aldehyde dehydrogenase2	2.87805	1.75e-08	1.69e-05
BaAP.GP.1HG0359	A11-A08	AMP-dependent synthetase/ligase	2.87539	0.00020598	0.00678237
BaAP.GP.5HG2886	A11-A06	Strictosidine synthase	2.86822	0.000378462	0.0114696
BaAP.GP.3HG1173	A10-A08	Peroxidase	2.84354	3.02e-05	0.0016226
BaAP.GP.2HG1980	A10-A09	Desiccation-related protein PCC13-62	2.83279	3.14e-06	0.00190205
BaAP.GP.1HG2750	A10-A06	Chlorophyll a-b binding protein, chloroplastic	2.82228	3.23e-06	0.000327012
BaAP.GP.5HG3578	A11-A08	Transmembrane protein, putative	2.8219	0.00266597	0.0332738
BaAP.GP.5HG3060	A10-A06	Photosystem I reaction center subunit III chloroplastic	2.81907	0.000324913	0.00919039
BaAP.GP.5HG3060	A11-A06	Photosystem I reaction center subunit III chloroplastic	2.8072	0.000116302	0.00451512
BaAP.GP.1HG2139	A09-A06	Heat shock cognate 70 kDa protein 4	2.79381	5.12e-07	0.000662242
BaAP.GP.3HG2890	A11-A06	Beta-glucosidase 42	2.79353	0.000173244	0.00628558
BaAP.GP.2HG1980	A11-A09	Desiccation-related protein PCC13-62	2.79171	0.000224162	0.0223788
BaAP.GP.5HG2886	A11-A07	Strictosidine synthase	2.78536	6.69e-05	0.00587252
BaAP.GP.4HG2549	A11-A09	Glycosyltransferase	2.77103	0.000111972	0.0145807
BaAP.GP.2HG0529	A11-A09	ATPase family AAA domain-containing protein 1-A	2.76833	3.76e-05	0.010233
BaAP.GP.2HG1379	A11-A08	Thioredoxin domain-containing protein, putative	2.76664	4e-05	0.00243787
BaAP.GP.3HG2941	A10-A06	Putative methyltransferase PMT25	2.76215	8.77e-06	0.000645261
BaAP.GP.3HG1329	A10-A06	Carbohydrate-binding-like fold	2.75016	2.73e-05	0.00159994
BaAP.GP.5HG3653	A11-A06	galactokinase-like	2.74882	1.85e-06	0.000428572
BaAP.GP.4HG1798	A10-A08	Beta-galactosidase	2.73985	6.49e-06	0.0005178
BaAP.GP.1HG1468	A10-A06	Haloacid dehalogenase-like hydrolase domain-containing protein Sgpp	2.73522	0.000135626	0.00465467
BaAP.GP.7HG1304	A11-A09	Aldehyde dehydrogenase2	2.73501	4.56e-06	0.00633711
BaAP.GP.5HG2081	A10-A06	Proton pump-interactor 1	2.73306	0.000130345	0.00457064
BaAP.GP.1HG1150	A10-A06	Membrane steroid-binding protein 2	2.70997	1.52e-05	0.000951817
BaAP.GP.4HG0985	A10-A07	ATP-citrate synthase alpha chain protein like	2.69944	2.47e-08	1.79e-05
BaAP.GP.4HG0558	A10-A06	Chlorophyll a-b binding protein, chloroplastic	2.69207	3.25e-05	0.0017082
BaAP.GP.7HG1204	A11-A08	Alpha-mannosidase	2.68736	6.46e-07	0.00015263
BaAP.GP.5HG0600	A11-A06	ATP-citrate synthase alpha chain protein like	2.68313	1.86e-05	0.00141114
BaAP.GP.3HG0618	A11-A09	NADP-dependent malic enzyme	2.66883	1.39e-05	0.0076396
BaAP.GP.4HG1798	A11-A08	Beta-galactosidase	2.66694	4.78e-05	0.00273248
BaAP.GP.5HG0600	A11-A08	ATP-citrate synthase alpha chain protein like	2.66588	1.42e-05	0.00132587
BaAP.GP.3HG1718	A11-A06	Pyruvate kinase	2.66187	2.33e-06	0.000428572
BaAP.GP.1HG2139	A11-A06	Heat shock cognate 70 kDa protein 4	2.66122	6.62e-06	0.000775122
BaAP.GP.2HG0912	A11-A09	Argonaute 5b/MEL1	2.65517	9.48e-05	0.0141993
BaAP.GP.3HG2941	A11-A08	Putative methyltransferase PMT25	2.65261	7.78e-06	0.000876931
BaAP.GP.5HG2081	A11-A08	Proton pump-interactor 1	2.6493	7.38e-08	3.44e-05
BaAP.GP.3HG2890	A11-A07	Beta-glucosidase 42	2.64581	8.71e-06	0.00241756
BaAP.GP.2HG2799	A10-A08	Mandelonitrile lyase	2.64504	0.000709361	0.017677
BaAP.GP.2HG2377	A11-A06	Glucose-6-phosphate 1-dehydrogenase	2.63958	0.00359247	0.0497537
BaAP.GP.5HG3653	A10-A06	galactokinase-like	2.63219	5.67e-07	9.73e-05
BaAP.GP.3HG2890	A10-A06	Beta-glucosidase 42	2.62441	0.000172588	0.00572213
BaAP.GP.4HG0985	A11-A09	ATP-citrate synthase alpha chain protein like	2.61377	0.000233321	0.0225418
BaAP.GP.1HG0171	A10-A06	Calcium-transporting ATPase 4, endoplasmic reticulum-type like	2.6095	3.49e-05	0.00172592
BaAP.GP.7HG2540	A10-A09	Beta-galactosidase 4	2.60789	4.13e-05	0.00560105
BaAP.GP.1HG0359	A10-A08	AMP-dependent synthetase/ligase	2.58104	0.00035263	0.0114441
BaAP.GP.7HG2782	A11-A08	Stromal processing peptidase chloroplastic	2.57062	0.000529077	0.0120483
BaAP.GP.4HG0292	A10-A06	Caffeoylshikimate esterase	2.5698	1.09e-07	3.28e-05
BaAP.GP.1HG0913	A11-A08	Midasin	2.56687	0.000216494	0.00689091
BaAP.GP.1HG0171	A11-A08	Calcium-transporting ATPase 4, endoplasmic reticulum-type like	2.56427	0.000123492	0.00480417
BaAP.GP.4HG0558	A11-A06	Chlorophyll a-b binding protein, chloroplastic	2.55389	2.24e-05	0.00159941
BaAP.GP.6HG2046	A11-A06	Retrotransposon protein Ty1-copia subclass	2.54785	8.02e-07	0.000321262
BaAP.GP.3HG0111	A10-A09	Tetraketide alpha-pyrone reductase	2.53388	0.000436315	0.0271061
BaAP.GP.2HG2571	A11-A08	L-allo-threonine aldolase	2.53251	0.000113286	0.00462923
BaAP.GP.5HG2886	A10-A06	Strictosidine synthase	2.51955	1.97e-06	0.000230566
BaAP.GP.2HG2940	A11-A06	Putative nuclear RNA export factor SDE5	2.51687	2.53e-05	0.00171658
BaAP.GP.1HG0384	A10-A09	Glutathione S-transferase	2.51669	1.76e-05	0.00404518
BaAP.GP.4HG0292	A11-A06	Caffeoylshikimate esterase	2.51421	7.91e-07	0.000321262
BaAP.GP.4HG1063	A11-A08	AAA domain-containing protein	2.50154	0.00146466	0.0237139
BaAP.GP.2HG2571	A10-A08	L-allo-threonine aldolase	2.49677	0.000240035	0.00827082
BaAP.GP.UnG0088	A10-A07	RuBisCO large subunit-binding protein subunit beta	2.49193	0.000137968	0.00786961
BaAP.GP.7HG1204	A09-A06	Alpha-mannosidase	2.48792	2.1e-05	0.00679237
BaAP.GP.1HG2139	A08-A06	Heat shock cognate 70 kDa protein 4	2.48545	8.9e-07	0.00113149
BaAP.GP.4HG1798	A10-A07	Beta-galactosidase	2.48159	5.35e-05	0.00409437
BaAP.GP.3HG2890	A10-A07	Beta-glucosidase 42	2.4767	1.35e-05	0.00157505
BaAP.GP.1HG0910	A10-A09	Glutamate-ammonia ligase	2.46782	6.75e-05	0.0069401
BaAP.GP.7HG1304	A10-A09	Aldehyde dehydrogenase2	2.45687	3.83e-06	0.00190205
BaAP.GP.7HG2540	A11-A09	Beta-galactosidase 4	2.44269	0.000133832	0.0167011
BaAP.GP.1HG1630	A11-A08	UDP-D-glucuronate decarboxylase	2.43862	0.00233511	0.0314341
BaAP.GP.1HG2228	A11-A09	FBPase domain-containing protein	2.43783	1.93e-05	0.0076396
BaAP.GP.5HG2648	A11-A09	ARF guanine-nucleotide exchange factor GNOM	2.43715	5.4e-06	0.00633711
BaAP.GP.5HG2886	A10-A07	Strictosidine synthase	2.43669	2.24e-06	0.000406004
BaAP.GP.7HG1204	A11-A07	Alpha-mannosidase	2.43495	9.77e-05	0.00727919
BaAP.GP.4HG2023	A11-A08	U5 small nuclear ribonucleoprotein helicase isoform 1	2.42749	0.000277683	0.00818727
BaAP.GP.4HG1663	A11-A06	dTDP-glucose dehydratase homolog csu219	2.41904	4.04e-06	0.000613229
BaAP.GP.1HG0913	A11-A06	Midasin	2.41761	0.000542102	0.0146076
BaAP.GP.3HG3628	A11-A09	Fructan exohydrolase	2.41569	6.35e-06	0.00633711
BaAP.GP.3HG0102	A11-A07	Transmembrane protein like	2.41542	9.12e-06	0.00241756
BaAP.GP.4HG1798	A11-A07	Beta-galactosidase	2.40867	0.000225756	0.0124251
BaAP.GP.7HG1390	A11-A06	Proteasome activating protein 200	2.39263	0.000114374	0.00451512
BaAP.GP.6HG1966	A11-A06	Heat shock protein 17	2.37718	8.46e-05	0.00414965
BaAP.GP.3HG2758	A11-A08	Thaumatin	2.36787	0.00267283	0.0332738
BaAP.GP.4HG2549	A10-A09	Glycosyltransferase	2.36667	4.09e-05	0.00560105
BaAP.GP.1HG2750	A11-A06	Chlorophyll a-b binding protein, chloroplastic	2.36588	9.92e-06	0.000937267
BaAP.GP.1HG0975	A11-A06	Glycosyl transferase	2.35881	9.09e-05	0.00433565
BaAP.GP.3HG0102	A10-A07	Transmembrane protein like	2.35545	2.71e-06	0.000415115
BaAP.GP.6HG2568	A11-A06	Transmembrane 9 superfamily member	2.35397	0.000117435	0.00451512
BaAP.GP.3HG0081	A11-A08	Glutamate decarboxylase	2.35188	9.95e-07	0.00020283
BaAP.GP.2HG2212	A10-A06	Chlorophyll a-b binding protein, chloroplastic	2.34379	0.000507657	0.0130671
BaAP.GP.5HG2081	A11-A07	Proton pump-interactor 1	2.34302	1.5e-05	0.00314083
BaAP.GP.4HG1063	A11-A06	AAA domain-containing protein	2.33884	0.000242374	0.00810853
BaAP.GP.1HG1713	A10-A08	Cation-transporting ATPase	2.33679	0.000623115	0.0167222
BaAP.GP.1HG0384	A10-A06	Glutathione S-transferase	2.32905	0.000240572	0.00732022
BaAP.GP.1HG0033	A11-A06	Methionine S-methyltransferase	2.31855	0.000113966	0.00451512
BaAP.GP.3HG2294	A09-A06	Glycosyl hydrolase family protein	2.31603	0.000202302	0.0307619
BaAP.GP.7HG1024	A11-A06	Tuliposide A-converting enzyme 1, chloroplastic	2.30875	5.51e-05	0.00295577
BaAP.GP.5HG1294	A07-A06	Eukaryotic translation initiation factor 2c, putative isoform 1	2.30778	6.92e-05	0.0355306
BaAP.GP.7HG2782	A11-A06	Stromal processing peptidase chloroplastic	2.30718	0.00135314	0.0260127
BaAP.GP.3HG1718	A10-A06	Pyruvate kinase	2.30274	3.93e-06	0.00036158
BaAP.GP.3HG2941	A10-A08	Putative methyltransferase PMT25	2.29533	4.76e-05	0.00229034
BaAP.GP.1HG0171	A10-A08	Calcium-transporting ATPase 4, endoplasmic reticulum-type like	2.29389	2.28e-06	0.000244462
BaAP.GP.4HG1662	A11-A06	Rhamnose biosynthesis 1	2.29241	0.00200037	0.0336929
BaAP.GP.UnG0446	A09-A06	Neutral invertase	2.29143	5.45e-05	0.0128169
BaAP.GP.UnG0446	A10-A06	Neutral invertase	2.28835	8.77e-06	0.000645261
BaAP.GP.6HG2046	A10-A06	Retrotransposon protein Ty1-copia subclass	2.28745	5.9e-06	0.000506393
BaAP.GP.4HG1738	A10-A07	Coronatine-insensitive protein 1	2.28369	1.23e-06	0.000299296
BaAP.GP.5HG2638	A11-A06	Transmembrane 9 superfamily member	2.28238	7.18e-06	0.000804046
BaAP.GP.UnG0446	A11-A06	Neutral invertase	2.27948	0.000199968	0.00696104
BaAP.GP.4HG1337	A11-A06	Nardilysin	2.27814	4.58e-05	0.00262461
BaAP.GP.1HG1548	A11-A06	Protein RETICULATA-RELATED 4, chloroplastic isoform A	2.27285	5.82e-06	0.000713682
BaAP.GP.3HG2941	A09-A06	Putative methyltransferase PMT25	2.26314	1.38e-05	0.00596528
BaAP.GP.7HG1204	A10-A08	Alpha-mannosidase	2.25022	1.23e-05	0.00079587
BaAP.GP.4HG1663	A10-A06	dTDP-glucose dehydratase homolog csu219	2.24792	3.11e-07	6.66e-05
BaAP.GP.1HG0384	A10-A08	Glutathione S-transferase	2.24654	5.81e-06	0.000495734
BaAP.GP.3HG1173	A11-A08	Peroxidase	2.24521	0.000933513	0.0182851
BaAP.GP.2HG1379	A10-A08	Thioredoxin domain-containing protein, putative	2.24409	0.000243336	0.00828231
BaAP.GP.7HG1024	A11-A08	Tuliposide A-converting enzyme 1, chloroplastic	2.23059	2.83e-05	0.00198094
BaAP.GP.5HG2924	A11-A06	UDP-glucose 6-dehydrogenase 3	2.22992	8.52e-06	0.000878413
BaAP.GP.4HG0558	A09-A06	Chlorophyll a-b binding protein, chloroplastic	2.22845	3.9e-05	0.0100819
BaAP.GP.6HG2568	A10-A06	Transmembrane 9 superfamily member	2.22433	5.64e-05	0.00234281
BaAP.GP.4HG1798	A10-A09	Beta-galactosidase	2.22426	2.91e-05	0.00515708
BaAP.GP.7HG2057	A11-A06	DNA topoisomerase I	2.22108	2.88e-07	0.000321262
BaAP.GP.4HG0985	A10-A09	ATP-citrate synthase alpha chain protein like	2.21454	6.45e-06	0.00240486
BaAP.GP.4HG2271	A11-A06	Inactive ubiquitin carboxyl-terminal hydrolase 54	2.21205	0.000138732	0.00517931
BaAP.GP.3HG1283	A11-A06	ATP-citrate synthase beta chain protein 1	2.20377	0.000594107	0.0153042
BaAP.GP.2HG2377	A11-A07	Glucose-6-phosphate 1-dehydrogenase	2.19871	0.000526778	0.0231217
BaAP.GP.1HG2228	A10-A09	FBPase domain-containing protein	2.19784	5.6e-06	0.0023871
BaAP.GP.5HG1056	A11-A06	Proteasome-associated protein ECM29	2.19768	0.000374924	0.0114696
BaAP.GP.6HG2382	A11-A06	Chloroplast allene oxide cyclase	2.19739	0.00152938	0.0281406
BaAP.GP.7HG1789	A10-A07	Acyl carrier protein 3, chloroplastic	2.19588	0.0012753	0.0426419
BaAP.GP.4HG0606	A11-A06	#N/A	2.19146	0.000519838	0.0146076
BaAP.GP.2HG2940	A10-A06	Putative nuclear RNA export factor SDE5	2.18607	9.15e-05	0.00351632
BaAP.GP.4HG1337	A11-A08	Nardilysin	2.1847	6.54e-07	0.00015263
BaAP.GP.UnG0306	A10-A08	Trifunctional UDP-glucose 4,6-dehydratase	2.18376	1.09e-05	0.000757386
BaAP.GP.UnG0446	A08-A06	Neutral invertase	2.18283	1.64e-05	0.0138753
BaAP.GP.1HG0710	A11-A06	NADP-dependent malic enzyme	2.17956	4.28e-06	0.000613229
BaAP.GP.6HG2046	A09-A06	Retrotransposon protein Ty1-copia subclass	2.1769	3.26e-06	0.00210436
BaAP.GP.1HG0859	A10-A08	Ribulose bisphosphate carboxylase small chain	2.16788	0.00101468	0.0227541
BaAP.GP.7HG2341	A11-A08	Polyadenylate-binding protein-interacting protein 8-like	2.16082	0.000391501	0.0101537
BaAP.GP.1HG1150	A11-A06	Membrane steroid-binding protein 2	2.15469	0.000604769	0.0153119
BaAP.GP.5HG2401	A10-A08	Chlorophyll a-b binding protein, chloroplastic	2.15333	0.00254382	0.0422606
BaAP.GP.4HG1798	A11-A09	Beta-galactosidase	2.15134	0.000177833	0.0197263
BaAP.GP.7HG1881	A11-A06	Exocyst complex component like	2.14741	0.000111357	0.00451512
BaAP.GP.UnG0306	A11-A08	Trifunctional UDP-glucose 4,6-dehydratase	2.14327	3.56e-05	0.00235305
BaAP.GP.7HG1101	A11-A06	Protein CELLULOSE SYNTHASE INTERACTIVE 1 isoform A	2.13896	0.000866334	0.0182924
BaAP.GP.1HG0975	A11-A08	Glycosyl transferase	2.13585	6.78e-05	0.00339193
BaAP.GP.4HG1738	A10-A09	Coronatine-insensitive protein 1	2.12202	4.33e-07	0.000732886
BaAP.GP.2HG3006	A10-A08	Putative quinate O-hydroxycinnamoyltransferase	2.12144	6e-06	0.000495734
BaAP.GP.2HG2956	A11-A06	Argonaute 2	2.11211	0.00135208	0.0260127
BaAP.GP.5HG2638	A10-A06	Transmembrane 9 superfamily member	2.11181	1.47e-05	0.00094818
BaAP.GP.3HG0081	A10-A08	Glutamate decarboxylase	2.10793	7.21e-08	2.24e-05
BaAP.GP.4HG1738	A11-A07	Coronatine-insensitive protein 1	2.10723	0.00113837	0.0400076
BaAP.GP.2HG2377	A10-A08	Glucose-6-phosphate 1-dehydrogenase	2.10286	2.72e-08	1.27e-05
BaAP.GP.3HG0618	A10-A09	NADP-dependent malic enzyme	2.09168	3.2e-05	0.00515708
BaAP.GP.4HG0158	A11-A06	Ribonuclease	2.08877	1.03e-05	0.000937267
BaAP.GP.UnG0306	A10-A07	Trifunctional UDP-glucose 4,6-dehydratase	2.08873	2.51e-06	0.000406004
BaAP.GP.7HG1024	A10-A06	Tuliposide A-converting enzyme 1, chloroplastic	2.08836	6.7e-06	0.000556321
BaAP.GP.1HG1150	A10-A07	Membrane steroid-binding protein 2	2.08625	2.35e-05	0.00227882
BaAP.GP.3HG3628	A10-A09	Fructan exohydrolase	2.08332	1.32e-05	0.00358787
BaAP.GP.2HG1669	A11-A06	Oxygen-evolving enhancer protein 2-1 chloroplastic	2.07949	0.00311852	0.045131
BaAP.GP.4HG1663	A11-A07	dTDP-glucose dehydratase homolog csu219	2.07473	3.25e-06	0.00157869
BaAP.GP.7HG1881	A11-A08	Exocyst complex component like	2.07406	3.97e-05	0.00243787
BaAP.GP.1HG0710	A10-A06	NADP-dependent malic enzyme	2.069	1.12e-05	0.000762878
BaAP.GP.2HG0912	A10-A09	#N/A	2.06024	0.000466153	0.0283687
BaAP.GP.5HG2983	A11-A06	Transmembrane protein 147	2.05946	0.00203093	0.0339301
BaAP.GP.5HG1490	A11-A06	Proton pump-interactor	2.05713	0.000115103	0.00451512
BaAP.GP.4HG1663	A11-A08	dTDP-glucose dehydratase homolog csu219	2.05432	7.3e-06	0.000876931
BaAP.GP.5HG2886	A11-A08	Strictosidine synthase	2.05369	0.000352457	0.0094444
BaAP.GP.3HG1329	A11-A07	Carbohydrate-binding-like fold	2.04956	0.000634342	0.0256997
BaAP.GP.UnG0306	A11-A07	Trifunctional UDP-glucose 4,6-dehydratase	2.04824	5.46e-06	0.00199197
BaAP.GP.1HG0074	A10-A09	Lysine ketoglutarate reductase trans-splicing related 1	2.04658	0.00038312	0.0248361
BaAP.GP.1HG0033	A11-A08	Methionine S-methyltransferase	2.04386	4.41e-08	2.47e-05
BaAP.GP.5HG0600	A11-A07	ATP-citrate synthase alpha chain protein like	2.03722	5.29e-05	0.0057101
BaAP.GP.5HG2772	A11-A06	Pyruvate dehydrogenase E1 component subunit beta	2.03281	0.00073781	0.0168194
BaAP.GP.5HG0600	A10-A06	ATP-citrate synthase alpha chain protein like	2.02658	1.29e-06	0.000174482
BaAP.GP.6HG1966	A10-A06	Heat shock protein 17	2.0228	0.000206685	0.00648788
BaAP.GP.4HG0606	A10-A06	#N/A	2.01394	0.000585687	0.0146365
BaAP.GP.7HG1024	A10-A08	Tuliposide A-converting enzyme 1, chloroplastic	2.0102	9.96e-06	0.000729806
BaAP.GP.5HG0600	A10-A08	ATP-citrate synthase alpha chain protein like	2.00933	4.42e-06	0.000410768
BaAP.GP.5HG3653	A09-A06	galactokinase-like	2.00932	8.49e-06	0.00438889
BaAP.GP.7HG1204	A10-A07	Alpha-mannosidase	1.99781	0.00101026	0.0358398
BaAP.GP.5HG2081	A10-A08	Proton pump-interactor 1	1.99666	8.93e-06	0.000692617
BaAP.GP.1HG1548	A10-A06	Protein RETICULATA-RELATED 4, chloroplastic isoform A	1.99643	3.3e-06	0.000327012
BaAP.GP.7HG2101	A10-A09	External alternative NADH-ubiquinone oxidoreductase, mitochondrial	1.99481	6.31e-05	0.00671638
BaAP.GP.4HG1738	A10-A06	Coronatine-insensitive protein 1	1.99377	0.000357262	0.00988808
BaAP.GP.3HG1329	A11-A08	Carbohydrate-binding-like fold	1.98802	3.89e-06	0.000573128
BaAP.GP.1HG0033	A11-A07	Methionine S-methyltransferase	1.98699	8.82e-06	0.00241756
BaAP.GP.2HG3006	A11-A08	Putative quinate O-hydroxycinnamoyltransferase	1.98256	2.15e-05	0.00162479
BaAP.GP.UnG1027	A10-A08	4-coumarate--CoA ligase-like 10	1.96962	3.39e-07	6.51e-05
BaAP.GP.1HG0589	A11-A06	HECT domain-containing protein (Fragment)	1.96338	0.00348637	0.0490759
BaAP.GP.6HG2382	A11-A09	Chloroplast allene oxide cyclase	1.96076	0.000251898	0.023576
BaAP.GP.1HG0728	A11-A06	Mitochondrial dicarboxylate/tricarboxylate transporter DTC	1.95774	3.66e-05	0.00219235
BaAP.GP.UnG0088	A11-A09	RuBisCO large subunit-binding protein subunit beta	1.95695	7.49e-05	0.0134522
BaAP.GP.6HG1966	A11-A07	Heat shock protein 17	1.95639	1.12e-05	0.00271687
BaAP.GP.2HG0853	A11-A06	UMP-CMP kinase	1.95084	0.000829717	0.0181132
BaAP.GP.4HG1738	A11-A09	Coronatine-insensitive protein 1	1.94555	0.000780396	0.0424961
BaAP.GP.3HG2513	A11-A07	Non-specific lipid-transfer protein (Fragment)	1.94484	6.49e-05	0.00587252
BaAP.GP.6HG0622	A10-A06	Translation initiation factor	1.94479	0.0014433	0.0297203
BaAP.GP.5HG1294	A11-A08	Eukaryotic translation initiation factor 2c, putative isoform 1	1.93779	9.28e-05	0.00419417
BaAP.GP.3HG1260	A11-A06	#N/A	1.93447	0.000752091	0.0169946
BaAP.GP.2HG1873	A11-A08	Dynamin-related protein 3A isoform A	1.93023	0.000160625	0.00569505
BaAP.GP.4HG0292	A10-A07	Caffeoylshikimate esterase	1.9277	1.18e-05	0.00143553
BaAP.GP.3HG1283	A11-A07	ATP-citrate synthase beta chain protein 1	1.92533	9.91e-05	0.00727919
BaAP.GP.5HG2924	A10-A06	UDP-glucose 6-dehydrogenase 3	1.92497	2.14e-05	0.00128058
BaAP.GP.7HG0821	A11-A08	Putative homeodomain-like transcription factor superfamily protein (Fragment)	1.92095	3.21e-05	0.00219248
BaAP.GP.2HG1669	A10-A06	Oxygen-evolving enhancer protein 2-1 chloroplastic	1.92065	0.000653365	0.0155719
BaAP.GP.4HG1117	A11-A06	Metallopeptidase family M24 containing protein, expressed	1.91768	2.14e-05	0.00157289
BaAP.GP.5HG1572	A11-A08	Carboxy-terminal TIM barrel domain enolase	1.91697	0.000292706	0.0085403
BaAP.GP.3HG3100	A11-A06	GYF domain-containing protein	1.9151	0.000857221	0.0182686
BaAP.GP.3HG2513	A11-A09	Non-specific lipid-transfer protein (Fragment)	1.91107	4.25e-05	0.0105962
BaAP.GP.1HG0710	A11-A08	NADP-dependent malic enzyme	1.90629	1.71e-06	0.000299065
BaAP.GP.2HG2571	A11-A06	L-allo-threonine aldolase	1.90592	0.00116809	0.0233255
BaAP.GP.4HG0250	A11-A06	Coatomer subunit alpha	1.90516	0.000385366	0.0115431
BaAP.GP.4HG1663	A10-A07	dTDP-glucose dehydratase homolog csu219	1.90361	3.66e-07	0.000177563
BaAP.GP.1HG0033	A10-A06	Methionine S-methyltransferase	1.90032	0.000528503	0.013469
BaAP.GP.UnG1027	A11-A08	4-coumarate--CoA ligase-like 10	1.89788	2.75e-06	0.000452909
BaAP.GP.1HG1442	A11-A06	Putative thioredoxin-like ferredoxin	1.89468	0.000111638	0.00451512
BaAP.GP.6HG1966	A11-A08	Heat shock protein 17	1.89105	0.00218513	0.0302997
BaAP.GP.6HG2382	A11-A08	Chloroplast allene oxide cyclase	1.88687	0.000135982	0.00513292
BaAP.GP.3HG0063	A11-A07	Sucrose-phosphate synthase	1.88541	0.000123507	0.008006
BaAP.GP.5HG1908	A10-A06	Gibberellin receptor GID1L2	1.88474	0.000846958	0.0191234
BaAP.GP.4HG1663	A10-A08	dTDP-glucose dehydratase homolog csu219	1.8832	9e-07	0.000125663
BaAP.GP.3HG3534	A11-A09	Protein RETICULATA-RELATED 4, chloroplastic isoform A	1.88246	0.000269046	0.0244179
BaAP.GP.1HG2311	A11-A06	Trehalose-6-phosphate synthase 6	1.87725	0.00287649	0.0418634
BaAP.GP.4HG0292	A11-A07	Caffeoylshikimate esterase	1.87211	3.16e-05	0.00438304
BaAP.GP.5HG1572	A10-A08	Carboxy-terminal TIM barrel domain enolase	1.87153	2.58e-05	0.00141331
BaAP.GP.2HG2571	A10-A06	L-allo-threonine aldolase	1.87018	0.00229932	0.0425787
BaAP.GP.2HG1379	A11-A09	Thioredoxin domain-containing protein, putative	1.86565	0.00046674	0.0340948
BaAP.GP.7HG2782	A11-A09	Stromal processing peptidase chloroplastic	1.86546	7.64e-05	0.0134522
BaAP.GP.5HG2924	A11-A08	UDP-glucose 6-dehydrogenase 3	1.85704	1.71e-07	6e-05
BaAP.GP.7HG3313	A11-A07	Embryo yellow protein (Fragment)	1.85181	0.000280577	0.0146953
BaAP.GP.4HG0292	A10-A08	Caffeoylshikimate esterase	1.85177	2.68e-06	0.000276881
BaAP.GP.5HG2130	A11-A06	Peptidylprolyl isomerase	1.85042	0.000311574	0.00978799
BaAP.GP.3HG1718	A09-A06	Pyruvate kinase	1.84913	7.73e-05	0.0153679
BaAP.GP.2HG3629	A11-A06	diacylglycerol kinase	1.83237	3.66e-05	0.00219235
BaAP.GP.5HG1490	A10-A06	Proton pump-interactor	1.82948	0.000585412	0.0146365
BaAP.GP.3HG1283	A10-A06	ATP-citrate synthase beta chain protein 1	1.82875	0.00015517	0.00525537
BaAP.GP.5HG3653	A11-A08	galactokinase-like	1.82764	3.33e-06	0.000517996
BaAP.GP.3HG3481	A11-A08	RNA-dependent RNA polymerase	1.82668	0.000234822	0.0071493
BaAP.GP.3HG2458	A10-A08	Protein RETICULATA-RELATED 3, chloroplastic isoform A	1.82383	0.0001509	0.00594011
BaAP.GP.3HG2890	A11-A09	Beta-glucosidase 42	1.819	0.000941777	0.0454939
BaAP.GP.3HG2954	A10-A07	Bidirectional sugar transporter SWEET	1.81774	7.86e-05	0.00557432
BaAP.GP.5HG1294	A10-A08	Eukaryotic translation initiation factor 2c, putative isoform 1	1.81329	3.26e-05	0.00171464
BaAP.GP.3HG2271	A11-A06	DExH-box ATP-dependent RNA helicase DExH6	1.81052	0.000209492	0.00719536
BaAP.GP.3HG1283	A11-A08	ATP-citrate synthase beta chain protein 1	1.80818	0.000247443	0.00738193
BaAP.GP.4HG0292	A11-A08	Caffeoylshikimate esterase	1.79618	1.77e-05	0.00154509
BaAP.GP.1HG0710	A10-A08	NADP-dependent malic enzyme	1.79573	5e-06	0.000449867
BaAP.GP.2HG1811	A11-A08	J domain-containing protein	1.79544	0.000437758	0.0106044
BaAP.GP.7HG2057	A10-A06	DNA topoisomerase I	1.79185	8.3e-06	0.000645261
BaAP.GP.3HG2592	A10-A06	Photosystem II protein, chloroplastic	1.79132	1.43e-06	0.000183671
BaAP.GP.2HG1873	A10-A08	Dynamin-related protein 3A isoform A	1.79021	8.63e-05	0.00382381
BaAP.GP.5HG0600	A11-A09	ATP-citrate synthase alpha chain protein like	1.78939	0.000285244	0.0251266
BaAP.GP.3HG2458	A10-A06	Protein RETICULATA-RELATED 3, chloroplastic isoform A	1.78736	5.8e-05	0.00237013
BaAP.GP.3HG3481	A11-A06	RNA-dependent RNA polymerase	1.78652	0.000104092	0.00451512
BaAP.GP.3HG2458	A11-A08	Protein RETICULATA-RELATED 3, chloroplastic isoform A	1.78344	0.000315604	0.00911348
BaAP.GP.5HG2638	A11-A08	Transmembrane 9 superfamily member	1.78146	0.000247733	0.00738193
BaAP.GP.2HG1379	A11-A07	Thioredoxin domain-containing protein, putative	1.78103	0.000386713	0.0186958
BaAP.GP.4HG2023	A11-A06	U5 small nuclear ribonucleoprotein helicase isoform 1	1.78103	0.00283448	0.0414865
BaAP.GP.5HG0098	A11-A06	Photosystem II reaction center protein (Fragment)	1.77989	0.00151119	0.0281406
BaAP.GP.2HG2036	A11-A08	Exocyst complex component SEC5	1.77947	7.28e-06	0.000876931
BaAP.GP.6HG0224	A11-A06	Luminal-binding protein 5-like	1.77926	2.38e-05	0.0016593
BaAP.GP.5HG2109	A10-A06	DAO domain-containing protein (Fragment)	1.77782	5.51e-05	0.00232508
BaAP.GP.2HG2377	A10-A06	Glucose-6-phosphate 1-dehydrogenase	1.77662	0.000108107	0.00403286
BaAP.GP.6HG1544	A10-A07	Phenylalanine ammonia-lyase	1.7703	0.000776996	0.028978
BaAP.GP.3HG0063	A11-A06	Sucrose-phosphate synthase	1.76995	0.000686032	0.016384
BaAP.GP.6HG2568	A11-A08	Transmembrane 9 superfamily member	1.76848	1.82e-05	0.00154509
BaAP.GP.2HG1228	A10-A06	Chlorophyll a-b binding protein, chloroplastic	1.76435	0.00169249	0.034035
BaAP.GP.7HG2341	A11-A09	Polyadenylate-binding protein-interacting protein 8-like	1.75943	2.3e-05	0.0076396
BaAP.GP.3HG2941	A11-A07	Putative methyltransferase PMT25	1.75896	0.000712033	0.0280676
BaAP.GP.1HG1548	A11-A08	Protein RETICULATA-RELATED 4, chloroplastic isoform A	1.75709	4.97e-05	0.00278172
BaAP.GP.7HG2057	A11-A08	DNA topoisomerase I	1.75338	2.66e-05	0.00190832
BaAP.GP.6HG0224	A10-A06	Luminal-binding protein 5-like	1.75238	1.19e-05	0.000787645
BaAP.GP.3HG2458	A11-A06	Protein RETICULATA-RELATED 3, chloroplastic isoform A	1.74697	0.000149709	0.00550928
BaAP.GP.4HG2350	A10-A06	Tetratricopeptide repeat protein like	1.74536	3.47e-05	0.00172592
BaAP.GP.1HG0570	A10-A06	probable protein disulfide-isomerase A6	1.74239	1.01e-05	0.000721112
BaAP.GP.1HG0384	A10-A07	Glutathione S-transferase	1.74154	9.48e-05	0.0062706
BaAP.GP.3HG2271	A11-A08	DExH-box ATP-dependent RNA helicase DExH6	1.73983	0.000779939	0.0164256
BaAP.GP.1HG2750	A10-A09	Chlorophyll a-b binding protein, chloroplastic	1.73877	0.000829577	0.0410871
BaAP.GP.4HG2271	A11-A08	Inactive ubiquitin carboxyl-terminal hydrolase 54	1.73867	0.000405267	0.0103906
BaAP.GP.4HG1663	A11-A09	dTDP-glucose dehydratase homolog csu219	1.73634	0.000153371	0.0183739
BaAP.GP.7HG0118	A11-A06	Callose synthase 10	1.736	0.00197495	0.0336918
BaAP.GP.4HG0158	A10-A06	Ribonuclease	1.7338	3.58e-06	0.000340885
BaAP.GP.4HG1847	A11-A06	ARF-GEP	1.73304	0.00134292	0.0260127
BaAP.GP.1HG0728	A11-A08	Mitochondrial dicarboxylate/tricarboxylate transporter DTC	1.72948	1.36e-05	0.00132587
BaAP.GP.7HG0948	A11-A06	Beta-ketoacyl-ACP synthase I	1.72832	8.54e-05	0.00414965
BaAP.GP.7HG1591	A10-A09	Tetraketide alpha-pyrone reductase 1	1.72662	0.000799557	0.0404115
BaAP.GP.3HG1718	A11-A08	Pyruvate kinase	1.72634	4.41e-07	0.00012355
BaAP.GP.2HG0033	A11-A06	Pyruvate dehydrogenase E1 component subunit alpha	1.72356	0.000138016	0.00517931
BaAP.GP.1HG0728	A10-A06	Mitochondrial dicarboxylate/tricarboxylate transporter DTC	1.72273	3.89e-05	0.00178957
BaAP.GP.6HG0766	A11-A08	Cysteine-type peptidase, putative	1.72086	0.00115415	0.0206873
BaAP.GP.3HG0081	A11-A07	Glutamate decarboxylase	1.71843	4.8e-05	0.00555352
BaAP.GP.1HG2139	A07-A06	Heat shock cognate 70 kDa protein 4	1.71485	5.54e-05	0.0355306
BaAP.GP.4HG1847	A11-A08	ARF-GEP	1.7112	0.00244135	0.031741
BaAP.GP.5HG3653	A10-A08	galactokinase-like	1.711	1.41e-06	0.000164153
BaAP.GP.5HG2886	A10-A08	Strictosidine synthase	1.70502	3.26e-07	6.51e-05
BaAP.GP.4HG1954	A10-A08	Chloroplast allene oxide synthase	1.69761	0.00128023	0.0261821
BaAP.GP.4HG1337	A11-A07	Nardilysin	1.69725	8.11e-05	0.0065705
BaAP.GP.4HG0158	A11-A08	Ribonuclease	1.69521	1.3e-05	0.00132587
BaAP.GP.2HG3629	A10-A06	diacylglycerol kinase	1.69356	4.78e-05	0.00212039
BaAP.GP.5HG2081	A10-A07	Proton pump-interactor 1	1.69038	0.000775439	0.028978
BaAP.GP.5HG0018	A10-A06	Plasma membrane ATPase	1.6741	0.00141091	0.0293925
BaAP.GP.5HG1490	A11-A08	Proton pump-interactor	1.6693	0.000233777	0.0071493
BaAP.GP.6HG1966	A11-A09	Heat shock protein 17	1.6671	2.89e-05	0.00865559
BaAP.GP.UnG0602	A11-A08	NADH-cytochrome b5 reductase	1.66345	0.00117413	0.0208147
BaAP.GP.4HG0420	A10-A06	Serine hydroxymethyltransferase	1.66096	3.8e-05	0.00177679
BaAP.GP.1HG0570	A11-A06	probable protein disulfide-isomerase A6	1.656	9.3e-05	0.00435488
BaAP.GP.1HG0975	A10-A06	Glycosyl transferase	1.65158	0.00124677	0.0263368
BaAP.GP.7HG3313	A10-A07	Embryo yellow protein (Fragment)	1.6451	0.000843419	0.0310571
BaAP.GP.2HG2571	A11-A09	L-allo-threonine aldolase	1.64354	0.000327157	0.0252596
BaAP.GP.2HG2798	A10-A06	Subtilisin-like serine protease	1.64334	0.000276224	0.00817241
BaAP.GP.6HG2382	A11-A07	Chloroplast allene oxide cyclase	1.64213	0.000178349	0.0104049
BaAP.GP.2HG0235	A11-A06	Acetyl-coenzyme A carboxylase1	1.64155	0.000693269	0.016384
BaAP.GP.4HG0420	A10-A08	Serine hydroxymethyltransferase	1.64106	9.93e-07	0.000126807
BaAP.GP.3HG0102	A11-A09	Transmembrane protein like	1.63888	8.79e-05	0.0138621
BaAP.GP.6HG2568	A10-A08	Transmembrane 9 superfamily member	1.63884	2.87e-06	0.000286423
BaAP.GP.UnG1014	A10-A06	Calreticulin	1.63735	3.64e-05	0.00176741
BaAP.GP.3HG1283	A11-A09	ATP-citrate synthase beta chain protein 1	1.63565	0.000557786	0.0381005
BaAP.GP.2HG2727	A11-A08	Endoribonuclease XendoU	1.63172	0.000442956	0.0106044
BaAP.GP.7HG3617	A11-A08	Endoplasmin isogeny/HSP90.7	1.62918	6.98e-05	0.00342955
BaAP.GP.4HG0158	A11-A07	Ribonuclease	1.62869	6.9e-05	0.00587252
BaAP.GP.1HG0033	A10-A08	Methionine S-methyltransferase	1.62563	1e-06	0.000126807
BaAP.GP.5HG2109	A10-A07	DAO domain-containing protein (Fragment)	1.62497	0.000388379	0.0166146
BaAP.GP.1HG2854	A11-A06	GBF-interacting protein 1	1.62151	0.00230185	0.0363777
BaAP.GP.3HG0102	A09-A06	Transmembrane protein like	1.62059	0.000146135	0.0236099
BaAP.GP.2HG0033	A11-A08	Pyruvate dehydrogenase E1 component subunit alpha	1.62025	9.43e-05	0.00419417
BaAP.GP.4HG0420	A11-A06	Serine hydroxymethyltransferase	1.61672	0.000267475	0.0087217
BaAP.GP.3HG1260	A10-A06	#N/A	1.6143	0.00261507	0.0470712
BaAP.GP.5HG2226	A10-A08	Hsp70 nucleotide exchange factor like	1.61297	0.000451188	0.0133469
BaAP.GP.6HG0224	A11-A08	Luminal-binding protein 5-like	1.61243	1.48e-06	0.000276855
BaAP.GP.5HG2638	A10-A08	Transmembrane 9 superfamily member	1.61088	0.000524415	0.0147843
BaAP.GP.2HG3006	A10-A09	Putative quinate O-hydroxycinnamoyltransferase	1.60825	1.58e-05	0.00392545
BaAP.GP.2HG2571	A10-A09	L-allo-threonine aldolase	1.6078	0.000661033	0.0352
BaAP.GP.3HG1329	A10-A08	Carbohydrate-binding-like fold	1.60652	1.6e-05	0.000943319
BaAP.GP.UnG1027	A10-A07	4-coumarate--CoA ligase-like 10	1.60514	3.4e-05	0.00318626
BaAP.GP.3HG2571	A11-A08	5'-3' exoribonuclease	1.60344	5.33e-05	0.00292967
BaAP.GP.6HG1966	A10-A07	Heat shock protein 17	1.60202	4.52e-05	0.00364288
BaAP.GP.7HG0821	A11-A06	Putative homeodomain-like transcription factor superfamily protein (Fragment)	1.60185	0.00150192	0.0281406
BaAP.GP.2HG3629	A09-A06	diacylglycerol kinase	1.60017	6.86e-05	0.0147808
BaAP.GP.5HG1294	A11-A07	Eukaryotic translation initiation factor 2c, putative isoform 1	1.59823	0.0013284	0.0441042
BaAP.GP.4HG0420	A11-A08	Serine hydroxymethyltransferase	1.59681	2.11e-05	0.00162479
BaAP.GP.5HG3578	A11-A09	Transmembrane protein, putative	1.59468	0.00101403	0.0474533
BaAP.GP.1HG2750	A10-A08	Chlorophyll a-b binding protein, chloroplastic	1.59454	0.000185743	0.00682115
BaAP.GP.4HG1625	A11-A06	Calcium-transporting ATPase 4, endoplasmic reticulum-type	1.59323	0.00166686	0.0298171
BaAP.GP.4HG2350	A11-A06	Tetratricopeptide repeat protein like	1.59032	0.000115356	0.00451512
BaAP.GP.5HG2772	A11-A08	Pyruvate dehydrogenase E1 component subunit beta	1.58621	0.00190841	0.027507
BaAP.GP.6HG0224	A10-A08	Luminal-binding protein 5-like	1.58555	5.26e-07	8.15e-05
BaAP.GP.5HG0620	A11-A06	Nuclear export mediator factor Nemf like	1.58164	0.000679733	0.016384
BaAP.GP.2HG2940	A11-A08	Putative nuclear RNA export factor SDE5	1.58129	4e-05	0.00243787
BaAP.GP.5HG0264	A10-A07	FAS1 domain-containing protein	1.57955	0.00133553	0.0431673
BaAP.GP.3HG0102	A10-A09	Transmembrane protein like	1.57891	1.28e-05	0.00358787
BaAP.GP.1HG2311	A10-A06	Trehalose-6-phosphate synthase 6	1.57118	0.0017807	0.0352579
BaAP.GP.7HG1578	A10-A07	PPC domain-containing protein	1.56979	9.3e-05	0.0062706
BaAP.GP.1HG0033	A10-A07	Methionine S-methyltransferase	1.56876	0.000123446	0.00718207
BaAP.GP.3HG2513	A11-A06	Non-specific lipid-transfer protein (Fragment)	1.5659	0.00152296	0.0281406
BaAP.GP.4HG1663	A10-A09	dTDP-glucose dehydratase homolog csu219	1.56522	7.49e-05	0.00720315
BaAP.GP.4HG1117	A10-A06	Metallopeptidase family M24 containing protein, expressed	1.56394	4.1e-05	0.00185012
BaAP.GP.7HG1881	A11-A09	Exocyst complex component like	1.5601	6.41e-05	0.0127928
BaAP.GP.7HG2341	A11-A06	Polyadenylate-binding protein-interacting protein 8-like	1.55887	0.000550052	0.0146076
BaAP.GP.5HG2924	A10-A08	UDP-glucose 6-dehydrogenase 3	1.55208	6.73e-07	9.89e-05
BaAP.GP.3HG1283	A10-A07	ATP-citrate synthase beta chain protein 1	1.55031	2.44e-06	0.000406004
BaAP.GP.6HG2566	A11-A06	Aspartate aminotransferase chloroplastic	1.54878	0.000460029	0.0133124
BaAP.GP.2HG0529	A10-A09	ATPase family AAA domain-containing protein 1-A	1.53586	0.000243942	0.0181859
BaAP.GP.UnG1027	A11-A07	4-coumarate--CoA ligase-like 10	1.53341	0.000114214	0.00757187
BaAP.GP.1HG1150	A11-A07	Membrane steroid-binding protein 2	1.53097	0.00159501	0.0471226
BaAP.GP.5HG3495	A11-A06	NAD-dependent epimerase/dehydratase	1.52943	0.000196433	0.00693167
BaAP.GP.5HG2772	A11-A07	Pyruvate dehydrogenase E1 component subunit beta	1.52813	0.00162559	0.0471226
BaAP.GP.2HG1205	A11-A08	HOPM interactor 7	1.52691	0.00307678	0.0367337
BaAP.GP.5HG2886	A10-A09	Strictosidine synthase	1.52549	3.29e-05	0.00515708
BaAP.GP.2HG1669	A11-A08	Oxygen-evolving enhancer protein 2-1 chloroplastic	1.52419	0.000178979	0.00603999
BaAP.GP.1HG1548	A11-A07	Protein RETICULATA-RELATED 4, chloroplastic isoform A	1.52293	0.00011354	0.00757187
BaAP.GP.6HG0622	A10-A07	Translation initiation factor	1.52257	0.0013522	0.0432259
BaAP.GP.5HG2407	A11-A08	ER lumen protein-retaining receptor	1.52255	0.00160058	0.0242731
BaAP.GP.7HG0948	A11-A08	Beta-ketoacyl-ACP synthase I	1.51713	4.48e-05	0.00266701
BaAP.GP.3HG0957	A10-A09	3-methyl-2-oxobutanoate hydroxymethyltransferase	1.51562	0.000327798	0.0218314
BaAP.GP.4HG2543	A11-A06	EF hand family protein, expressed	1.51483	0.000718935	0.0166845
BaAP.GP.2HG0235	A11-A08	Acetyl-coenzyme A carboxylase1	1.51448	0.00140586	0.0232151
BaAP.GP.UnG1014	A10-A07	Calreticulin	1.51392	6.34e-05	0.00460894
BaAP.GP.4HG0420	A10-A07	Serine hydroxymethyltransferase	1.5112	2.35e-06	0.000406004
BaAP.GP.3HG0063	A11-A08	Sucrose-phosphate synthase	1.51119	8.78e-05	0.0040419
BaAP.GP.5HG2109	A11-A06	DAO domain-containing protein (Fragment)	1.50961	0.000398808	0.0118084
BaAP.GP.4HG2309	A10-A06	Alanine-glyoxylate aminotransferase	1.50826	0.00180999	0.0355643
BaAP.GP.7HG2782	A11-A07	Stromal processing peptidase chloroplastic	1.50342	0.00096929	0.0353427
BaAP.GP.5HG3515	A11-A06	Dihydrolipoamide acetyltransferase component of pyruvate dehydrogenase complex	1.5026	0.00325153	0.0467929
BaAP.GP.4HG1662	A11-A08	Rhamnose biosynthesis 1	1.49838	0.00253122	0.0322271
BaAP.GP.5HG3653	A11-A07	galactokinase-like	1.49615	4.95e-05	0.00555352
BaAP.GP.UnG0391	A11-A07	FAS1 domain-containing protein	1.49536	0.000169145	0.0100693
BaAP.GP.1HG0728	A10-A08	Mitochondrial dicarboxylate/tricarboxylate transporter DTC	1.49446	2.22e-05	0.00124052
BaAP.GP.1HG0570	A10-A07	probable protein disulfide-isomerase A6	1.49021	1.05e-05	0.00132734
BaAP.GP.5HG0635	A11-A06	GTP-binding protein SAR1A	1.49014	0.00117993	0.0233807
BaAP.GP.1HG1548	A10-A08	Protein RETICULATA-RELATED 4, chloroplastic isoform A	1.48067	6.91e-05	0.00314766
BaAP.GP.4HG1738	A10-A08	Coronatine-insensitive protein 1	1.47871	0.000458317	0.0133469
BaAP.GP.7HG3617	A11-A06	Endoplasmin isogeny/HSP90.7	1.47811	0.000281489	0.00895205
BaAP.GP.2HG1873	A11-A06	Dynamin-related protein 3A isoform A	1.4767	0.00167072	0.0298171
BaAP.GP.3HG0081	A10-A07	Glutamate decarboxylase	1.47447	1.85e-05	0.00189192
BaAP.GP.5HG1294	A10-A07	Eukaryotic translation initiation factor 2c, putative isoform 1	1.47373	0.00115712	0.0399264
BaAP.GP.2HG0656	A11-A06	Protein transport protein SEC31 homolog B	1.47174	0.00124738	0.0245287
BaAP.GP.4HG1625	A10-A06	Calcium-transporting ATPase 4, endoplasmic reticulum-type	1.47063	0.00115382	0.0247493
BaAP.GP.2HG3006	A11-A09	Putative quinate O-hydroxycinnamoyltransferase	1.46937	5.62e-05	0.0127912
BaAP.GP.5HG3495	A10-A06	NAD-dependent epimerase/dehydratase	1.46802	7.84e-05	0.00310534
BaAP.GP.6HG2198	A11-A08	Oxoprolinase 1	1.46706	0.00115376	0.0206873
BaAP.GP.4HG0420	A11-A07	Serine hydroxymethyltransferase	1.46696	4.12e-05	0.00500859
BaAP.GP.6HG2566	A10-A06	Aspartate aminotransferase chloroplastic	1.46642	3.73e-05	0.00177608
BaAP.GP.5HG3875	A11-A08	probable ADP-ribosylation factor GTPase-activating protein AGD8	1.46592	0.000580968	0.0131233
BaAP.GP.7HG1024	A11-A07	Tuliposide A-converting enzyme 1, chloroplastic	1.46465	0.00120474	0.0414064
BaAP.GP.3HG3534	A10-A09	Protein RETICULATA-RELATED 4, chloroplastic isoform A	1.46459	0.00102138	0.047884
BaAP.GP.1HG2293	A10-A08	Dolichyl-diphosphooligosaccharide--protein glycosyltransferase subunit STT3	1.46402	3.86e-05	0.00192354
BaAP.GP.1HG0820	A11-A08	ER membrane protein complex subunit-like protein	1.46012	0.00256034	0.0324414
BaAP.GP.3HG2592	A11-A06	Photosystem II protein, chloroplastic	1.45848	7.41e-05	0.00374221
BaAP.GP.7HG1071	A10-A06	SHSP domain-containing protein	1.45765	0.000502589	0.0130671
BaAP.GP.2HG0033	A11-A07	Pyruvate dehydrogenase E1 component subunit alpha	1.45763	0.000113862	0.00757187
BaAP.GP.UnG1014	A11-A06	Calreticulin	1.45704	0.000259436	0.00856804
BaAP.GP.5HG2924	A11-A07	UDP-glucose 6-dehydrogenase 3	1.4526	2.06e-05	0.0033397
BaAP.GP.3HG2271	A11-A07	DExH-box ATP-dependent RNA helicase DExH6	1.45044	0.000563865	0.0238376
BaAP.GP.4HG2776	A11-A08	Transcription regulator	1.44978	0.00338922	0.0393909
BaAP.GP.UnG1027	A10-A06	4-coumarate--CoA ligase-like 10	1.44246	0.000241732	0.00732022
BaAP.GP.5HG1490	A10-A08	Proton pump-interactor	1.44165	0.00128602	0.0261821
BaAP.GP.1HG2268	A11-A07	Protein RNA-directed DNA methylation 3	1.43994	0.000147047	0.00893619
BaAP.GP.2HG3006	A10-A07	Putative quinate O-hydroxycinnamoyltransferase	1.43672	1.63e-05	0.00175622
BaAP.GP.2HG2886	A11-A06	Glutathione peroxidase	1.43431	0.000358349	0.0111218
BaAP.GP.3HG1283	A10-A08	ATP-citrate synthase beta chain protein 1	1.43316	1.02e-05	0.000729806
BaAP.GP.1HG0033	A11-A09	Methionine S-methyltransferase	1.43018	0.000307164	0.0252596
BaAP.GP.1HG0975	A10-A08	Glycosyl transferase	1.42862	0.00172442	0.032301
BaAP.GP.3HG2961	A10-A07	Pectinesterase/pectinesterase inhibitor 51	1.42596	0.000270619	0.0124957
BaAP.GP.5HG3875	A10-A08	probable ADP-ribosylation factor GTPase-activating protein AGD8	1.42496	0.000448326	0.0133469
BaAP.GP.2HG3006	A10-A06	Putative quinate O-hydroxycinnamoyltransferase	1.42301	0.000193978	0.0061642
BaAP.GP.4HG2173	A09-A06	Inositol-3-phosphate synthase-like	1.41958	0.000215202	0.0309054
BaAP.GP.7HG2651	A10-A06	Thiamine thiazole synthase, chloroplastic	1.41864	0.000295358	0.00854216
BaAP.GP.5HG0826	A10-A08	Fructose-bisphosphate aldolase	1.41797	0.00015111	0.00594011
BaAP.GP.7HG3617	A11-A07	Endoplasmin isogeny/HSP90.7	1.41764	0.000521774	0.0231217
BaAP.GP.5HG2081	A11-A09	Proton pump-interactor 1	1.41479	2.14e-05	0.0076396
BaAP.GP.5HG2109	A10-A08	DAO domain-containing protein (Fragment)	1.40746	0.00176854	0.0326887
BaAP.GP.2HG0033	A10-A06	Pyruvate dehydrogenase E1 component subunit alpha	1.40623	1.13e-05	0.000762878
BaAP.GP.7HG3617	A10-A08	Endoplasmin isogeny/HSP90.7	1.4056	0.000444801	0.0133469
BaAP.GP.1HG0570	A11-A07	probable protein disulfide-isomerase A6	1.40382	9.59e-05	0.00727919
BaAP.GP.4HG1625	A11-A08	Calcium-transporting ATPase 4, endoplasmic reticulum-type	1.40326	0.00167636	0.024976
BaAP.GP.3HG1239	A11-A08	Argonaute	1.40255	0.000673524	0.0147386
BaAP.GP.7HG0063	A11-A06	Fructosyltransferase FTa	1.39809	0.0022063	0.035363
BaAP.GP.3HG1462	A11-A08	Myosin-17	1.39434	0.00247537	0.031741
BaAP.GP.5HG1019	A11-A08	Mitochondrial L-galactono-1,4-lactone dehydrogenase	1.39374	0.00114276	0.0206873
BaAP.GP.7HG0054	A11-A08	RNA helicase, ATP-dependent, SK12/DOB1 protein	1.39269	0.00286417	0.0347296
BaAP.GP.5HG3875	A11-A09	probable ADP-ribosylation factor GTPase-activating protein AGD8	1.39188	0.000589352	0.0381005
BaAP.GP.4HG2543	A11-A08	EF hand family protein, expressed	1.39163	0.00392951	0.0443702
BaAP.GP.3HG2961	A11-A07	Pectinesterase/pectinesterase inhibitor 51	1.39156	0.00105117	0.0373935
BaAP.GP.UnG0777	A11-A06	Coatomer subunit alpha	1.3898	0.00054981	0.0146076
BaAP.GP.5HG0600	A10-A07	ATP-citrate synthase alpha chain protein like	1.38067	1.48e-05	0.00165897
BaAP.GP.5HG3653	A10-A07	galactokinase-like	1.37951	4.05e-05	0.00363034
BaAP.GP.4HG0158	A11-A09	Ribonuclease	1.37729	0.000190126	0.0203367
BaAP.GP.2HG2886	A11-A08	Glutathione peroxidase	1.37682	1.95e-05	0.00159704
BaAP.GP.5HG1572	A11-A07	Carboxy-terminal TIM barrel domain enolase	1.37573	0.000495053	0.0229218
BaAP.GP.5HG1572	A11-A06	Carboxy-terminal TIM barrel domain enolase	1.37535	0.00173052	0.030533
BaAP.GP.5HG0242	A11-A06	Vesicle trafficking protein Sly1 (Sec1 family)	1.37283	0.00187094	0.0327859
BaAP.GP.UnG1027	A11-A06	4-coumarate--CoA ligase-like 10	1.37073	0.00105033	0.0213043
BaAP.GP.2HG2940	A11-A07	Putative nuclear RNA export factor SDE5	1.37001	0.000906232	0.0338128
BaAP.GP.2HG0326	A11-A08	ER membrane protein complex subunit	1.36894	0.00312125	0.0367337
BaAP.GP.3HG2954	A11-A07	Bidirectional sugar transporter SWEET	1.3684	0.00122076	0.0414064
BaAP.GP.3HG1718	A10-A08	Pyruvate kinase	1.36722	1.14e-06	0.000138871
BaAP.GP.2HG0983	A10-A08	UDP-arabinopyranose mutase 3	1.36593	0.000227074	0.00802231
BaAP.GP.2HG1669	A10-A08	Oxygen-evolving enhancer protein 2-1 chloroplastic	1.36535	3.83e-05	0.00192354
BaAP.GP.1HG2293	A11-A08	Dolichyl-diphosphooligosaccharide--protein glycosyltransferase subunit STT3	1.36335	0.000231638	0.0071493
BaAP.GP.3HG1718	A11-A07	Pyruvate kinase	1.36234	1.76e-05	0.00314083
BaAP.GP.2HG1228	A11-A06	Chlorophyll a-b binding protein, chloroplastic	1.36157	0.00221018	0.035363
BaAP.GP.2HG1157	A11-A08	Insulinase (Peptidase family M16) family protein isoform 1	1.35911	0.00095216	0.0185208
BaAP.GP.5HG0876	A11-A08	nucleolar protein 6	1.35805	0.000895973	0.0181079
BaAP.GP.5HG1056	A11-A08	Proteasome-associated protein ECM29	1.3575	0.000375392	0.00982685
BaAP.GP.6HG0766	A11-A07	Cysteine-type peptidase, putative	1.35401	0.000592663	0.0246971
BaAP.GP.4HG0292	A10-A09	Caffeoylshikimate esterase	1.35286	5e-05	0.00605301
BaAP.GP.5HG2772	A10-A06	Pyruvate dehydrogenase E1 component subunit beta	1.35245	0.000174638	0.00572213
BaAP.GP.5HG3875	A10-A09	probable ADP-ribosylation factor GTPase-activating protein AGD8	1.35092	0.000533634	0.0318259
BaAP.GP.3HG2458	A10-A07	Protein RETICULATA-RELATED 3, chloroplastic isoform A	1.34944	0.00144873	0.0453156
BaAP.GP.4HG1117	A11-A08	Metallopeptidase family M24 containing protein, expressed	1.34731	7.83e-05	0.00378274
BaAP.GP.1HG0728	A11-A07	Mitochondrial dicarboxylate/tricarboxylate transporter DTC	1.34704	7.05e-05	0.00587252
BaAP.GP.3HG2961	A10-A08	Pectinesterase/pectinesterase inhibitor 51	1.34656	1.17e-05	0.000793538
BaAP.GP.1HG0570	A10-A08	probable protein disulfide-isomerase A6	1.3415	1.54e-05	0.0009358
BaAP.GP.3HG1239	A10-A08	Argonaute	1.34115	0.000201651	0.00721547
BaAP.GP.4HG0158	A10-A08	Ribonuclease	1.34024	6.04e-06	0.000495734
BaAP.GP.4HG2309	A10-A07	Alanine-glyoxylate aminotransferase	1.33906	0.00026526	0.0124957
BaAP.GP.1HG1150	A10-A08	Membrane steroid-binding protein 2	1.33854	0.000254279	0.00855053
BaAP.GP.3HG2961	A10-A09	Pectinesterase/pectinesterase inhibitor 51	1.33711	0.000787575	0.0404115
BaAP.GP.2HG1873	A10-A06	Dynamin-related protein 3A isoform A	1.33667	0.000639334	0.0153799
BaAP.GP.7HG0948	A11-A07	Beta-ketoacyl-ACP synthase I	1.33596	4.04e-05	0.00500859
BaAP.GP.2HG2377	A10-A07	Glucose-6-phosphate 1-dehydrogenase	1.33574	0.000180674	0.0092207
BaAP.GP.UnG1014	A11-A07	Calreticulin	1.33361	0.00035351	0.0177791
BaAP.GP.5HG1572	A10-A07	Carboxy-terminal TIM barrel domain enolase	1.33028	3.57e-06	0.00051895
BaAP.GP.5HG1572	A10-A06	Carboxy-terminal TIM barrel domain enolase	1.32991	2.99e-05	0.00163495
BaAP.GP.2HG2361	A10-A08	Programmed cell death protein 4	1.32702	0.00168953	0.0322977
BaAP.GP.7HG2057	A10-A08	DNA topoisomerase I	1.32415	0.000577247	0.0157412
BaAP.GP.1HG0589	A11-A08	HECT domain-containing protein (Fragment)	1.32282	0.000440857	0.0106044
BaAP.GP.1HG1866	A11-A09	Hexosyltransferase	1.31893	0.000927043	0.0454939
BaAP.GP.2HG0983	A10-A06	UDP-arabinopyranose mutase 3	1.31568	0.000387189	0.0104908
BaAP.GP.6HG1966	A10-A09	Heat shock protein 17	1.31273	0.000162835	0.0138735
BaAP.GP.3HG2961	A11-A08	Pectinesterase/pectinesterase inhibitor 51	1.31215	0.00013744	0.00513292
BaAP.GP.7HG3313	A11-A08	Embryo yellow protein (Fragment)	1.31068	0.00270921	0.0335004
BaAP.GP.7HG1070	A11-A06	SHSP domain-containing protein	1.30709	0.00279685	0.0413773
BaAP.GP.6HG2568	A11-A07	Transmembrane 9 superfamily member	1.30634	0.00018465	0.0105612
BaAP.GP.4HG1076	A11-A08	Pre-mRNA-splicing factor ATP-dependent RNA helicase	1.30489	0.00186336	0.027326
BaAP.GP.2HG0033	A10-A08	Pyruvate dehydrogenase E1 component subunit alpha	1.30292	1.2e-05	0.00079587
BaAP.GP.7HG0948	A10-A06	Beta-ketoacyl-ACP synthase I	1.30183	0.000184485	0.0059358
BaAP.GP.2HG3006	A11-A07	Putative quinate O-hydroxycinnamoyltransferase	1.29785	6.97e-05	0.00587252
BaAP.GP.4HG0420	A10-A09	Serine hydroxymethyltransferase	1.29759	3.1e-05	0.00515708
BaAP.GP.4HG0292	A11-A09	Caffeoylshikimate esterase	1.29727	0.000213236	0.0220221
BaAP.GP.4HG0631	A11-A06	Protein disulfide-isomerase	1.29561	5.15e-05	0.00288582
BaAP.GP.2HG0983	A10-A07	UDP-arabinopyranose mutase 3	1.29549	0.00053658	0.0222987
BaAP.GP.5HG1056	A11-A09	Proteasome-associated protein ECM29	1.29339	0.000917825	0.0454939
BaAP.GP.2HG3629	A11-A08	diacylglycerol kinase	1.29269	0.000803136	0.0167879
BaAP.GP.7HG1390	A11-A08	Proteasome activating protein 200	1.29191	0.000347154	0.00944058
BaAP.GP.6HG0224	A11-A07	Luminal-binding protein 5-like	1.29102	6.92e-05	0.00587252
BaAP.GP.2HG3006	A11-A06	Putative quinate O-hydroxycinnamoyltransferase	1.28414	0.000732935	0.0168194
BaAP.GP.5HG3495	A11-A08	NAD-dependent epimerase/dehydratase	1.28406	0.00100902	0.0190964
BaAP.GP.4HG1625	A10-A08	Calcium-transporting ATPase 4, endoplasmic reticulum-type	1.28065	0.00127913	0.0261821
BaAP.GP.1HG1229	A10-A06	Cytochrome b5 heme-binding domain-containing protein (Fragment)	1.27984	0.000781761	0.0180444
BaAP.GP.3HG3035	A11-A07	AP-4 complex subunit epsilon	1.27946	0.00133699	0.0441042
BaAP.GP.2HG2036	A10-A08	Exocyst complex component SEC5	1.27943	1.5e-05	0.000929187
BaAP.GP.2HG0033	A11-A09	Pyruvate dehydrogenase E1 component subunit alpha	1.2793	0.000422764	0.0316544
BaAP.GP.2HG2377	A10-A09	Glucose-6-phosphate 1-dehydrogenase	1.27736	0.000180946	0.0149884
BaAP.GP.2HG2212	A10-A09	Chlorophyll a-b binding protein, chloroplastic	1.27716	0.000609099	0.0342704
BaAP.GP.7HG1204	A11-A09	Alpha-mannosidase	1.27512	0.00015958	0.0183824
BaAP.GP.6HG1995	A11-A08	Tola protein homolog1	1.27395	0.000122047	0.00480417
BaAP.GP.4HG0158	A10-A07	Ribonuclease	1.27373	0.00010546	0.00660326
BaAP.GP.3HG2954	A10-A09	Bidirectional sugar transporter SWEET	1.27186	0.000575545	0.033321
BaAP.GP.6HG2382	A10-A08	Chloroplast allene oxide cyclase	1.27167	0.000847762	0.0203975
BaAP.GP.5HG0018	A10-A08	Plasma membrane ATPase	1.27145	0.000146612	0.00593037
BaAP.GP.7HG0118	A11-A08	Callose synthase 10	1.26932	0.00128289	0.0221813
BaAP.GP.2HG2516	A10-A06	Anther-specific proline-rich protein APG	1.26846	0.000616354	0.0151095
BaAP.GP.1HG0867	A11-A08	HRDC domain	1.26805	0.00381308	0.0432406
BaAP.GP.6HG0224	A10-A07	Luminal-binding protein 5-like	1.26414	4.24e-05	0.00363034
BaAP.GP.4HG0693	A11-A08	Protein TPLATE like	1.26242	0.000110116	0.00460351
BaAP.GP.3HG1283	A10-A09	ATP-citrate synthase beta chain protein 1	1.26063	3.48e-05	0.00519143
BaAP.GP.5HG0018	A10-A07	Plasma membrane ATPase	1.25522	0.000676249	0.0265839
BaAP.GP.1HG0570	A11-A08	probable protein disulfide-isomerase A6	1.2551	0.00019429	0.00647864
BaAP.GP.UnG1050	A10-A06	Dolichyl-diphosphooligosaccharide--protein glycosyltransferase subunit 1	1.25496	0.000874502	0.0194049
BaAP.GP.1HG0570	A10-A09	probable protein disulfide-isomerase A6	1.25454	9.12e-05	0.0082421
BaAP.GP.7HG3617	A10-A06	Endoplasmin isogeny/HSP90.7	1.25452	0.00177308	0.0352579
BaAP.GP.4HG0420	A11-A09	Serine hydroxymethyltransferase	1.25335	0.000324311	0.0252596
BaAP.GP.1HG1016	A11-A06	Coatomer subunit gamma	1.25181	0.00358548	0.0497537
BaAP.GP.2HG2940	A10-A08	Putative nuclear RNA export factor SDE5	1.2505	0.000446671	0.0133469
BaAP.GP.7HG2398	A11-A08	#N/A	1.2472	0.000163179	0.0057133
BaAP.GP.7HG0932	A10-A06	Dolichyl-diphosphooligosaccharide--protein glycosyltransferase subunit 3B like	1.24672	0.00197683	0.0382583
BaAP.GP.1HG1548	A10-A07	Protein RETICULATA-RELATED 4, chloroplastic isoform A	1.24651	0.000228548	0.0112686
BaAP.GP.4HG0754	A11-A06	UDP-glucose 6-dehydrogenase 3	1.24542	0.000922915	0.0191728
BaAP.GP.1HG0859	A10-A07	Ribulose bisphosphate carboxylase small chain	1.24524	0.000518851	0.0218745
BaAP.GP.7HG1341	A11-A06	Binding	1.24488	0.000858113	0.0182686
BaAP.GP.7HG1024	A10-A07	Tuliposide A-converting enzyme 1, chloroplastic	1.24425	0.00122901	0.0415718
BaAP.GP.5HG2408	A11-A07	TFIIB-type domain-containing protein	1.24202	0.000351654	0.0177791
BaAP.GP.6HG2046	A11-A07	Retrotransposon protein Ty1-copia subclass	1.23876	5.79e-05	0.00587252
BaAP.GP.5HG1019	A10-A08	Mitochondrial L-galactono-1,4-lactone dehydrogenase	1.23814	0.00094299	0.0215728
BaAP.GP.4HG0606	A11-A08	#N/A	1.23243	0.000333118	0.00930866
BaAP.GP.2HG2886	A10-A06	Glutathione peroxidase	1.23089	0.00124829	0.0263368
BaAP.GP.6HG1062	A10-A06	Cinnamoyl alcohol dehydrogenase	1.22835	0.000699181	0.0165109
BaAP.GP.1HG2139	A10-A07	Heat shock cognate 70 kDa protein 4	1.22822	0.000158847	0.00855713
BaAP.GP.2HG0036	A11-A06	Sec23/Sec24 protein transport family protein isoform 1	1.22703	0.00167837	0.0298171
BaAP.GP.2HG0983	A11-A08	UDP-arabinopyranose mutase 3	1.22636	0.000408424	0.0103906
BaAP.GP.5HG0635	A11-A08	GTP-binding protein SAR1A	1.22622	0.00185897	0.027326
BaAP.GP.UnG1014	A10-A08	Calreticulin	1.22401	6.01e-05	0.00279773
BaAP.GP.1HG2268	A11-A08	Protein RNA-directed DNA methylation 3	1.2238	0.0015559	0.0240777
BaAP.GP.5HG3495	A10-A08	NAD-dependent epimerase/dehydratase	1.22265	0.000633491	0.0168388
BaAP.GP.1HG0158	A11-A07	Glucose-6-phosphate isomerase, cytosolic B	1.22131	0.000531078	0.0231217
BaAP.GP.4HG2173	A10-A06	Inositol-3-phosphate synthase-like	1.22126	0.000268505	0.00803642
BaAP.GP.1HG1442	A10-A06	Putative thioredoxin-like ferredoxin	1.21886	0.00251015	0.0455008
BaAP.GP.2HG1823	A11-A06	Importin-beta	1.21838	0.00281096	0.0413773
BaAP.GP.4HG0292	A09-A06	Caffeoylshikimate esterase	1.21694	0.000142063	0.0236099
BaAP.GP.4HG2543	A11-A07	EF hand family protein, expressed	1.21563	0.000384993	0.0186958
BaAP.GP.4HG0250	A11-A08	Coatomer subunit alpha	1.21425	5.83e-05	0.0030233
BaAP.GP.2HG1205	A11-A06	HOPM interactor 7	1.21364	0.00143673	0.0272133
BaAP.GP.UnG0777	A11-A08	Coatomer subunit alpha	1.21323	8.77e-05	0.0040419
BaAP.GP.6HG1327	A11-A06	Ras-related protein Rab-2-B	1.2123	0.000565464	0.0148636
BaAP.GP.1HG1548	A11-A09	Protein RETICULATA-RELATED 4, chloroplastic isoform A	1.20366	0.000664597	0.0391743
BaAP.GP.UnG0391	A10-A07	FAS1 domain-containing protein	1.19859	0.0013071	0.0431673
BaAP.GP.4HG2448	A10-A08	Tonoplast intrinsic protein 1	1.18825	0.00157673	0.03056
BaAP.GP.7HG0165	A11-A06	6-phosphogluconate dehydrogenase, decarboxylating	1.18556	0.000804205	0.0178589
BaAP.GP.5HG3875	A11-A07	probable ADP-ribosylation factor GTPase-activating protein AGD8	1.18452	0.00167623	0.047937
BaAP.GP.6HG0538	A11-A06	Calnexin	1.18265	0.00057372	0.0149283
BaAP.GP.1HG0975	A11-A07	Glycosyl transferase	1.1792	0.00134566	0.0441042
BaAP.GP.UnG0042	A11-A08	10-deacetylbaccatin III-10-O-acetyl transferase	1.1777	0.00271495	0.0335004
BaAP.GP.6HG2568	A10-A07	Transmembrane 9 superfamily member	1.1767	4.2e-05	0.00363034
BaAP.GP.2HG0983	A11-A06	UDP-arabinopyranose mutase 3	1.17611	0.000606296	0.0153119
BaAP.GP.4HG0631	A11-A08	Protein disulfide-isomerase	1.17574	1.61e-05	0.00145842
BaAP.GP.2HG0583	A11-A06	Superoxide dismutase [Cu-Zn]	1.17445	0.00140039	0.0267214
BaAP.GP.UnG0060	A10-A06	Protein disulfide-isomerase	1.17435	0.000301922	0.00863498
BaAP.GP.2HG3787	A11-A08	Oryzain beta chain	1.17374	0.000420526	0.0103906
BaAP.GP.2HG2886	A10-A08	Glutathione peroxidase	1.1734	0.00010628	0.00457413
BaAP.GP.1HG0570	A11-A09	probable protein disulfide-isomerase A6	1.16815	0.000677443	0.0391743
BaAP.GP.7HG1090	A10-A06	Annexin	1.16751	0.0016825	0.034035
BaAP.GP.5HG0920	A10-A07	Dihydrolipoyllysine-residue acetyltransferase component of pyruvate dehydrogenase complex	1.15777	0.000322483	0.0144323
BaAP.GP.2HG0983	A11-A07	UDP-arabinopyranose mutase 3	1.15592	0.000848543	0.0325684
BaAP.GP.2HG3787	A10-A08	Oryzain beta chain	1.1543	4.84e-05	0.00229178
BaAP.GP.2HG3629	A10-A08	diacylglycerol kinase	1.15388	0.00145503	0.0285985
BaAP.GP.3HG2154	A11-A06	Ras-related protein Rab7	1.1512	0.000687318	0.016384
BaAP.GP.6HG0538	A10-A06	Calnexin	1.15042	0.000490845	0.0128922
BaAP.GP.5HG2924	A10-A07	UDP-glucose 6-dehydrogenase 3	1.14764	0.00014574	0.00815302
BaAP.GP.5HG3875	A10-A07	probable ADP-ribosylation factor GTPase-activating protein AGD8	1.14356	0.0014917	0.0456774
BaAP.GP.2HG0033	A10-A07	Pyruvate dehydrogenase E1 component subunit alpha	1.1403	6.95e-06	0.000918323
BaAP.GP.UnG1050	A10-A08	Dolichyl-diphosphooligosaccharide--protein glycosyltransferase subunit 1	1.13926	0.000113973	0.00474774
BaAP.GP.1HG2750	A11-A08	Chlorophyll a-b binding protein, chloroplastic	1.13815	0.00157	0.0241625
BaAP.GP.7HG0367	A11-A06	Transketolase, chloroplastic	1.13295	0.000646414	0.0160112
BaAP.GP.5HG0600	A10-A09	ATP-citrate synthase alpha chain protein like	1.13284	0.000243559	0.0181859
BaAP.GP.5HG3515	A11-A08	Dihydrolipoamide acetyltransferase component of pyruvate dehydrogenase complex	1.13081	0.000320128	0.00914977
BaAP.GP.3HG3672	A11-A06	Cytochrome b5 heme-binding domain-containing protein	1.1284	0.00219789	0.035363
BaAP.GP.3HG3540	A11-A08	THO complex subunit 2	1.12714	0.00014686	0.00534226
BaAP.GP.1HG0301	A11-A08	rRNA biogenesis protein RRP5	1.12626	0.00246222	0.031741
BaAP.GP.4HG0631	A10-A06	Protein disulfide-isomerase	1.12432	9.61e-05	0.00363677
BaAP.GP.5HG2879	A10-A06	Exo-beta-glucanase	1.1238	0.00141596	0.0293925
BaAP.GP.5HG1337	A10-A08	AMP-dependent synthetase/ligase	1.12077	0.00197153	0.0355002
BaAP.GP.1HG2854	A11-A08	GBF-interacting protein 1	1.11915	0.00194016	0.0275858
BaAP.GP.6HG2046	A11-A08	Retrotransposon protein Ty1-copia subclass	1.11829	4.69e-05	0.00273248
BaAP.GP.7HG0165	A11-A08	6-phosphogluconate dehydrogenase, decarboxylating	1.11671	0.000357411	0.0094444
BaAP.GP.5HG1337	A11-A08	AMP-dependent synthetase/ligase	1.11315	0.00207993	0.0292758
BaAP.GP.4HG1452	A11-A07	Putative enoyl-CoA hydratase/isomerase A	1.11281	0.00173021	0.0487433
BaAP.GP.1HG0728	A10-A07	Mitochondrial dicarboxylate/tricarboxylate transporter DTC	1.11203	0.000179374	0.0092207
BaAP.GP.7HG2341	A10-A09	Polyadenylate-binding protein-interacting protein 8-like	1.11114	0.00104954	0.0481495
BaAP.GP.UnG1050	A11-A06	Dolichyl-diphosphooligosaccharide--protein glycosyltransferase subunit 1	1.10432	0.00251683	0.0381461
BaAP.GP.1HG1442	A11-A07	Putative thioredoxin-like ferredoxin	1.0981	0.00120909	0.0414064
BaAP.GP.4HG0631	A11-A07	Protein disulfide-isomerase	1.0951	6.85e-05	0.00587252
BaAP.GP.4HG0603	A11-A06	Pyruvate kinase	1.09362	0.000417053	0.0122083
BaAP.GP.5HG1572	A10-A09	Carboxy-terminal TIM barrel domain enolase	1.09321	0.00021284	0.0171538
BaAP.GP.UnG0310	A11-A06	Lon protease homolog, mitochondrial	1.09201	0.00195532	0.0336918
BaAP.GP.5HG1407	A10-A06	Phosphoenolpyruvate/phosphate translocator like	1.09083	0.00213472	0.0401077
BaAP.GP.7HG0948	A10-A08	Beta-ketoacyl-ACP synthase I	1.09064	0.000132023	0.00541876
BaAP.GP.7HG2532	A11-A08	Transcriptional elongation regulator MINIYO	1.08973	0.00375295	0.0427317
BaAP.GP.5HG2408	A10-A07	TFIIB-type domain-containing protein	1.08369	0.000117888	0.00699871
BaAP.GP.7HG0063	A11-A08	Fructosyltransferase FTa	1.08204	0.00421833	0.0461439
BaAP.GP.5HG1854	A10-A06	Protein disulfide-isomerase like 2-2	1.08055	0.000117973	0.00433804
BaAP.GP.7HG1390	A11-A07	Proteasome activating protein 200	1.07979	0.00173785	0.0487433
BaAP.GP.7HG1151	A11-A08	3-oxo-Delta(45)-steroid 5-beta-reductase	1.07895	0.00263505	0.0330976
BaAP.GP.3HG2513	A11-A08	Non-specific lipid-transfer protein (Fragment)	1.07696	0.00235671	0.0314341
BaAP.GP.7HG3556	A11-A08	isoleucine--tRNA ligase, cytoplasmic-like isoform X1	1.0731	0.00122521	0.0214488
BaAP.GP.3HG3672	A10-A06	Cytochrome b5 heme-binding domain-containing protein	1.06892	0.00085573	0.0191535
BaAP.GP.5HG3495	A11-A07	NAD-dependent epimerase/dehydratase	1.06872	0.000604155	0.0248214
BaAP.GP.1HG0158	A10-A07	Glucose-6-phosphate isomerase, cytosolic B	1.06554	0.000632198	0.0251927
BaAP.GP.1HG1402	A10-A08	Methyltransferase	1.06463	0.00304032	0.0482133
BaAP.GP.7HG0367	A11-A08	Transketolase, chloroplastic	1.06147	0.000102547	0.00448802
BaAP.GP.4HG0606	A10-A08	#N/A	1.0549	0.000442968	0.0133469
BaAP.GP.1HG1016	A11-A08	Coatomer subunit gamma	1.05423	0.000691041	0.0148893
BaAP.GP.6HG0538	A11-A08	Calnexin	1.04903	0.000126491	0.00485345
BaAP.GP.1HG0158	A11-A08	Glucose-6-phosphate isomerase, cytosolic B	1.04691	0.000725799	0.0155188
BaAP.GP.7HG1578	A10-A06	PPC domain-containing protein	1.04595	0.000593921	0.0146996
BaAP.GP.1HG0710	A11-A09	NADP-dependent malic enzyme	1.04422	0.000910362	0.0454939
BaAP.GP.UnG1014	A11-A08	Calreticulin	1.0437	0.000653785	0.0145337
BaAP.GP.5HG0826	A10-A07	Fructose-bisphosphate aldolase	1.04349	0.000859876	0.0312673
BaAP.GP.5HG3134	A11-A08	Endoplasmic reticulum-Golgi intermediate compartment protein 3	1.04336	0.00089219	0.0181079
BaAP.GP.UnG0809	A11-A08	AP-2 complex subunit alpha	1.03767	0.00122292	0.0214488
BaAP.GP.1HG2719	A11-A08	Small GTPase superfamily	1.03759	0.00149366	0.023911
BaAP.GP.1HG0534	A11-A08	AIG1-type G domain-containing protein (Fragment)	1.03521	0.00033898	0.00930866
BaAP.GP.7HG0367	A10-A06	Transketolase, chloroplastic	1.03454	0.00104153	0.0225286
BaAP.GP.1HG0574	A10-A08	DnaJ protein like	1.03384	0.000166241	0.00635372
BaAP.GP.5HG2879	A10-A08	Exo-beta-glucanase	1.0337	0.00106218	0.0235283
BaAP.GP.1HG1442	A11-A08	Putative thioredoxin-like ferredoxin	1.0293	0.000911538	0.0181079
BaAP.GP.UnG0391	A11-A08	FAS1 domain-containing protein	1.0236	0.000516203	0.0118515
BaAP.GP.7HG0165	A11-A07	6-phosphogluconate dehydrogenase, decarboxylating	1.02335	0.00140566	0.0450585
BaAP.GP.4HG0631	A11-A09	Protein disulfide-isomerase	1.02316	0.000680154	0.0391743
BaAP.GP.4HG0158	A10-A09	Ribonuclease	1.02232	0.000281895	0.0195491
BaAP.GP.2HG2361	A10-A07	Programmed cell death protein 4	1.02229	0.00087951	0.0315863
BaAP.GP.2HG1823	A11-A08	Importin-beta	1.01986	0.00245884	0.031741
BaAP.GP.6HG2566	A11-A08	Aspartate aminotransferase chloroplastic	1.01875	0.00311869	0.0367337
BaAP.GP.UnG0060	A11-A06	Protein disulfide-isomerase	1.0171	0.000536863	0.0146076
BaAP.GP.6HG0538	A10-A08	Calnexin	1.0168	0.000108086	0.00457413
BaAP.GP.5HG0920	A10-A09	Dihydrolipoyllysine-residue acetyltransferase component of pyruvate dehydrogenase complex	1.01525	0.000223949	0.0175741
BaAP.GP.5HG1854	A11-A06	Protein disulfide-isomerase like 2-2	1.01411	0.000276024	0.00888797
BaAP.GP.3HG2154	A11-A08	Ras-related protein Rab7	1.01229	0.00402718	0.0449408
BaAP.GP.3HG3035	A11-A08	AP-4 complex subunit epsilon	1.01039	0.00103237	0.0194072
BaAP.GP.5HG3495	A10-A07	NAD-dependent epimerase/dehydratase	1.00731	0.000270353	0.0124957
BaAP.GP.5HG2767	A11-A08	DNA-directed RNA polymerase subunit beta	1.00581	0.00456772	0.0485175
BaAP.GP.4HG2350	A10-A07	Tetratricopeptide repeat protein like	1.00538	0.000544867	0.0223242
BaAP.GP.4HG0631	A10-A08	Protein disulfide-isomerase	1.00444	3.73e-05	0.00192354
BaAP.GP.3HG1718	A10-A07	Pyruvate kinase	1.00321	0.000110616	0.00670378
BaAP.GP.7HG0367	A11-A09	Transketolase, chloroplastic	0.999567	0.000829955	0.043826
BaAP.GP.3HG2961	A10-A06	Pectinesterase/pectinesterase inhibitor 51	0.997763	0.000409973	0.0109924
BaAP.GP.2HG1592	A10-A08	Chloroplast oxygen-envolving enhancer protein 1	0.997473	0.00208294	0.0361086
BaAP.GP.5HG2312	A10-A08	ATPase ASNA	0.994368	0.00097752	0.022181
BaAP.GP.4HG1117	A10-A08	Metallopeptidase family M24 containing protein, expressed	0.993571	0.000493536	0.0142006
BaAP.GP.3HG2997	A11-A06	Dolichyl-diphosphooligosaccharide--protein glycosyltransferase subunit 2	0.990711	0.000901263	0.0188752
BaAP.GP.4HG1452	A11-A08	Putative enoyl-CoA hydratase/isomerase A	0.989578	0.00112618	0.0206873
BaAP.GP.UnG1050	A11-A08	Dolichyl-diphosphooligosaccharide--protein glycosyltransferase subunit 1	0.988619	0.000454849	0.0107969
BaAP.GP.5HG0264	A10-A08	FAS1 domain-containing protein	0.988139	0.00068261	0.0172885
BaAP.GP.4HG0250	A11-A07	Coatomer subunit alpha	0.985041	0.00066216	0.0264592
BaAP.GP.6HG2046	A10-A07	Retrotransposon protein Ty1-copia subclass	0.978366	0.00162634	0.0487735
BaAP.GP.5HG0920	A10-A08	Dihydrolipoyllysine-residue acetyltransferase component of pyruvate dehydrogenase complex	0.974143	0.00112559	0.0241656
BaAP.GP.2HG3787	A10-A07	Oryzain beta chain	0.970734	0.00154045	0.0466787
BaAP.GP.4HG2543	A11-A09	EF hand family protein, expressed	0.968256	0.00110034	0.0499322
BaAP.GP.3HG2961	A11-A06	Pectinesterase/pectinesterase inhibitor 51	0.963359	0.00249391	0.0381461
BaAP.GP.7HG0367	A10-A08	Transketolase, chloroplastic	0.963065	0.000198933	0.00721066
BaAP.GP.2HG0033	A10-A09	Pyruvate dehydrogenase E1 component subunit alpha	0.961972	4.5e-05	0.00583078
BaAP.GP.5HG3515	A11-A09	Dihydrolipoamide acetyltransferase component of pyruvate dehydrogenase complex	0.958977	0.000967305	0.0459854
BaAP.GP.7HG2398	A11-A06	#N/A	0.954366	0.00165454	0.0298171
BaAP.GP.4HG2350	A10-A08	Tetratricopeptide repeat protein like	0.941215	0.000292451	0.00971704
BaAP.GP.2HG0656	A11-A08	Protein transport protein SEC31 homolog B	0.938434	0.000829559	0.0170853
BaAP.GP.6HG2566	A10-A08	Aspartate aminotransferase chloroplastic	0.936387	0.000357186	0.0114587
BaAP.GP.1HG1016	A10-A08	Coatomer subunit gamma	0.926899	0.000580919	0.0157412
BaAP.GP.7HG1578	A10-A08	PPC domain-containing protein	0.926625	0.000781518	0.0189671
BaAP.GP.4HG0631	A10-A07	Protein disulfide-isomerase	0.923801	0.000162145	0.00857601
BaAP.GP.5HG2772	A10-A09	Pyruvate dehydrogenase E1 component subunit beta	0.917531	0.000637881	0.0352
BaAP.GP.5HG0264	A11-A08	FAS1 domain-containing protein	0.91628	0.00225124	0.0308925
BaAP.GP.7HG0932	A10-A08	Dolichyl-diphosphooligosaccharide--protein glycosyltransferase subunit 3B like	0.915563	0.00216405	0.0372831
BaAP.GP.3HG2592	A10-A08	Photosystem II protein, chloroplastic	0.913751	0.00171121	0.032301
BaAP.GP.7HG2398	A10-A08	#N/A	0.912125	0.000860399	0.0205246
BaAP.GP.5HG2312	A11-A08	ATPase ASNA	0.91186	0.00456127	0.0485175
BaAP.GP.2HG0583	A11-A09	Superoxide dismutase [Cu-Zn]	0.911724	0.00108668	0.0499322
BaAP.GP.7HG0948	A10-A07	Beta-ketoacyl-ACP synthase I	0.909464	9.97e-05	0.00644292
BaAP.GP.1HG0589	A10-A08	HECT domain-containing protein (Fragment)	0.908388	0.00139462	0.0278028
BaAP.GP.5HG2772	A10-A08	Pyruvate dehydrogenase E1 component subunit beta	0.905853	0.00180493	0.0331418
BaAP.GP.UnG1050	A10-A07	Dolichyl-diphosphooligosaccharide--protein glycosyltransferase subunit 1	0.902501	0.000756439	0.028978
BaAP.GP.7HG0367	A11-A07	Transketolase, chloroplastic	0.89276	0.000861147	0.0326229
BaAP.GP.1HG0158	A10-A08	Glucose-6-phosphate isomerase, cytosolic B	0.89114	0.000728978	0.0180051
BaAP.GP.5HG1854	A10-A08	Protein disulfide-isomerase like 2-2	0.884916	0.00089355	0.0207825
BaAP.GP.6HG2568	A10-A09	Transmembrane 9 superfamily member	0.879725	0.00058105	0.033321
BaAP.GP.5HG3515	A10-A08	Dihydrolipoamide acetyltransferase component of pyruvate dehydrogenase complex	0.873073	0.00171484	0.032301
BaAP.GP.UnG0777	A11-A07	Coatomer subunit alpha	0.864656	0.00154843	0.0465646
BaAP.GP.1HG1468	A11-A08	Haloacid dehalogenase-like hydrolase domain-containing protein Sgpp	0.863997	0.00104797	0.019569
BaAP.GP.3HG2997	A11-A08	Dolichyl-diphosphooligosaccharide--protein glycosyltransferase subunit 2	0.858396	0.000208537	0.00678237
BaAP.GP.6HG2046	A10-A08	Retrotransposon protein Ty1-copia subclass	0.857896	0.00218656	0.0374398
BaAP.GP.5HG2772	A10-A07	Pyruvate dehydrogenase E1 component subunit beta	0.847765	0.00102297	0.0358531
BaAP.GP.7HG1151	A10-A08	3-oxo-Delta(45)-steroid 5-beta-reductase	0.834496	0.00256237	0.042317
BaAP.GP.6HG2566	A10-A09	Aspartate aminotransferase chloroplastic	0.829744	0.000918078	0.0441566
BaAP.GP.5HG0242	A11-A08	Vesicle trafficking protein Sly1 (Sec1 family)	0.828303	0.000990409	0.0188717
BaAP.GP.5HG1019	A10-A07	Mitochondrial L-galactono-1,4-lactone dehydrogenase	0.824287	0.00140329	0.0443713
BaAP.GP.5HG1854	A11-A08	Protein disulfide-isomerase like 2-2	0.818475	0.00199148	0.0281724
BaAP.GP.3HG2592	A10-A09	Photosystem II protein, chloroplastic	0.813356	0.00084048	0.0410871
BaAP.GP.2HG1205	A11-A07	HOPM interactor 7	0.795429	0.00151898	0.0461547
BaAP.GP.7HG0367	A10-A07	Transketolase, chloroplastic	0.794356	0.00171097	0.0497721
BaAP.GP.UnG0310	A11-A08	Lon protease homolog, mitochondrial	0.794163	0.00237764	0.0315628
BaAP.GP.4HG0603	A11-A08	Pyruvate kinase	0.792614	0.00141062	0.0232151
BaAP.GP.7HG1090	A10-A09	Annexin	0.787884	0.00102769	0.047884
BaAP.GP.4HG2350	A11-A08	Tetratricopeptide repeat protein like	0.786172	0.00150694	0.023911
BaAP.GP.UnG0777	A10-A08	Coatomer subunit alpha	0.781323	0.00197139	0.0355002
BaAP.GP.5HG2879	A11-A06	Exo-beta-glucanase	0.748517	0.00332988	0.0476543
BaAP.GP.2HG2798	A10-A08	Subtilisin-like serine protease	0.741505	0.00294028	0.0471628
BaAP.GP.4HG2173	A10-A08	Inositol-3-phosphate synthase-like	0.710563	0.00278613	0.0452098
BaAP.GP.2HG0036	A11-A08	Sec23/Sec24 protein transport family protein isoform 1	0.672189	0.00461101	0.0485543
BaAP.GP.3HG2997	A10-A08	Dolichyl-diphosphooligosaccharide--protein glycosyltransferase subunit 2	0.670636	0.0013683	0.0274742
BaAP.GP.5HG2879	A11-A08	Exo-beta-glucanase	0.658415	0.00348949	0.0401819
BaAP.GP.3HG3102	A10-A08	DEK domain-containing chromatin associated protein	-0.671987	0.0020629	0.0361086
BaAP.GP.5HG2552	A10-A08	chitin elicitor-binding protein-like	-0.718123	0.000775652	0.0189671
BaAP.GP.4HG0489	A10-A08	SERPIN domain-containing protein (Fragment)	-0.76283	0.00111515	0.0241656
BaAP.GP.2HG1659	A10-A08	Tyrosine-protein kinase	-0.787612	0.00230445	0.0392178
BaAP.GP.4HG0489	A10-A06	SERPIN domain-containing protein (Fragment)	-0.799102	0.00213234	0.0401077
BaAP.GP.3HG3102	A10-A06	DEK domain-containing chromatin associated protein	-0.835561	0.00209765	0.0399952
BaAP.GP.3HG1152	A11-A07	Transcription factor Pur-alpha 1	-0.835891	0.00148774	0.0460522
BaAP.GP.2HG2827	A10-A08	Argonaute	-0.850693	0.00268828	0.0438771
BaAP.GP.5HG0314	A11-A08	ATP-dependent DNA helicase 2 subunit like	-0.860654	0.00190491	0.027507
BaAP.GP.7HG1194	A10-A08	Perakine reductase-like	-0.862556	0.00101908	0.0227541
BaAP.GP.3HG1152	A11-A06	Transcription factor Pur-alpha 1	-0.879113	0.00114011	0.0229447
BaAP.GP.7HG1194	A11-A06	Perakine reductase-like	-0.882902	0.00167017	0.0298171
BaAP.GP.5HG2951	A11-A08	SWIB domain-containing protein (Fragment)	-0.887024	0.00151468	0.023911
BaAP.GP.3HG0558	A11-A08	DUF1618 domain-containing protein (Fragment)	-0.887886	0.00150572	0.023911
BaAP.GP.1HG2087	A10-A08	DUF1618 domain-containing protein (Fragment)	-0.889289	0.00149448	0.0291685
BaAP.GP.3HG3102	A11-A08	DEK domain-containing chromatin associated protein	-0.900556	0.000413704	0.0103906
BaAP.GP.3HG2547	A11-A08	SnRK1-interacting protein 1	-0.902045	0.000482557	0.0113509
BaAP.GP.1HG2895	A11-A08	CTP synthase	-0.908597	0.00248171	0.031741
BaAP.GP.1HG2920	A10-A08	Nuclear antigen (Fragment)	-0.912895	0.00264716	0.0434602
BaAP.GP.2HG2827	A11-A08	Argonaute	-0.916463	0.00350032	0.0401819
BaAP.GP.UnG0621	A10-A06	Replication factor C subunit like	-0.931026	0.000950987	0.0209217
BaAP.GP.1HG2895	A10-A08	CTP synthase	-0.934299	0.000882579	0.0207825
BaAP.GP.5HG1697	A10-A07	Hypersensitive-induced response protein 1	-0.934308	0.00166474	0.0489164
BaAP.GP.5HG2069	A10-A06	AT-hook motif nuclear localized protein 2	-0.937498	0.00191561	0.0373544
BaAP.GP.1HG2087	A11-A08	DUF1618 domain-containing protein (Fragment)	-0.941262	0.00423384	0.0461439
BaAP.GP.5HG2805	A11-A08	Primosome PriB/single-strand DNA-binding protein	-0.948229	0.00279899	0.0340868
BaAP.GP.1HG2400	A11-A08	DnaJ domain	-0.953664	0.00309925	0.0367337
BaAP.GP.UnG0904	A11-A08	26S proteasome non-ATPase regulatory subunit like	-0.954045	0.000158443	0.00568973
BaAP.GP.7HG0728	A10-A06	Ribonucleoside-diphosphate reductase	-0.960315	0.000378197	0.0103561
BaAP.GP.3HG0308	A10-A06	Protein SUPPRESSOR OF K(+) TRANSPORT GROWTH DEFECT like	-0.962585	0.000761966	0.01783
BaAP.GP.7HG1402	A10-A08	65-kDa microtubule-associated protein 1	-0.970843	0.000516914	0.0147215
BaAP.GP.1HG2458	A10-A08	Mitochondrial outer membrane porin	-0.972094	0.000317068	0.010411
BaAP.GP.7HG0929	A10-A07	Sucrose synthase	-0.978172	0.000374687	0.0162681
BaAP.GP.7HG1194	A11-A08	Perakine reductase-like	-0.984588	0.000166734	0.0057657
BaAP.GP.1HG2436	A11-A08	Flap endonuclease 1-A	-0.989609	0.00162603	0.0244803
BaAP.GP.6HG0453	A11-A08	L-lactate dehydrogenase A	-0.992537	0.00243172	0.031741
BaAP.GP.5HG2973	A11-A08	Upstream activation factor subunit spp27 like	-1.00106	0.000900162	0.0181079
BaAP.GP.5HG1349	A11-A08	F-box domain-containing protein (Fragment)	-1.00155	0.000508537	0.011772
BaAP.GP.4HG0208	A11-A06	Pinin/SDK/memA/ protein conserved region containing protein, expressed	-1.00343	0.00345715	0.0489319
BaAP.GP.3HG1032	A10-A08	DUF1618 domain-containing protein (Fragment)	-1.00509	0.000657223	0.0171431
BaAP.GP.5HG1349	A10-A08	F-box domain-containing protein (Fragment)	-1.02175	0.000644167	0.016961
BaAP.GP.2HG0068	A11-A06	DNA glycosylase/AP lyase	-1.04475	0.0020416	0.0339301
BaAP.GP.1HG2436	A11-A06	Flap endonuclease 1-A	-1.04704	0.00250236	0.0381461
BaAP.GP.UnG0629	A11-A07	Glucan endo-1,3-beta-glucosidase A6	-1.05158	0.00142588	0.0452097
BaAP.GP.1HG2051	A09-A06	DNA replication licensing factor MCM3	-1.05403	0.000397725	0.0467327
BaAP.GP.3HG1032	A11-A08	DUF1618 domain-containing protein (Fragment)	-1.05569	0.000144426	0.00532285
BaAP.GP.3HG3102	A11-A06	DEK domain-containing chromatin associated protein	-1.06413	0.000644423	0.0160112
BaAP.GP.UnG0697	A11-A06	DNA polymerase alpha subunit B	-1.07451	0.00345323	0.0489319
BaAP.GP.2HG3365	A11-A08	Putative tubulin/FtsZ domain-containing protein	-1.07778	0.00231289	0.0314341
BaAP.GP.1HG2087	A10-A07	DUF1618 domain-containing protein (Fragment)	-1.08273	0.000625804	0.0251927
BaAP.GP.5HG0256	A10-A08	DUF1618 domain-containing protein (Fragment)	-1.08548	0.000567931	0.015694
BaAP.GP.7HG3552	A11-A06	Factor of DNA methylation 1	-1.09281	0.00080206	0.0178589
BaAP.GP.3HG0558	A11-A06	DUF1618 domain-containing protein (Fragment)	-1.09351	0.00229377	0.0363777
BaAP.GP.4HG2195	A11-A06	Splicing factor, putative	-1.09446	0.0027869	0.0413773
BaAP.GP.5HG2064	A11-A08	Polygalacturonase inhibitor PGIP	-1.09724	0.000919956	0.0181465
BaAP.GP.3HG1152	A11-A08	Transcription factor Pur-alpha 1	-1.09856	6.06e-05	0.00308796
BaAP.GP.2HG2048	A11-A08	Alba domain-containing protein	-1.09996	0.00115955	0.0206873
BaAP.GP.5HG1167	A10-A09	DCD (Development and Cell Death) domain protein	-1.1034	0.000747981	0.0391312
BaAP.GP.2HG2265	A10-A07	Peroxidase	-1.10435	0.000156078	0.00855713
BaAP.GP.4HG0489	A11-A08	SERPIN domain-containing protein (Fragment)	-1.11315	3.61e-05	0.00235305
BaAP.GP.4HG1596	A11-A08	L-ascorbate peroxidase, cytosolic-like	-1.11453	0.00137175	0.0229791
BaAP.GP.1HG2920	A11-A08	Nuclear antigen (Fragment)	-1.11496	0.00211215	0.0295807
BaAP.GP.4HG1380	A11-A08	#N/A	-1.11902	0.000115632	0.00462923
BaAP.GP.5HG0256	A11-A07	DUF1618 domain-containing protein (Fragment)	-1.12997	0.0016316	0.0471226
BaAP.GP.1HG2087	A11-A07	DUF1618 domain-containing protein (Fragment)	-1.1347	0.00160977	0.0471226
BaAP.GP.5HG3554	A11-A08	Alpha-mannosidase	-1.14032	0.000109099	0.00460351
BaAP.GP.5HG0591	A11-A08	Diaminopimelate epimerase chloroplastic	-1.14466	0.000486295	0.0113509
BaAP.GP.7HG1481	A10-A08	Ubiquinone biosynthesis protein (Fragment)	-1.14858	0.00199064	0.0355094
BaAP.GP.4HG0489	A11-A06	SERPIN domain-containing protein (Fragment)	-1.14942	0.000112294	0.00451512
BaAP.GP.7HG1481	A11-A08	Ubiquinone biosynthesis protein (Fragment)	-1.15078	0.00141814	0.0232151
BaAP.GP.1HG1457	A11-A08	Beta expansin 3	-1.15133	0.000418797	0.0103906
BaAP.GP.1HG2458	A10-A06	Mitochondrial outer membrane porin	-1.16514	0.00219663	0.040972
BaAP.GP.7HG1316	A11-A08	Subtilisin-like protease	-1.1746	0.00402317	0.0449408
BaAP.GP.7HG2440	A11-A08	Chromo domain-containing protein LHP1	-1.18154	0.00419213	0.0460477
BaAP.GP.7HG2682	A11-A08	Cinnamyl alcohol dehydrogenase	-1.18194	0.00124186	0.0216053
BaAP.GP.1HG1457	A10-A08	Beta expansin 3	-1.18553	0.000685939	0.0172885
BaAP.GP.6HG0643	A10-A09	Aleurone layer morphogenesis protein	-1.19356	0.000658581	0.0352
BaAP.GP.5HG2552	A11-A09	chitin elicitor-binding protein-like	-1.19401	0.000845756	0.043826
BaAP.GP.UnG1105	A11-A08	Histone-like transcription factor and archaeal histone family protein, expressed	-1.19564	0.00394437	0.0443702
BaAP.GP.2HG2265	A10-A08	Peroxidase	-1.19642	0.000108166	0.00457413
BaAP.GP.7HG0929	A10-A08	Sucrose synthase	-1.20838	0.0002328	0.00812182
BaAP.GP.5HG2956	A11-A07	Subtilisin-like protease	-1.21286	0.000199012	0.0111638
BaAP.GP.1HG1846	A10-A08	Glutathione S-transferase GST 41	-1.21374	0.000665418	0.0171961
BaAP.GP.2HG1659	A10-A06	Tyrosine-protein kinase	-1.22947	0.000456125	0.0121038
BaAP.GP.5HG2173	A11-A09	HORMA domain-containing protein 1	-1.23193	0.000596011	0.0381005
BaAP.GP.4HG1987	A11-A08	X8 domain-containing protein	-1.23242	0.00188321	0.0274732
BaAP.GP.5HG2173	A10-A09	HORMA domain-containing protein 1/ASY1	-1.26117	0.000263592	0.0191715
BaAP.GP.7HG3727	A11-A08	Argonaute/Dicer protein	-1.26281	0.00142556	0.0232151
BaAP.GP.UnG1105	A11-A06	Histone-like transcription factor and archaeal histone family protein, expressed	-1.27096	0.0025174	0.0381461
BaAP.GP.UnG0825	A10-A07	Orphans transcription factor	-1.29797	4.63e-05	0.00364288
BaAP.GP.5HG0256	A11-A08	DUF1618 domain-containing protein (Fragment)	-1.30619	0.000174971	0.00597675
BaAP.GP.5HG0033	A09-A06	TPR Domain containing protein, expressed	-1.31076	0.000274843	0.0355234
BaAP.GP.7HG1316	A10-A08	Subtilisin-like protease	-1.31102	0.000435377	0.0133469
BaAP.GP.UnG0825	A10-A06	Orphans transcription factor	-1.31541	0.000281805	0.00824279
BaAP.GP.5HG1167	A11-A09	DCD (Development and Cell Death) domain protein	-1.31577	0.000665292	0.0391743
BaAP.GP.5HG2552	A11-A08	chitin elicitor-binding protein-like	-1.32558	0.000210663	0.00678237
BaAP.GP.7HG0929	A11-A08	Sucrose synthase	-1.33023	0.000978078	0.0188307
BaAP.GP.1HG2087	A10-A06	DUF1618 domain-containing protein (Fragment)	-1.33083	0.000175621	0.00572213
BaAP.GP.5HG1697	A10-A08	Hypersensitive-induced response protein 1	-1.33307	1.88e-05	0.00106897
BaAP.GP.1HG1801	A11-A09	DNA helicase	-1.33948	0.00010998	0.0145807
BaAP.GP.1HG1642	A10-A06	DNA primase	-1.34828	0.0015407	0.0314742
BaAP.GP.6HG1574	A10-A08	Fatty acid hydroxylase domain-containing protein	-1.35058	0.00113736	0.0242318
BaAP.GP.7HG1316	A11-A06	Subtilisin-like protease	-1.35171	0.00233576	0.0366886
BaAP.GP.5HG3739	A11-A08	PD40 domain-containing protein	-1.3611	0.00343762	0.0397883
BaAP.GP.5HG0033	A10-A06	TPR Domain containing protein, expressed	-1.36123	9.13e-05	0.00351632
BaAP.GP.2HG2265	A11-A06	Peroxidase	-1.36409	0.0021183	0.0347562
BaAP.GP.5HG0033	A11-A06	TPR Domain containing protein, expressed	-1.36418	0.000826354	0.0181132
BaAP.GP.6HG1000	A10-A08	J domain-containing protein (Fragment)	-1.37011	6.99e-05	0.00314766
BaAP.GP.1HG2087	A11-A06	DUF1618 domain-containing protein (Fragment)	-1.38281	0.000709744	0.0166209
BaAP.GP.1HG2051	A11-A09	DNA replication licensing factor MCM3	-1.39389	8.15e-05	0.013569
BaAP.GP.6HG1000	A10-A09	J domain-containing protein (Fragment)	-1.39443	0.000423162	0.0268483
BaAP.GP.7HG2311	A11-A08	PABS domain-containing protein (Fragment)	-1.40153	0.00466061	0.0488928
BaAP.GP.UnG1116	A11-A07	ATP-dependent DNA helicase 2 subunit KU80	-1.40887	0.00149981	0.0460522
BaAP.GP.UnG0425	A10-A07	Ankyrin repeat and KH domain-containing protein mask	-1.41153	0.000185042	0.00928081
BaAP.GP.5HG1697	A10-A06	Hypersensitive-induced response protein 1	-1.42867	0.000131402	0.00457064
BaAP.GP.2HG2227	A11-A06	Nucleosome assembly protein (NAP)	-1.44141	0.00242629	0.0376514
BaAP.GP.1HG1801	A11-A08	DNA helicase	-1.45745	5.82e-05	0.0030233
BaAP.GP.2HG1659	A11-A06	Tyrosine-protein kinase	-1.46034	0.00357695	0.0497537
BaAP.GP.1HG0754	A11-A08	DNA helicase	-1.47765	0.000762044	0.0161703
BaAP.GP.7HG1316	A10-A06	Subtilisin-like protease	-1.48812	0.000210475	0.00652726
BaAP.GP.UnG0425	A10-A08	Ankyrin repeat and KH domain-containing protein mask	-1.49531	0.000179527	0.00668081
BaAP.GP.5HG2064	A10-A08	Polygalacturonase inhibitor PGIP	-1.50115	0.00122317	0.0256682
BaAP.GP.5HG1722	A10-A08	AAA-ATPase	-1.51191	0.000537931	0.0150137
BaAP.GP.7HG3727	A11-A07	Argonaute/Dicer protein	-1.51469	0.000282117	0.0146953
BaAP.GP.2HG2265	A11-A09	Peroxidase	-1.51905	0.000657906	0.0391743
BaAP.GP.3HG1032	A10-A06	DUF1618 domain-containing protein (Fragment)	-1.5277	2.92e-05	0.00163495
BaAP.GP.7HG3727	A10-A08	Argonaute/Dicer protein	-1.53902	0.000163338	0.0063316
BaAP.GP.7HG1402	A11-A08	65-kDa microtubule-associated protein 1	-1.54225	8.8e-05	0.0040419
BaAP.GP.UnG0825	A11-A08	Orphans transcription factor	-1.57082	0.0008247	0.0170853
BaAP.GP.3HG1032	A11-A06	DUF1618 domain-containing protein (Fragment)	-1.5783	5.61e-06	0.000713682
BaAP.GP.5HG0256	A10-A06	DUF1618 domain-containing protein (Fragment)	-1.58502	5.22e-05	0.00224113
BaAP.GP.1HG0754	A11-A07	DNA helicase	-1.58821	0.000555575	0.0238325
BaAP.GP.UnG0825	A10-A08	Orphans transcription factor	-1.58927	1.62e-05	0.000943319
BaAP.GP.UnG0425	A11-A06	Ankyrin repeat and KH domain-containing protein mask	-1.60684	0.000945841	0.0194919
BaAP.GP.1HG2051	A10-A09	DNA replication licensing factor MCM3	-1.61093	3.31e-06	0.00190205
BaAP.GP.3HG1033	A10-A06	DUF1618 domain-containing protein (Fragment)	-1.61636	3.05e-05	0.00163495
BaAP.GP.2HG1438	A11-A08	SBP-type domain-containing protein	-1.6253	0.00137554	0.0229791
BaAP.GP.3HG1386	A11-A08	DNA helicase	-1.63004	0.000906041	0.0181079
BaAP.GP.1HG1846	A11-A08	Glutathione S-transferase GST 41	-1.63112	0.00115897	0.0206873
BaAP.GP.2HG1438	A10-A08	SBP-type domain-containing protein	-1.63714	4e-05	0.00195922
BaAP.GP.3HG1386	A11-A07	DNA helicase	-1.65317	0.00139904	0.0450585
BaAP.GP.5HG1697	A11-A08	Hypersensitive-induced response protein 1	-1.66925	0.000225185	0.007087
BaAP.GP.5HG0630	A11-A09	DNA replication licensing factor MCM7	-1.68156	0.000539954	0.0381005
BaAP.GP.7HG2311	A10-A08	PABS domain-containing protein (Fragment)	-1.68345	0.00109751	0.0241192
BaAP.GP.1HG0754	A10-A09	DNA helicase	-1.68413	2.06e-05	0.00437974
BaAP.GP.7HG3727	A11-A06	Argonaute/Dicer protein	-1.68454	0.000227486	0.00771056
BaAP.GP.1HG1801	A10-A07	DNA helicase	-1.71792	0.000286138	0.0130059
BaAP.GP.5HG2875	A11-A09	Lysosomal beta glucosidase	-1.73925	0.000592568	0.0381005
BaAP.GP.7HG0347	A10-A06	H15 domain-containing protein	-1.74019	6.07e-05	0.0024417
BaAP.GP.5HG0630	A10-A09	DNA replication licensing factor MCM7	-1.74523	2.69e-06	0.00190205
BaAP.GP.2HG2265	A11-A07	Peroxidase	-1.75254	2.55e-05	0.00391561
BaAP.GP.5HG1697	A11-A06	Hypersensitive-induced response protein 1	-1.76485	0.000689476	0.016384
BaAP.GP.1HG2051	A11-A07	DNA replication licensing factor MCM3	-1.77354	1.57e-05	0.00314083
BaAP.GP.6HG2565	A10-A09	DNA replication licensing factor MCM5	-1.77552	4.92e-07	0.000732886
BaAP.GP.2HG1438	A11-A06	SBP-type domain-containing protein	-1.77632	0.00200117	0.0336929
BaAP.GP.3HG1033	A11-A06	DUF1618 domain-containing protein (Fragment)	-1.78188	1.48e-05	0.00121429
BaAP.GP.2HG1438	A10-A06	SBP-type domain-containing protein	-1.78817	0.000130329	0.00457064
BaAP.GP.1HG2051	A11-A08	DNA replication licensing factor MCM3	-1.78912	4.47e-06	0.00062599
BaAP.GP.7HG3727	A10-A07	Argonaute/Dicer protein	-1.79089	4.39e-05	0.00364288
BaAP.GP.5HG0256	A11-A06	DUF1618 domain-containing protein (Fragment)	-1.80573	2.94e-05	0.00189121
BaAP.GP.2HG2265	A11-A08	Peroxidase	-1.84461	2.33e-05	0.00172001
BaAP.GP.1HG1801	A11-A06	DNA helicase	-1.87312	1.06e-05	0.000937267
BaAP.GP.UnG0389	A10-A06	Putative WEB family protein chloroplastic	-1.88544	0.000347979	0.00973584
BaAP.GP.6HG1000	A11-A08	J domain-containing protein (Fragment)	-1.8983	0.00193883	0.0275858
BaAP.GP.3HG1386	A10-A09	DNA helicase	-1.90216	5.5e-05	0.00630791
BaAP.GP.1HG1801	A10-A09	DNA helicase	-1.90324	2.91e-05	0.00515708
BaAP.GP.5HG0630	A11-A08	DNA replication licensing factor MCM7	-1.95165	0.000107657	0.00460351
BaAP.GP.5HG0630	A11-A07	DNA replication licensing factor MCM7	-1.95192	0.000134094	0.00850334
BaAP.GP.5HG2875	A11-A08	Lysosomal beta glucosidase	-1.95491	0.000115689	0.00462923
BaAP.GP.7HG3727	A10-A06	Argonaute/Dicer protein	-1.96074	2.94e-05	0.00163495
BaAP.GP.1HG0754	A10-A08	DNA helicase	-1.98177	3.5e-07	6.51e-05
BaAP.GP.1HG2390	A10-A08	#N/A	-1.98877	0.00119983	0.0253692
BaAP.GP.1HG2051	A10-A07	DNA replication licensing factor MCM3	-1.99058	1.12e-06	0.000295304
BaAP.GP.7HG0347	A07-A06	H15 domain-containing protein	-2.00272	1.09e-05	0.0139646
BaAP.GP.1HG2051	A10-A08	DNA replication licensing factor MCM3	-2.00616	1.2e-07	3.35e-05
BaAP.GP.5HG0630	A10-A08	DNA replication licensing factor MCM7	-2.01531	1.36e-07	3.44e-05
BaAP.GP.5HG0630	A10-A07	DNA replication licensing factor MCM7	-2.01558	6.59e-07	0.000239756
BaAP.GP.6HG2565	A11-A09	DNA replication licensing factor MCM5	-2.01866	0.000295153	0.0252567
BaAP.GP.1HG1801	A10-A08	DNA helicase	-2.02121	1.3e-05	0.000823227
BaAP.GP.3HG1140	A11-A06	Serine/threonine-protein kinase RUNKEL	-2.02625	0.00258906	0.0389902
BaAP.GP.1HG0754	A11-A06	DNA helicase	-2.0554	0.000179621	0.00642643
BaAP.GP.UnG0425	A10-A06	Ankyrin repeat and KH domain-containing protein mask	-2.07482	3.35e-05	0.00172572
BaAP.GP.6HG2565	A10-A07	DNA replication licensing factor MCM5	-2.08244	5.34e-07	0.000221817
BaAP.GP.6HG1574	A10-A07	Fatty acid hydroxylase domain-containing protein	-2.08435	6e-05	0.00447504
BaAP.GP.1HG0754	A10-A07	DNA helicase	-2.09232	8.17e-07	0.000264027
BaAP.GP.6HG1574	A11-A07	Fatty acid hydroxylase domain-containing protein	-2.10678	0.000278035	0.0146953
BaAP.GP.6HG1574	A10-A09	Fatty acid hydroxylase domain-containing protein	-2.10864	7e-05	0.00695955
BaAP.GP.6HG1574	A11-A09	Fatty acid hydroxylase domain-containing protein	-2.13106	0.000328923	0.0252596
BaAP.GP.6HG2565	A10-A08	DNA replication licensing factor MCM5	-2.13475	1.81e-08	1.27e-05
BaAP.GP.5HG1722	A10-A09	AAA-ATPase	-2.14248	0.000329448	0.0218314
BaAP.GP.3HG1386	A10-A08	DNA helicase	-2.17294	3.91e-06	0.000376707
BaAP.GP.3HG1386	A10-A07	DNA helicase	-2.19607	1.89e-05	0.00189192
BaAP.GP.1HG2390	A11-A08	#N/A	-2.21193	0.0015285	0.023918
BaAP.GP.6HG2565	A11-A07	DNA replication licensing factor MCM5	-2.32559	9.98e-05	0.00727919
BaAP.GP.5HG2058	A11-A07	Transcription factor TGAL7	-2.34913	0.00147298	0.0460522
BaAP.GP.3HG1386	A11-A06	DNA helicase	-2.35032	0.000113936	0.00451512
BaAP.GP.6HG2565	A11-A08	DNA replication licensing factor MCM5	-2.3779	5.6e-05	0.00301618
BaAP.GP.5HG2058	A11-A06	Transcription factor TGAL7	-2.41289	0.000465106	0.0133124
BaAP.GP.1HG1801	A10-A06	DNA helicase	-2.43688	5.27e-06	0.000467876
BaAP.GP.5HG0630	A11-A06	DNA replication licensing factor MCM7	-2.43854	5.71e-05	0.00300047
BaAP.GP.1HG2051	A11-A06	DNA replication licensing factor MCM3	-2.44792	1.57e-06	0.000404606
BaAP.GP.5HG2058	A11-A08	Transcription factor TGAL7	-2.46575	0.000422895	0.0103906
BaAP.GP.5HG0630	A10-A06	DNA replication licensing factor MCM7	-2.5022	1.26e-07	3.28e-05
BaAP.GP.6HG0315	A11-A08	#N/A	-2.52778	0.00432048	0.0469056
BaAP.GP.1HG0754	A10-A06	DNA helicase	-2.55952	2.3e-07	5.37e-05
BaAP.GP.1HG2295	A10-A08	Chaperone protein ClpB1	-2.63406	0.000391639	0.0124212
BaAP.GP.6HG2565	A10-A06	DNA replication licensing factor MCM5	-2.66488	3.87e-08	2.04e-05
BaAP.GP.1HG2051	A10-A06	DNA replication licensing factor MCM3	-2.66496	7.49e-08	2.95e-05
BaAP.GP.3HG1386	A10-A06	DNA helicase	-2.89322	7.17e-07	0.000115369
BaAP.GP.6HG2565	A11-A06	DNA replication licensing factor MCM5	-2.90803	4.02e-05	0.00235203
BaAP.GP.1HG1084	A10-A09	ABC-2 type transporter family protein, expressed	-3.21628	8.14e-05	0.00758694
BaAP.GP.6HG2693	A11-A07	Very-long-chain aldehyde decarbonylase GL1-6	-3.21723	0.000836903	0.03255
BaAP.GP.6HG2693	A11-A09	Very-long-chain aldehyde decarbonylase GL1-6	-3.22785	0.000848716	0.043826
BaAP.GP.6HG2226	A09-A06	Glycine cleavage system H protein, mitochondrial	-3.79721	9.09e-05	0.0167903
BaAP.GP.6HG2226	A11-A06	Glycine cleavage system H protein, mitochondrial	-3.87454	7.37e-05	0.00374221
BaAP.GP.6HG2226	A10-A06	Glycine cleavage system H protein, mitochondrial	-4.1591	0.000634268	0.0153799
BaAP.GP.7HG0012	A11-A06	Plastocyanin B, chloroplastic	-5.82848	2.17e-06	0.000428572
BaAP.GP.7HG0012	A09-A06	Plastocyanin B, chloroplastic	-5.97855	3.56e-05	0.0100819
BaAP.GP.7HG0012	A10-A06	Plastocyanin B, chloroplastic	-6.16788	0.000125811	0.0045611
BaAP.GP.7HG0012	A08-A06	Plastocyanin B, chloroplastic	-6.70969	8.46e-07	0.00113149
BaAP.GP.7HG0012	A07-A06	Plastocyanin B, chloroplastic	-6.82046	2.44e-06	0.00625821

## Sheet: DAPs GO enrichment
	ID	term	Annotated	count	Expected	adj_pval	category	PercentageAnnotated
1	GO:0016864	intramolecular oxidoreductase activity, ...	9	5	0.16	1.8e-07	MF	55.5556
2	GO:0019904	protein domain specific binding	49	8	0.85	1.8e-06	MF	16.3265
3	GO:0003989	acetyl-CoA carboxylase activity	5	3	0.09	5e-05	MF	60
4	GO:0016168	chlorophyll binding	42	6	0.73	8e-05	MF	14.2857
5	GO:0004128	cytochrome-b5 reductase activity, acting...	8	3	0.14	0.00027	MF	37.5
6	GO:0008460	dTDP-glucose 4,6-dehydratase activity	8	3	0.14	0.00027	MF	37.5
7	GO:0003678	DNA helicase activity	106	8	1.84	0.00051	MF	7.54717
8	GO:0005086	ARF guanyl-nucleotide exchange factor ac...	11	3	0.19	0.00077	MF	27.2727
9	GO:1902299	pre-replicative complex assembly involve...	5	5	0.09	1.8e-09	BP	100
10	GO:0000727	double-strand break repair via break-ind...	12	6	0.22	2.7e-08	BP	50
11	GO:0031047	gene silencing by RNA	126	13	2.27	2.8e-07	BP	10.3175
12	GO:0006270	DNA replication initiation	21	6	0.38	1.4e-06	BP	28.5714
13	GO:0046686	response to cadmium ion	173	14	3.11	3e-06	BP	8.09249
14	GO:1902969	mitotic DNA replication	10	4	0.18	2e-05	BP	40
15	GO:0006096	glycolytic process	90	9	1.62	3.4e-05	BP	10
16	GO:0006793	phosphorus metabolic process	3011	43	54.19	5.2e-05	BP	1.4281
17	GO:0006271	DNA strand elongation involved in DNA re...	5	3	0.09	5.6e-05	BP	60
18	GO:0018196	peptidyl-asparagine modification	6	3	0.11	0.00011	BP	50
19	GO:0034976	response to endoplasmic reticulum stress	99	8	1.78	0.00025	BP	8.08081
20	GO:0018298	protein-chromophore linkage	50	6	0.9	0.00026	BP	12
21	GO:0009765	photosynthesis, light harvesting	36	5	0.65	0.00043	BP	13.8889
22	GO:0032012	regulation of ARF protein signal transdu...	9	3	0.16	0.00045	BP	33.3333
23	GO:0005829	cytosol	1705	75	29.85	1.2e-13	CC	4.39883
24	GO:0005783	endoplasmic reticulum	681	45	11.92	4.9e-11	CC	6.60793
25	GO:0042555	MCM complex	9	6	0.16	2.2e-09	CC	66.6667
26	GO:0009506	plasmodesma	527	27	9.23	6.2e-07	CC	5.12334
27	GO:0009941	chloroplast envelope	401	21	7.02	3.7e-06	CC	5.23691
28	GO:0010287	plastoglobule	59	8	1.03	8.2e-06	CC	13.5593
29	GO:0005739	mitochondrion	1136	38	19.89	1.1e-05	CC	3.34507
30	GO:0005794	Golgi apparatus	878	37	15.37	3.4e-05	CC	4.21412
31	GO:0009523	photosystem II	84	9	1.47	5e-05	CC	10.7143
32	GO:0005774	vacuolar membrane	348	17	6.09	0.00014	CC	4.88506
33	GO:0008250	oligosaccharyltransferase complex	10	3	0.18	0.00058	CC	30
34	GO:0048046	apoplast	227	12	3.97	0.00068	CC	5.28634

## Sheet: Key
Key explaining the meaning of column headers in supplementary table 3
Name	Description
DAP	Barley Anther Proteome identifier of the Differentailly Abundant Protein (DAP)
PANNZER	protein functional description predicted by PANNZER2 (Protein ANNotation with Z-scoRE)
comparison	compared time-points (in anther size, in mm)
logFC	the log2 fold change (LFC) in abundance between two stages
ID	Gene Ontology (GO) term identifier
term	Gene Ontology (GO) term name
Annotated	number of annotated proteins in the reference protein data set
count	number of proteins identified in the input list
Expected	expected number of proteins in the input list
adj_pval	adjusted p-value
category	Denotes which of the three sub-ontologies (CC-cellular component, BP-biological process or MF-molecular function) the term belongs to.
Percentage annotated	Percantage of annotated proteins in the input list in comparison with the reference protein data set
