# Supplementary material for: The proteome of developing barley anthers during meiotic prophase I
Source: J Exp Bot. 2021 Nov 10;73(5):1464–82. doi: 10.1093/jxb/erab494 (PMC8890616; doi:10.1093/jxb/erab494)
Supplement: erab494_suppl_Supplementary_Table_S4 [file erab494_suppl_supplementary_table_s4.xlsx]

## Sheet: DAPs in A0.6 versus A1.1
BaAP	PANZZER	Meiotic/AGO Protein	logFC	P.Value	adj.P.Val	mean_A06	mean_A11
BaAP.GP.7HG0012	Plastocyanin B, chloroplastic		-5.82848	2.16864e-06	0.000428572	31.0625	25.234
BaAP.GP.6HG2226	Glycine cleavage system H protein, mitochondrial		-3.87454	7.37342e-05	0.00374221	27.4257	23.5511
BaAP.GP.6HG2565	DNA replication licensing factor MCM5		-2.90803	4.01744e-05	0.00235203	30.6486	27.7405
BaAP.GP.1HG2051	DNA replication licensing factor MCM3		-2.44792	1.57067e-06	0.000404606	30.3813	27.9334
BaAP.GP.5HG0630	DNA replication licensing factor MCM7	HvMCM7	-2.43854	5.70742e-05	0.00300047	30.5135	28.075
BaAP.GP.5HG2058	Transcription factor TGAL7		-2.41289	0.000465106	0.0133124	25.4867	23.0738
BaAP.GP.3HG1386	DNA helicase		-2.35032	0.000113936	0.00451512	30.4183	28.0679
BaAP.GP.1HG0754	DNA helicase		-2.0554	0.000179621	0.00642643	30.8768	28.8213
BaAP.GP.3HG1140	Serine/threonine-protein kinase RUNKEL		-2.02625	0.00258906	0.0389902	25.7492	23.723
BaAP.GP.1HG1801	DNA helicase		-1.87312	1.05515e-05	0.000937267	30.7941	28.921
BaAP.GP.5HG0256	DUF1618 domain-containing protein (Fragment)		-1.80573	2.93666e-05	0.00189121	27.1028	25.2971
BaAP.GP.3HG1033	DUF1618 domain-containing protein (Fragment)		-1.78188	1.48018e-05	0.00121429	28.0391	26.2572
BaAP.GP.2HG1438	SBP-type domain-containing protein		-1.77632	0.00200117	0.0336929	26.8076	25.0313
BaAP.GP.5HG1697	Hypersensitive-induced response protein 1		-1.76485	0.000689476	0.016384	30.0647	28.2998
BaAP.GP.7HG3727	Argonaute/Dicer protein	HvAGO1d	-1.68454	0.000227486	0.00771057	30.8797	29.1952
BaAP.GP.UnG0425	Ankyrin repeat and KH domain-containing protein mask		-1.60684	0.000945841	0.0194919	26.6707	25.0639
BaAP.GP.3HG1032	DUF1618 domain-containing protein (Fragment)		-1.5783	5.6059e-06	0.000713682	28.0293	26.451
BaAP.GP.2HG1659	Tyrosine-protein kinase		-1.46034	0.00357695	0.0497537	25.5996	24.1392
BaAP.GP.2HG2227	Nucleosome assembly protein (NAP)		-1.44141	0.00242629	0.0376514	24.8835	23.4421
BaAP.GP.1HG2087	DUF1618 domain-containing protein (Fragment)		-1.38281	0.000709744	0.0166209	26.9643	25.5815
BaAP.GP.5HG0033	TPR Domain containing protein, expressed		-1.36418	0.000826354	0.0181132	26.8748	25.5106
BaAP.GP.2HG2265	Peroxidase		-1.36409	0.00211829	0.0347562	25.8672	24.5031
BaAP.GP.7HG1316	Subtilisin-like protease		-1.35171	0.00233576	0.0366886	26.1696	24.8179
BaAP.GP.UnG1105	Histone-like transcription factor and archaeal histone family protein, expressed		-1.27096	0.00251741	0.0381461	24.7898	23.5188
BaAP.GP.4HG0489	SERPIN domain-containing protein (Fragment)		-1.14942	0.000112294	0.00451512	27.2481	26.0987
BaAP.GP.4HG2195	Splicing factor, putative		-1.09446	0.0027869	0.0413773	25.1139	24.0194
BaAP.GP.3HG0558	DUF1618 domain-containing protein (Fragment)		-1.09351	0.00229377	0.0363777	28.0234	26.9299
BaAP.GP.7HG3552	Factor of DNA methylation 1		-1.09281	0.00080206	0.0178589	24.9228	23.83
BaAP.GP.UnG0697	DNA polymerase alpha subunit B		-1.07451	0.00345323	0.0489319	26.2472	25.1727
BaAP.GP.3HG3102	DEK domain-containing chromatin associated protein		-1.06413	0.000644423	0.0160112	29.4401	28.376
BaAP.GP.1HG2436	Flap endonuclease 1-A		-1.04704	0.00250236	0.0381461	27.2815	26.2345
BaAP.GP.2HG0068	DNA glycosylase/AP lyase		-1.04475	0.0020416	0.0339301	25.4795	24.4348
BaAP.GP.4HG0208	Pinin/SDK/memA/ protein conserved region containing protein, expressed		-1.00343	0.00345715	0.0489319	25.6053	24.6019
BaAP.GP.5HG1854	Protein disulfide-isomerase like 2-2		1.01411	0.000276024	0.00888797	26.6208	27.6349
BaAP.GP.UnG0060	Protein disulfide-isomerase		1.0171	0.000536863	0.0146076	28.6643	29.6814
BaAP.GP.UnG0310	Lon protease homolog, mitochondrial		1.09201	0.00195532	0.0336918	26.1857	27.2777
BaAP.GP.4HG0603	Pyruvate kinase		1.09362	0.000417053	0.0122083	27.08	28.1736
BaAP.GP.UnG1050	Dolichyl-diphosphooligosaccharide--protein glycosyltransferase subunit 1		1.10432	0.00251683	0.0381461	25.7058	26.8101
BaAP.GP.3HG3672	Cytochrome b5 heme-binding domain-containing protein		1.1284	0.00219789	0.035363	26.6379	27.7663
BaAP.GP.7HG0367	Transketolase, chloroplastic		1.13295	0.000646414	0.0160112	29.2403	30.3732
BaAP.GP.3HG2154	Ras-related protein Rab7		1.1512	0.000687318	0.016384	25.5626	26.7138
BaAP.GP.2HG0583	Superoxide dismutase [Cu-Zn]		1.17445	0.00140038	0.0267214	27.6265	28.8009
BaAP.GP.2HG0983	UDP-arabinopyranose mutase 3		1.17611	0.000606296	0.0153119	29.2752	30.4513
BaAP.GP.6HG0538	Calnexin		1.18265	0.00057372	0.0149283	27.6039	28.7865
BaAP.GP.7HG0165	6-phosphogluconate dehydrogenase, decarboxylating		1.18556	0.000804205	0.0178589	29.2069	30.3925
BaAP.GP.6HG1327	Ras-related protein Rab-2-B		1.2123	0.000565464	0.0148636	24.776	25.9883
BaAP.GP.2HG1205	HOPM interactor 7		1.21364	0.00143673	0.0272133	27.8738	29.0875
BaAP.GP.2HG1823	Importin-beta	HvSAD2	1.21838	0.00281096	0.0413773	25.8816	27.1
BaAP.GP.2HG0036	Sec23/Sec24 protein transport family protein isoform 1		1.22703	0.00167837	0.0298171	26.2097	27.4368
BaAP.GP.7HG1341	Binding		1.24488	0.000858113	0.0182686	27.2961	28.541
BaAP.GP.4HG0754	UDP-glucose 6-dehydrogenase 3		1.24542	0.000922915	0.0191728	27.2178	28.4632
BaAP.GP.1HG1016	Coatomer subunit gamma		1.25181	0.00358548	0.0497537	27.5899	28.8418
BaAP.GP.2HG3006	Putative quinate O-hydroxycinnamoyltransferase		1.28414	0.000732935	0.0168194	25.8798	27.1639
BaAP.GP.4HG0631	Protein disulfide-isomerase		1.29561	5.15324e-05	0.00288582	30.252	31.5476
BaAP.GP.7HG1070	SHSP domain-containing protein		1.30709	0.00279685	0.0413773	29.0063	30.3134
BaAP.GP.2HG1228	Chlorophyll a-b binding protein, chloroplastic		1.36157	0.00221019	0.035363	24.4192	25.7808
BaAP.GP.UnG1027	4-coumarate--CoA ligase-like 10		1.37073	0.00105033	0.0213043	25.2762	26.6469
BaAP.GP.5HG0242	Vesicle trafficking protein Sly1 (Sec1 family)		1.37283	0.00187094	0.0327859	25.0802	26.4531
BaAP.GP.5HG1572	Carboxy-terminal TIM barrel domain enolase		1.37535	0.00173052	0.030533	25.9083	27.2836
BaAP.GP.UnG0777	Coatomer subunit alpha		1.3898	0.00054981	0.0146076	29.1917	30.5815
BaAP.GP.7HG0063	Fructosyltransferase FTa		1.39809	0.0022063	0.035363	24.3604	25.7585
BaAP.GP.2HG2886	Glutathione peroxidase		1.43431	0.000358349	0.0111218	25.0128	26.4471
BaAP.GP.UnG1014	Calreticulin		1.45704	0.000259436	0.00856804	29.7649	31.2219
BaAP.GP.3HG2592	Photosystem II protein, chloroplastic		1.45848	7.40887e-05	0.00374221	25.933	27.3915
BaAP.GP.2HG0656	Protein transport protein SEC31 homolog B		1.47174	0.00124738	0.0245287	28.4158	29.8875
BaAP.GP.2HG1873	Dynamin-related protein 3A isoform A		1.4767	0.00167072	0.0298171	25.309	26.7857
BaAP.GP.7HG3617	Endoplasmin isogeny	HvHSP9.7	1.47811	0.000281489	0.00895205	30.1892	31.6673
BaAP.GP.5HG0635	GTP-binding protein SAR1A		1.49014	0.00117993	0.0233807	26.1585	27.6486
BaAP.GP.5HG3515	Dihydrolipoamide acetyltransferase component of pyruvate dehydrogenase complex		1.5026	0.00325153	0.0467929	28.2249	29.7275
BaAP.GP.5HG2109	DAO domain-containing protein (Fragment)		1.50961	0.000398808	0.0118084	24.8046	26.3142
BaAP.GP.4HG2543	EF hand family protein, expressed		1.51483	0.000718935	0.0166845	24.416	25.9308
BaAP.GP.5HG3495	NAD-dependent epimerase/dehydratase		1.52943	0.000196433	0.00693167	26.5852	28.1146
BaAP.GP.6HG2566	Aspartate aminotransferase chloroplastic		1.54878	0.000460029	0.0133124	26.8352	28.384
BaAP.GP.7HG2341	Polyadenylate-binding protein-interacting protein 8-like		1.55887	0.000550052	0.0146076	23.5712	25.1301
BaAP.GP.3HG2513	Non-specific lipid-transfer protein (Fragment)		1.5659	0.00152296	0.0281406	25.9943	27.5602
BaAP.GP.5HG0620	Nuclear export mediator factor Nemf like		1.58164	0.000679733	0.016384	24.7419	26.3236
BaAP.GP.4HG2350	Tetratricopeptide repeat protein like		1.59032	0.000115356	0.00451512	26.6699	28.2602
BaAP.GP.4HG1625	Calcium-transporting ATPase 4, endoplasmic reticulum-type		1.59323	0.00166686	0.0298171	27.1806	28.7738
BaAP.GP.7HG0821	Putative homeodomain-like transcription factor superfamily protein (Fragment)		1.60185	0.00150192	0.0281406	25.5156	27.1175
BaAP.GP.4HG0420	Serine hydroxymethyltransferase		1.61672	0.000267475	0.0087217	27.0104	28.6272
BaAP.GP.1HG2854	GBF-interacting protein 1		1.62151	0.00230185	0.0363777	25.0046	26.6262
BaAP.GP.2HG0235	Acetyl-coenzyme A carboxylase1		1.64155	0.000693269	0.016384	29.3632	31.0047
BaAP.GP.1HG0570	probable protein disulfide-isomerase A6		1.656	9.29807e-05	0.00435488	27.7897	29.4457
BaAP.GP.2HG0033	Pyruvate dehydrogenase E1 component subunit alpha		1.72356	0.000138016	0.00517931	26.0761	27.7997
BaAP.GP.7HG0948	Beta-ketoacyl-ACP synthase I		1.72832	8.53771e-05	0.00414965	27.1884	28.9168
BaAP.GP.4HG1847	ARF-GEP		1.73304	0.00134292	0.0260127	26.4504	28.1834
BaAP.GP.7HG0118	Callose synthase 10		1.736	0.00197495	0.0336918	24.4567	26.1927
BaAP.GP.3HG2458	Protein RETICULATA-RELATED 3, chloroplastic isoform A		1.74697	0.000149709	0.00550928	25.4634	27.2104
BaAP.GP.3HG0063	Sucrose-phosphate synthase		1.76995	0.000686032	0.016384	24.7063	26.4763
BaAP.GP.6HG0224	Luminal-binding protein 5-like		1.77926	2.38332e-05	0.0016593	30.4561	32.2354
BaAP.GP.5HG0098	Photosystem II reaction center protein (Fragment)		1.77989	0.00151119	0.0281406	24.5997	26.3796
BaAP.GP.4HG2023	U5 small nuclear ribonucleoprotein helicase isoform 1		1.78103	0.00283448	0.0414865	23.6835	25.4645
BaAP.GP.3HG3481	RNA-dependent RNA polymerase		1.78652	0.000104092	0.00451512	24.965	26.7515
BaAP.GP.3HG2271	DExH-box ATP-dependent RNA helicase DExH6	HvNIH	1.81052	0.000209492	0.00719537	25.6539	27.4645
BaAP.GP.2HG3629	diacylglycerol kinase		1.83237	3.65958e-05	0.00219235	25.737	27.5694
BaAP.GP.5HG2130	Peptidylprolyl isomerase		1.85042	0.000311574	0.00978799	24.2336	26.0841
BaAP.GP.1HG2311	Trehalose-6-phosphate synthase 6		1.87725	0.00287649	0.0418634	24.0726	25.9499
BaAP.GP.1HG1442	Putative thioredoxin-like ferredoxin		1.89468	0.000111638	0.00451512	25.6603	27.555
BaAP.GP.4HG0250	Coatomer subunit alpha		1.90516	0.000385366	0.0115431	25.8831	27.7883
BaAP.GP.2HG2571	L-allo-threonine aldolase		1.90592	0.00116809	0.0233255	24.013	25.9189
BaAP.GP.3HG3100	GYF domain-containing protein		1.9151	0.000857221	0.0182686	24.1489	26.064
BaAP.GP.4HG1117	Metallopeptidase family M24 containing protein, expressed		1.91768	2.13708e-05	0.00157289	24.666	26.5836
BaAP.GP.3HG1260	isoform X1		1.93447	0.000752091	0.0169946	24.9206	26.855
BaAP.GP.2HG0853	UMP-CMP kinase		1.95084	0.000829717	0.0181132	24.3814	26.3322
BaAP.GP.1HG0728	Mitochondrial dicarboxylate/tricarboxylate transporter DTC		1.95774	3.65878e-05	0.00219235	26.0283	27.986
BaAP.GP.1HG0589	HECT domain-containing protein (Fragment)		1.96338	0.00348637	0.0490759	24.1966	26.1599
BaAP.GP.5HG2772	Pyruvate dehydrogenase E1 component subunit beta		2.03281	0.00073781	0.0168194	25.1163	27.1491
BaAP.GP.5HG1490	Proton pump-interactor		2.05713	0.000115103	0.00451512	26.3003	28.3575
BaAP.GP.5HG2983	Transmembrane protein 147		2.05946	0.00203093	0.0339301	22.4752	24.5346
BaAP.GP.2HG1669	Oxygen-evolving enhancer protein 2-1 chloroplastic		2.07949	0.00311852	0.045131	23.7102	25.7897
BaAP.GP.4HG0158	Ribonuclease		2.08877	1.03218e-05	0.000937267	29.0326	31.1214
BaAP.GP.2HG2956	Argonaute 2	HvAGO2	2.11211	0.00135208	0.0260127	24.1556	26.2678
BaAP.GP.7HG1101	Protein CELLULOSE SYNTHASE INTERACTIVE 1 isoform A		2.13896	0.000866334	0.0182924	24.3609	26.4999
BaAP.GP.7HG1881	Exocyst complex component like		2.14741	0.000111357	0.00451512	23.7599	25.9073
BaAP.GP.1HG1150	Membrane steroid-binding protein 2		2.15469	0.000604769	0.0153119	25.3273	27.482
BaAP.GP.1HG0710	NADP-dependent malic enzyme		2.17956	4.28499e-06	0.000613229	25.3225	27.5021
BaAP.GP.4HG0606	Protein transport protein Sec24-like		2.19146	0.000519838	0.0146076	26.0678	28.2593
BaAP.GP.6HG2382	Chloroplast allene oxide cyclase		2.19739	0.00152938	0.0281406	24.0784	26.2758
BaAP.GP.5HG1056	Proteasome-associated protein ECM29		2.19768	0.000374924	0.0114696	24.9103	27.108
BaAP.GP.3HG1283	ATP-citrate synthase beta chain protein 1		2.20377	0.000594107	0.0153042	28.4502	30.654
BaAP.GP.4HG2271	Inactive ubiquitin carboxyl-terminal hydrolase 54		2.21205	0.000138732	0.00517931	24.3306	26.5427
BaAP.GP.7HG2057	DNA topoisomerase I		2.22108	2.87598e-07	0.000321262	25.178	27.3991
BaAP.GP.5HG2924	UDP-glucose 6-dehydrogenase 3		2.22992	8.52497e-06	0.000878413	28.0778	30.3077
BaAP.GP.1HG1548	Protein RETICULATA-RELATED 4, chloroplastic isoform A		2.27285	5.81806e-06	0.000713682	24.3071	26.5799
BaAP.GP.4HG1337	Nardilysin		2.27814	4.58491e-05	0.00262461	24.8612	27.1393
BaAP.GP.UnG0446	Neutral invertase		2.27948	0.000199968	0.00696104	23.9968	26.2762
BaAP.GP.5HG2638	Transmembrane 9 superfamily member		2.28238	7.17898e-06	0.000804046	24.689	26.9714
BaAP.GP.4HG1662	Rhamnose biosynthesis 1		2.29241	0.00200037	0.0336929	23.5197	25.8121
BaAP.GP.7HG2782	Stromal processing peptidase chloroplastic		2.30718	0.00135314	0.0260127	23.9458	26.253
BaAP.GP.7HG1024	Tuliposide A-converting enzyme 1, chloroplastic		2.30875	5.50766e-05	0.00295577	24.1449	26.4536
BaAP.GP.1HG0033	Methionine S-methyltransferase		2.31855	0.000113966	0.00451512	27.6715	29.9901
BaAP.GP.4HG1063	AAA domain-containing protein		2.33884	0.000242374	0.00810853	23.4626	25.8015
BaAP.GP.6HG2568	Transmembrane 9 superfamily member		2.35397	0.000117435	0.00451512	25.7525	28.1064
BaAP.GP.1HG0975	Glycosyl transferase		2.35881	9.08871e-05	0.00433565	25.2465	27.6053
BaAP.GP.1HG2750	Chlorophyll a-b binding protein, chloroplastic		2.36588	9.91708e-06	0.000937267	25.7649	28.1308
BaAP.GP.6HG1966	Heat shock protein 17		2.37718	8.45501e-05	0.00414965	26.7619	29.139
BaAP.GP.7HG1390	Proteasome activating protein 200		2.39263	0.000114374	0.00451512	25.4601	27.8527
BaAP.GP.1HG0913	Midasin		2.41761	0.000542102	0.0146076	23.447	25.8646
BaAP.GP.4HG1663	dTDP-glucose dehydratase homolog csu219		2.41904	4.03526e-06	0.000613229	28.1739	30.593
BaAP.GP.4HG0292	Caffeoylshikimate esterase		2.51421	7.90938e-07	0.000321262	25.0533	27.5675
BaAP.GP.2HG2940	Putative nuclear RNA export factor SDE5		2.51687	2.53222e-05	0.00171658	23.6762	26.1931
BaAP.GP.6HG2046	Retrotransposon protein Ty1-copia subclass		2.54785	8.02358e-07	0.000321262	27.0168	29.5647
BaAP.GP.4HG0558	Chlorophyll a-b binding protein, chloroplastic		2.55389	2.2352e-05	0.00159941	24.4465	27.0004
BaAP.GP.2HG2377	Glucose-6-phosphate 1-dehydrogenase		2.63958	0.00359247	0.0497537	25.1738	27.8134
BaAP.GP.1HG2139	Heat shock cognate 70 kDa protein 4		2.66122	6.61983e-06	0.000775122	25.7219	28.3831
BaAP.GP.3HG1718	Pyruvate kinase		2.66187	2.3292e-06	0.000428572	25.6165	28.2784
BaAP.GP.5HG0600	ATP-citrate synthase alpha chain protein like		2.68313	1.86253e-05	0.00141114	25.7791	28.4622
BaAP.GP.5HG3653	galactokinase-like		2.74882	1.8522e-06	0.000428572	25.2001	27.949
BaAP.GP.3HG2890	Beta-glucosidase 42		2.79353	0.000173244	0.00628558	24.0716	26.8651
BaAP.GP.5HG3060	Photosystem I reaction center subunit III chloroplastic		2.8072	0.000116302	0.00451512	22.287	25.0942
BaAP.GP.5HG2886	Strictosidine synthase		2.86822	0.000378462	0.0114696	25.5337	28.4019
BaAP.GP.1HG0171	Calcium-transporting ATPase 4, endoplasmic reticulum-type like		2.87988	0.000539633	0.0146076	24.8523	27.7322
BaAP.GP.3HG2941	Putative methyltransferase PMT25		3.11942	1.12242e-06	0.000321262	25.2859	28.4053
BaAP.GP.1HG1468	Haloacid dehalogenase-like hydrolase domain-containing protein Sgpp		3.12766	5.48546e-05	0.00295577	23.8133	26.941
BaAP.GP.3HG1329	Carbohydrate-binding-like fold		3.13166	1.50843e-05	0.00121429	24.6663	27.798
BaAP.GP.7HG1304	Aldehyde dehydrogenase2		3.25834	4.07634e-06	0.000613229	27.7673	31.0257
BaAP.GP.3HG0102	Transmembrane protein like		3.25947	1.00511e-06	0.000321262	24.5048	27.7643
BaAP.GP.5HG2081	Proton pump-interactor 1		3.38569	1.27249e-05	0.00109264	25.2963	28.682
BaAP.GP.4HG0985	ATP-citrate synthase alpha chain protein like		3.42921	2.90284e-05	0.00189121	25.3481	28.7773
BaAP.GP.UnG0088	RuBisCO large subunit-binding protein subunit beta		3.54397	1.04674e-06	0.000321262	23.987	27.531
BaAP.GP.7HG1204	Alpha-mannosidase		3.76304	6.14565e-07	0.000321262	23.2566	27.0197
BaAP.GP.5HG1294	Eukaryotic translation initiation factor 2c, putative isoform 1	HvAGO6	3.90601	6.32286e-07	0.000321262	24.5647	28.4707
BaAP.GP.4HG1798	Beta-galactosidase		4.14152	0.000107503	0.00451512	23.5824	27.724
BaAP.GP.UnG0306	Trifunctional UDP-glucose 4,6-dehydratase		4.35312	2.26009e-06	0.000428572	24.0369	28.39
BaAP.GP.3HG2758	Thaumatin		4.52288	3.57026e-05	0.00219235	23.6162	28.139
BaAP.GP.3HG0081	Glutamate decarboxylase		4.64126	1.58574e-05	0.00123784	23.2621	27.9034
BaAP.GP.4HG1805	Disease resistance protein RPS2		4.71026	4.68162e-06	0.00063473	23.6614	28.3717
BaAP.GP.7HG2059	Monocopper oxidase		5.0956	3.98432e-06	0.000613229	23.8052	28.9008
BaAP.GP.3HG1173	Peroxidase		5.46442	8.27847e-06	0.000878413	23.0194	28.4839
BaAP.GP.5HG1894	Zinc-binding alcohol dehydrogenase domain-containing protein 2		6.33139	9.35623e-06	0.000926987	23.6202	29.9516
BaAP.GP.3HG3427	Cytosolic acetyl-CoA carboxylase		6.87991	5.70485e-07	0.000321262	25.0815	31.9614

## Sheet: Key
Key explaining the meaning of column headers in supplementary table 4
Name	Description
BaAP	Barley Anther Proteome identifier of the Differentailly Abundant Protein (DAP)
PANNZER	protein functional description predicted by PANNZER2 (Protein ANNotation with Z-scoRE)
Meiotic/AGO Protein	Protein name
logFC	the log2 fold change in abundance between two stages
P.Value	p-value
adj_pval	adjusted p-value
mean_A06	Mean abundance of the protein in time-point 0.6mm
mean_A11	Mean abundance of the protein in time-point 1.1mm
