# Supplementary material for: The proteome of developing barley anthers during meiotic prophase I
Source: J Exp Bot. 2021 Nov 10;73(5):1464–82. doi: 10.1093/jxb/erab494 (PMC8890616; doi:10.1093/jxb/erab494)
Supplement: erab494_suppl_Supplementary_Table_S5 [file erab494_suppl_supplementary_table_s5.xlsx]

## Sheet: DAPs in A0.9 versus A1.0
BaAP	PANNZER	Meiotic/AGO protein	logFC	P.Value	adj.P.Val	significant	mean_A09	mean_A10
BaAP.GP.1HG1084	ABC-2 type transporter family protein, expressed		-3.21628	8.14158e-05	0.00758694	TRUE	26.1246	22.9083
BaAP.GP.5HG1722	AAA-ATPase		-2.14248	0.000329448	0.0218314	TRUE	26.3442	24.2017
BaAP.GP.6HG1574	Fatty acid hydroxylase domain-containing protein		-2.10864	7.00155e-05	0.00695954	TRUE	27.4861	25.3774
BaAP.GP.1HG1801	DNA helicase		-1.90324	2.91063e-05	0.00515708	TRUE	30.2605	28.3572
BaAP.GP.3HG1386	DNA helicase		-1.90216	5.49986e-05	0.00630791	TRUE	29.4272	27.525
BaAP.GP.6HG2565	DNA replication licensing factor MCM5		-1.77552	4.9154e-07	0.000732886	TRUE	29.7592	27.9837
BaAP.GP.5HG0630	DNA replication licensing factor MCM7	HvMCM7	-1.74523	2.69064e-06	0.00190205	TRUE	29.7565	28.0113
BaAP.GP.1HG0754	DNA helicase		-1.68413	2.05621e-05	0.00437974	TRUE	30.0014	28.3172
BaAP.GP.1HG2051	DNA replication licensing factor MCM3		-1.61093	3.30944e-06	0.00190205	TRUE	29.3273	27.7163
BaAP.GP.6HG1000	J domain-containing protein (Fragment)		-1.39443	0.000423162	0.0268483	TRUE	26.1101	24.7156
BaAP.GP.5HG2173	HORMA domain-containing protein 1	HvASY1	-1.26117	0.000263592	0.0191715	TRUE	27.2201	25.959
BaAP.GP.6HG0643	Aleurone layer morphogenesis protein		-1.19356	0.000658581	0.0352	TRUE	25.2327	24.0391
BaAP.GP.5HG1167	DCD (Development and Cell Death) domain protein		-1.1034	0.000747981	0.0391312	TRUE	25.8447	24.7413
BaAP.GP.5HG0920	Dihydrolipoyllysine-residue acetyltransferase component of pyruvate dehydrogenase complex		1.01525	0.000223949	0.0175741	TRUE	25.1847	26.2
BaAP.GP.4HG0158	Ribonuclease		1.02232	0.000281895	0.0195491	TRUE	29.7441	30.7664
BaAP.GP.5HG1572	Carboxy-terminal TIM barrel domain enolase		1.09321	0.00021284	0.0171538	TRUE	26.145	27.2382
BaAP.GP.7HG2341	Polyadenylate-binding protein-interacting protein 8-like		1.11114	0.00104954	0.0481495	TRUE	23.3706	24.4818
BaAP.GP.5HG0600	ATP-citrate synthase alpha chain protein like		1.13284	0.000243559	0.0181859	TRUE	26.6728	27.8057
BaAP.GP.1HG0570	probable protein disulfide-isomerase A6		1.25454	9.12104e-05	0.0082421	TRUE	28.2776	29.5321
BaAP.GP.3HG1283	ATP-citrate synthase beta chain protein 1		1.26063	3.48185e-05	0.00519143	TRUE	29.0183	30.279
BaAP.GP.3HG2954	Bidirectional sugar transporter SWEET		1.27186	0.000575545	0.033321	TRUE	24.2623	25.5342
BaAP.GP.2HG2212	Chlorophyll a-b binding protein, chloroplastic		1.27716	0.000609099	0.0342704	TRUE	25.0662	26.3433
BaAP.GP.2HG2377	Glucose-6-phosphate 1-dehydrogenase		1.27736	0.000180946	0.0149884	TRUE	25.6731	26.9504
BaAP.GP.4HG0420	Serine hydroxymethyltransferase		1.29759	3.10295e-05	0.00515708	TRUE	27.3738	28.6714
BaAP.GP.6HG1966	Heat shock protein 17		1.31273	0.000162835	0.0138735	TRUE	27.4719	28.7847
BaAP.GP.3HG2961	Pectinesterase/pectinesterase inhibitor 51		1.33711	0.000787575	0.0404115	TRUE	25.446	26.7831
BaAP.GP.5HG3875	probable ADP-ribosylation factor GTPase-activating protein AGD8		1.35092	0.000533634	0.0318259	TRUE	24.8541	26.2051
BaAP.GP.4HG0292	Caffeoylshikimate esterase		1.35286	4.99899e-05	0.00605301	TRUE	26.2702	27.6231
BaAP.GP.3HG3534	Protein RETICULATA-RELATED 4, chloroplastic isoform A		1.46459	0.00102138	0.047884	TRUE	25.1673	26.6319
BaAP.GP.3HG0957	3-methyl-2-oxobutanoate hydroxymethyltransferase		1.51562	0.000327798	0.0218314	TRUE	24.0783	25.594
BaAP.GP.5HG2886	Strictosidine synthase		1.52549	3.28586e-05	0.00515708	TRUE	26.5277	28.0532
BaAP.GP.2HG0529	ATPase family AAA domain-containing protein 1-A		1.53586	0.000243942	0.0181859	TRUE	24.5385	26.0744
BaAP.GP.4HG1663	dTDP-glucose dehydratase homolog csu219		1.56522	7.48818e-05	0.00720314	TRUE	28.8566	30.4218
BaAP.GP.3HG0102	Transmembrane protein like		1.57891	1.27751e-05	0.00358787	TRUE	26.1254	27.7043
BaAP.GP.2HG2571	L-allo-threonine aldolase		1.6078	0.000661033	0.0352	TRUE	24.2754	25.8832
BaAP.GP.2HG3006	Putative quinate O-hydroxycinnamoyltransferase		1.60825	1.57966e-05	0.00392546	TRUE	25.6946	27.3028
BaAP.GP.7HG1591	Tetraketide alpha-pyrone reductase 1		1.72662	0.000799557	0.0404115	TRUE	25.2674	26.994
BaAP.GP.1HG2750	Chlorophyll a-b binding protein, chloroplastic		1.73877	0.000829577	0.0410871	TRUE	26.8484	28.5872
BaAP.GP.7HG2101	External alternative NADH-ubiquinone oxidoreductase, mitochondrial		1.99481	6.30646e-05	0.00671638	TRUE	24.1043	26.0992
BaAP.GP.1HG0074	Lysine ketoglutarate reductase trans-splicing related 1		2.04658	0.00038312	0.0248361	TRUE	24.9152	26.9618
BaAP.GP.2HG0912	HvAGO5b/MEL1	HvAGO5b/MEL1	2.06024	0.000466153	0.0283687	TRUE	26.0158	28.0761
BaAP.GP.3HG3628	Fructan exohydrolase		2.08332	1.32349e-05	0.00358787	TRUE	25.6109	27.6942
BaAP.GP.3HG0618	NADP-dependent malic enzyme		2.09168	3.19814e-05	0.00515708	TRUE	24.8034	26.8951
BaAP.GP.4HG1738	Coronatine-insensitive protein 1		2.12202	4.33298e-07	0.000732886	TRUE	23.786	25.908
BaAP.GP.1HG2228	FBPase domain-containing protein		2.19784	5.60352e-06	0.0023871	TRUE	25.665	27.8628
BaAP.GP.4HG0985	ATP-citrate synthase alpha chain protein like		2.21454	6.45167e-06	0.00240486	TRUE	26.1636	28.3781
BaAP.GP.4HG1798	Beta-galactosidase		2.22426	2.90935e-05	0.00515708	TRUE	25.5726	27.7969
BaAP.GP.4HG2549	Glycosyltransferase		2.36667	4.09451e-05	0.00560105	TRUE	25.8893	28.256
BaAP.GP.7HG1304	Aldehyde dehydrogenase2		2.45687	3.82706e-06	0.00190205	TRUE	28.2907	30.7475
BaAP.GP.1HG0910	Glutamate-ammonia ligase		2.46782	6.74926e-05	0.0069401	TRUE	22.9144	25.3823
BaAP.GP.1HG0384	Glutathione S-transferase		2.51669	1.76349e-05	0.00404518	TRUE	24.6079	27.1246
BaAP.GP.3HG0111	Tetraketide alpha-pyrone reductase		2.53388	0.000436315	0.0271061	TRUE	23.8802	26.4141
BaAP.GP.7HG2540	Beta-galactosidase 4		2.60789	4.13223e-05	0.00560105	TRUE	25.3155	27.9234
BaAP.GP.2HG1980	Desiccation-related protein PCC13-62		2.83279	3.13993e-06	0.00190205	TRUE	25.8599	28.6927
BaAP.GP.7HG2059	Monocopper oxidase		2.97405	6.02879e-05	0.00665846	TRUE	25.9706	28.9446
BaAP.GP.4HG1854	Proline-rich protein, putative, expressed		3.06902	7.59488e-06	0.00251644	TRUE	25.7526	28.8216
BaAP.GP.3HG3427	Cytosolic acetyl-CoA carboxylase		3.39381	0.000155046	0.0135984	TRUE	27.7428	31.1366
BaAP.GP.3HG2910	Beta-hexosaminidase		3.41207	0.000277584	0.0195491	TRUE	26.4384	29.8504
BaAP.GP.5HG1894	Zinc-binding alcohol dehydrogenase domain-containing protein 2		3.66849	5.07463e-05	0.00605301	TRUE	26.1946	29.8631

## Sheet: GO enrichment
	ID	term	Annotated	count	Expected	adj_pval	category	PercentageAnnotated
1	GO:0003678	DNA helicase activity	106	6	0.35	1.2e-06	MF	5.66038
2	GO:0003688	DNA replication origin binding	8	2	0.03	0.00029	MF	25
3	GO:0016742	hydroxymethyl-, formyl- and related tran...	14	2	0.05	0.00094	MF	14.2857
4	GO:1902299	pre-replicative complex assembly involved in cell cycle DNA replication	5	5	0.02	2e-13	BP	100
5	GO:0000727	double-strand break repair via break-induced replication	12	6	0.04	4.9e-13	BP	50
6	GO:0006270	DNA replication initiation	21	6	0.06	2.8e-11	BP	28.5714
7	GO:1902969	mitotic DNA replication	10	4	0.03	1.5e-08	BP	40
8	GO:0006271	DNA strand elongation involved in DNA replication	8	3	0.02	1.4e-06	BP	37.5
9	GO:0032508	DNA duplex unwinding	149	6	0.45	5.4e-06	BP	4.02685
10	GO:0080110	sporopollenin biosynthetic process	11	2	0.03	0.00048	BP	18.1818
11	GO:0042555	MCM complex	9	6	0.03	7.4e-14	CC	66.6667

## Sheet: Key
Key explaining the meaning of column headers in supplementary table 4
Name	Description
BaAP	Barley Anther Proteome identifier of the Differentailly Abundant Protein (DAP)
PANNZER	protein functional description predicted by PANNZER2 (Protein ANNotation with Z-scoRE)
Meiotic/AGO Protein	Protein name
logFC	the log2 fold change in abundance between two stages
P.Value	p-value
adj_pval	adjusted p-value
mean_A09	Mean abundance of the protein in time-point 0.9mm
mean_A10	Mean abundance of the protein in time-point 1.0mm
ID	Gene Ontology (GO) term identifier
term	Gene Ontology (GO) term name
Annotated	number of annotated proteins in the reference protein data set
count	number of proteins identified in the input list
Expected	expected number of proteins in the input list
adj_pval	adjusted p-value
category	Denotes which of the three sub-ontologies (CC-cellular component, BP-biological process or MF-molecular function) the term belongs to.
Percentage annotated	Percantage of annotated proteins in the input list in comparison with the reference protein data set
