# Supplementary material for: The proteome of developing barley anthers during meiotic prophase I
Source: J Exp Bot. 2021 Nov 10;73(5):1464–82. doi: 10.1093/jxb/erab494 (PMC8890616; doi:10.1093/jxb/erab494)
Supplement: erab494_suppl_Supplementary_Table_S6 [file erab494_suppl_supplementary_table_s6.xlsx]

## Sheet: Anther and Tapetum proteins
BaAP	DAP	PANNZER annotation	PANNZER_GO	eggNOG_Description	Peptides	Q.value
Proteins assosiated with GO terms connected to or PANNZER annotated to anther/tapetum development
BaAP.GP.7HG1101	+	Protein CELLULOSE SYNTHASE INTERACTIVE 1 isoform A	GO:0072699,GO:0010330,GO:0008017,GO:0051211,GO:0036449,GO:2000067,GO:0055028,GO:0009901,GO:0009506,GO:0010208,GO:0009833,GO:0048467,GO:0009898,GO:0043622,GO:0048868,GO:0010215,GO:0005794,GO:0051592,GO:0005829,GO:0009414,GO:0070507,GO:0030244,GO:0040008,GO:0008360	Armadillo/beta-catenin-like repeats	57	0
BaAP.GP.6HG0942		Glyceraldehyde-3-phosphate dehydrogenase	GO:0006006,GO:0016620,GO:0005829,GO:0050661,GO:0051287,GO:0009536,GO:0055114,GO:0006096,GO:0016021,GO:0005507,GO:0008270,GO:0080022,GO:0080144,GO:0048658,GO:0009555	Belongs to the glyceraldehyde-3-phosphate dehydrogenase family	28	0
BaAP.GP.6HG1574	+	Fatty acid hydroxylase domain-containing protein	GO:0005506,GO:0008610,GO:0016021,GO:0016491,GO:0055114,GO:0043668,GO:0005783,GO:0010025,GO:0010143,GO:0048658,GO:0010584,GO:0042335,GO:0009651,GO:0009737	Belongs to the sterol desaturase family	26	0
BaAP.GP.7HG3342		Glyceraldehyde-3-phosphate dehydrogenase	GO:0006006,GO:0016620,GO:0005829,GO:0050661,GO:0051287,GO:0009570,GO:0055114,GO:0006096,GO:0016021,GO:0005507,GO:0008270,GO:0080022,GO:0080144,GO:0048658,GO:0009555	Belongs to the glyceraldehyde-3-phosphate dehydrogenase family	26	0
BaAP.GP.3HG1349		Protein transport protein SEC23	GO:0030127,GO:0006888,GO:0008270,GO:0006886,GO:0005096,GO:0048658,GO:0005789,GO:0010584,GO:0005783,GO:0005829,GO:0000139,GO:0035459,GO:0016021,GO:0051668,GO:0048194,GO:0043547	Sec23/Sec24 beta-sandwich domain	25	0
BaAP.GP.3HG1387		DEAD-box ATP-dependent RNA helicase 15	GO:0004386,GO:0000346,GO:0000398,GO:0005524,GO:0048653,GO:0016021,GO:0009555,GO:0003676,GO:0140098,GO:0005515,GO:0051028	mRNA-containing ribonucleoprotein complex export from nucleus	25	0
BaAP.GP.4HG1738	+	Coronatine-insensitive protein 1	GO:0031146,GO:0019005,GO:0004842,GO:0005515,GO:0016567,GO:0016021	Coronatine-insensitive protein	21	0
BaAP.GP.7HG2123		Flavonoid 3'-monooxygenase	GO:0016705,GO:0002933,GO:0016020,GO:0004497,GO:0010584,GO:0005506,GO:0020037,GO:0048653,GO:0055114,GO:0051792,GO:0019438	Belongs to the cytochrome P450 family	17	0
BaAP.GP.5HG3836		Cinnamoyl CoA reductase-like 2a	GO:0050662,GO:0006694,GO:0003854,GO:0055114	Male sterility protein	17	0
BaAP.GP.5HG3017		Leucine-rich repeat receptor-like serinethreonine-protein kinase bam1	GO:0004672,GO:0006468,GO:0016021,GO:0005886,GO:0005524,GO:0009755,GO:0010075,GO:0033612,GO:0043621,GO:0042802,GO:0048437,GO:0009934,GO:0048229,GO:0030154	#N/A	16	0
BaAP.GP.1HG2211		Protein transport protein like	GO:0030127,GO:0006888,GO:0008270,GO:0006886,GO:0004523,GO:0003676,GO:0048658,GO:0010584,GO:0070971,GO:0016021,GO:0090502	Sec23/Sec24 trunk domain	13	0
BaAP.GP.4HG1930		leucine-rich repeat receptor-like serine/threonine-protein kinase BAM1	GO:0004672,GO:0006468,GO:0016021,GO:0005886,GO:0005524,GO:0009755,GO:0010075,GO:0033612,GO:0048437,GO:0043621,GO:0042802,GO:0009934,GO:0048229,GO:0030154	Belongs to the protein kinase superfamily. Ser Thr protein kinase family	12	0
BaAP.GP.6HG1360		Armadillo repeat-containing protein LFR	GO:0035060,GO:0006338,GO:0031491,GO:0016514,GO:0048653,GO:0048366,GO:0045893,GO:0005654,GO:0006357	0	11	0
BaAP.GP.5HG3586		Defective in exine formation	GO:0010584,GO:0005783,GO:0016021	Defective in exine formation	10	0
BaAP.GP.6HG0842		Cinnamoyl-CoA reductase	GO:0050662,GO:0055114,GO:0016021,GO:0016621,GO:0016616	Male sterility protein	7	0
BaAP.GP.5HG0173		No exine formation	GO:0016021	0	4	0
BaAP.GP.3HG2001		Systemin receptor like	GO:0004674,GO:0006468,GO:0016021,GO:0005886,GO:0009729,GO:0009647,GO:0005768,GO:0005524,GO:0009755,GO:0071367,GO:0005496,GO:0004714,GO:0001578,GO:0071383,GO:0046982,GO:0042803,GO:0018212,GO:0048657,GO:0009911,GO:0010268,GO:0010584,GO:1900140,GO:0010224,GO:0048366,GO:0060548,GO:0006952	Leucine Rich Repeat	3	0.00050226
BaAP.GP.3HG3044		Leucine-rich repeat receptor protein kinase MSP1	GO:0004674,GO:0006468,GO:0016021,GO:0005886,GO:0005524,GO:0009554,GO:0009556,GO:0048658,GO:0005515,GO:0009755	Belongs to the protein kinase superfamily. Ser Thr protein kinase family	3	0.0003459
BaAP.GP.4HG0237		Phytocyanin domain-containing protein (Fragment)	GO:0009055,GO:0022900,GO:0046658,GO:0016021	Plastocyanin-like domain	3	0
BaAP.GP.2HG0865		Signal peptidase complex-like protein DTM1	GO:0048658,GO:0005787,GO:0008233,GO:0006465,GO:0005783,GO:0016021,GO:0009555	Microsomal signal peptidase 12 kDa subunit (SPC12)	2	0.0011572
BaAP.GP.5HG1332		Putative L-type lectin-domain containing receptor kinase S.7	GO:0004672,GO:0006468,GO:0016021,GO:0030246,GO:0005886,GO:0009514,GO:0005524,GO:0009506,GO:0002229,GO:0007178,GO:0042742,GO:0004888,GO:0032440,GO:0004751,GO:0044419,GO:0030244,GO:0009755,GO:0010082,GO:0048544,GO:0009052,GO:0006014	Protein kinase domain	2	0.0011555
BaAP.GP.4HG1779		Chemocyanin	GO:0009055,GO:0022900,GO:0046658,GO:0046872	Plastocyanin-like domain	1	0
Transcription factors
BaAP.GP.5HG2058	+	Transcription factor TGAL7	GO:0043565,GO:0006351,GO:0005634,GO:0003700,GO:0006952,GO:0005515,GO:0006355	Seed dormancy control	12	0
BaAP.GP.1HG1329		MYB transcription factor 9	GO:0006886,GO:0005829,GO:0005886	GAT domain	11	0
BaAP.GP.6HG1261		Myb-like domain-containing protein (Fragment)	GO:0048193,GO:0005783,GO:0003677	Metallo-beta-lactamase superfamily	10	0
BaAP.GP.6HG0349		Transcription factor TDR	GO:0048657,GO:0046983,GO:0005634,GO:0003677,GO:0006355	Transcription factor ABORTED	9	0
BaAP.GP.1HG2932		Trihelix transcription factor	#N/A	Myb/SANT-like DNA-binding domain	6	0
BaAP.GP.6HG2473		HTH myb-type domain-containing protein	GO:0003677,GO:0016021	SANT SWI3, ADA2, N-CoR and TFIIIB'' DNA-binding domains	6	0
BaAP.GP.1HG2433		SWR1-complex protein 4 isoform D	GO:0043968,GO:0035267,GO:0003677,GO:0043967,GO:0003714,GO:0006338,GO:0006281,GO:0045892,GO:0000812,GO:0016021,GO:0034728,GO:0006357	SANT/Myb-like domain of DAMP1	5	0
BaAP.GP.5HG3292		Transcription factor bHLH14	GO:0016021	0	5	0
BaAP.GP.1HG1314		Transcription factor bHLH2	GO:0046983,GO:0005634,GO:0006355,GO:0032440,GO:0003677,GO:0040008,GO:0006952,GO:1903508,GO:0010628,GO:0007275,GO:0055114	bHLH-MYC and R2R3-MYB transcription factors N-terminal	4	0
BaAP.GP.1HG2321		#N/A	#N/A	Myb/SANT-like DNA-binding domain	4	0
BaAP.GP.6HG0050		Trihelix transcription factor GTL2	GO:0005516,GO:0045893,GO:0005634,GO:0003677,GO:0003700	Myb/SANT-like DNA-binding domain	4	0
BaAP.GP.7HG2027		Transcription factor MAMYB	GO:0048767,GO:0005789,GO:0003677,GO:0005783,GO:0005634,GO:0005886,GO:0016021	SANT SWI3, ADA2, N-CoR and TFIIIB'' DNA-binding domains	4	0
BaAP.GP.UnG0715		Transcription factor EAT1	GO:0046983,GO:0048658,GO:0005634,GO:0003700,GO:0003677,GO:0009555,GO:0043068,GO:0006355,GO:0052543	Helix-loop-helix DNA-binding domain	4	0
BaAP.GP.1HG2679		6b-interacting protein 1	GO:0044212,GO:0005634,GO:0006355,GO:0043565,GO:0003700	Myb/SANT-like DNA-binding domain	3	0
BaAP.GP.5HG1414		HTH myb-type domain-containing protein	GO:0005634,GO:0003677,GO:0007064,GO:0031390	MYB-CC type transfactor, LHEQLE motif	3	0
BaAP.GP.5HG2175		Teosinte glume architecture 1	GO:0005634,GO:0003677,GO:0046872	Squamosa promoter-binding-like protein	3	0.00017522
BaAP.GP.7HG0650		Transcription factor bHLH89	GO:0046983	#N/A	3	0
BaAP.GP.7HG1161		protein RICE SALT SENSITIVE 3	#N/A	bHLH-MYC and R2R3-MYB transcription factors N-terminal	3	0
BaAP.GP.7HG1688		Squamosa promoter-binding-like protein 6	GO:0005634,GO:0003677,GO:0046872,GO:0016021	DNA binding	3	0
BaAP.GP.5HG2642		trihelix transcription factor ASIL2	GO:0033862,GO:0046940	Myb/SANT-like DNA-binding domain	2	0.0092664
BaAP.GP.7HG2079		HTH myb-type domain-containing protein	GO:0005634,GO:0003677	SANT SWI3, ADA2, N-CoR and TFIIIB'' DNA-binding domains	2	0.00099272
BaAP.GP.3HG0719		Myb family transcription factor EFM like	GO:0005634,GO:0003677,GO:0048579,GO:0009740,GO:0010452,GO:0009266,GO:1903507	Myb-like DNA-binding domain	1	0.00051046
BaAP.GP.3HG1012		BHLH domain-containing protein (Fragment)	GO:0046983,GO:0016021,GO:0010629,GO:0005634	bHLH-MYC and R2R3-MYB transcription factors N-terminal	1	0.00099817
BaAP.GP.1HG1798		MADS-box transcription factor 4	GO:0000977,GO:0045944,GO:0005634,GO:0005737,GO:0046983,GO:0016021,GO:0003700,GO:0010093,GO:0048455,GO:0030154	MADS-box transcription factor	5	0
BaAP.GP.6HG2234		MADS-box transcription factor 6	GO:0000977,GO:0045944,GO:0005634,GO:0046983,GO:1900458,GO:0016021,GO:0003700,GO:0008134,GO:0009908,GO:0030154,GO:0009742,GO:0006351	MADS-box transcription factor	5	0
BaAP.GP.7HG1689		MADS-domain transcription factor	GO:0000977,GO:0045944,GO:0005634,GO:0046983,GO:0016021,GO:0003700,GO:0008134,GO:0048481,GO:0030154,GO:0009888	K-box region	2	0
Non-specific Lipid Transfer Proteins (LTPs)
BaAP.GP.3HG0281		Non-specific lipid-transfer protein 4.3	GO:0006869,GO:0008289,GO:0016020,GO:0090376,GO:0009826,GO:0000904,GO:0045165,GO:0042742,GO:0044419	Plant non-specific lipid-transfer proteins transfer phospholipids as well as galactolipids across membranes. May play a role in wax or cutin deposition in the cell walls of expanding epidermal cells and certain secretory tissues	4	0
BaAP.GP.6HG1559		GLTP domain-containing protein (Fragment)	GO:0120009,GO:0120013,GO:0005737,GO:1902387,GO:0016020,GO:0071944,GO:0046624,GO:1902389,GO:0005548	Glycolipid transfer protein (GLTP)	11	0
BaAP.GP.7HG1697		AAI domain-containing protein	#N/A	Protease inhibitor/seed storage/LTP family	5	0
BaAP.GP.5HG3140		Accelerated cell death 11	GO:0120009,GO:0120013,GO:0005737,GO:1902387,GO:0016020,GO:0046624,GO:0009816,GO:0005548,GO:0009751,GO:1902389,GO:0005515,GO:0008219,GO:0044419	Glycolipid transfer protein (GLTP)	4	0
BaAP.GP.5HG3433		AAI domain-containing protein	GO:0006869,GO:0008289,GO:0016020	Belongs to the plant LTP family	3	0
BaAP.GP.4HG0244		GLTP domain-containing protein (Fragment)	GO:0120009,GO:0120013,GO:0005737,GO:1902387,GO:0005634,GO:0046624,GO:0016020,GO:1902389,GO:0005548,GO:0022857,GO:0009816,GO:0009751,GO:0008219,GO:0044419,GO:0055085	Glycolipid transfer protein (GLTP)	2	0.00099635
BaAP.GP.4HG2278		AAI domain-containing protein (Fragment)	GO:0006869,GO:0008289,GO:0016021,GO:0006488	Belongs to the plant LTP family	1	0
BaAP.GP.1HG1168		Non-specific lipid-transfer protein 2G	GO:0006869	Probable lipid transfer	3	0
BaAP.GP.2HG3311		Non-specific lipid-transfer protein (Fragment)	GO:0006869,GO:0008289,GO:0016020,GO:0050307,GO:0009959,GO:0000287,GO:0009639,GO:0005986,GO:0016311	Plant non-specific lipid-transfer proteins transfer phospholipids as well as galactolipids across membranes. May play a role in wax or cutin deposition in the cell walls of expanding epidermal cells and certain secretory tissues	2	0
BaAP.GP.3HG2513	+	Non-specific lipid-transfer protein (Fragment)	GO:0006869,GO:0008289,GO:0016020,GO:0004523,GO:0090502,GO:0003676	Plant non-specific lipid-transfer proteins transfer phospholipids as well as galactolipids across membranes. May play a role in wax or cutin deposition in the cell walls of expanding epidermal cells and certain secretory tissues	5	0
BaAP.GP.3HG0283		Non-specific lipid-transfer protein 4.1	GO:0006869,GO:0008289,GO:0016020,GO:0005516,GO:0009505,GO:0016746,GO:0048046,GO:0009534	Plant non-specific lipid-transfer proteins transfer phospholipids as well as galactolipids across membranes. May play a role in wax or cutin deposition in the cell walls of expanding epidermal cells and certain secretory tissues	2	0.00017569
BaAP.GP.5HG1142		Non-specific lipid-transfer protein (Fragment)	GO:0006869,GO:0008289,GO:0016020	Plant non-specific lipid-transfer proteins transfer phospholipids as well as galactolipids across membranes. May play a role in wax or cutin deposition in the cell walls of expanding epidermal cells and certain secretory tissues	2	0.00017749
BaAP.GP.3HG0272		Non-specific lipid-transfer protein 4.1	GO:0006869,GO:0008289,GO:0016020,GO:0008134,GO:0016491,GO:0090376,GO:0010143,GO:0009834,GO:0009826,GO:0009737,GO:0000904,GO:0044419,GO:0042742,GO:0055114	Plant non-specific lipid-transfer proteins transfer phospholipids as well as galactolipids across membranes. May play a role in wax or cutin deposition in the cell walls of expanding epidermal cells and certain secretory tissues	1	0.00099256
BaAP.GP.4HG0796		Non-specific lipid-transfer protein (Fragment)	GO:0006869,GO:0008289,GO:0016020,GO:0050307,GO:0090376,GO:0000287,GO:0016491,GO:0005986,GO:0009826,GO:0050832,GO:0045165,GO:0000904,GO:0031640,GO:0016311,GO:0055114	Plant non-specific lipid-transfer proteins transfer phospholipids as well as galactolipids across membranes. May play a role in wax or cutin deposition in the cell walls of expanding epidermal cells and certain secretory tissues	6	0
BaAP.GP.1HG1167		AAI domain-containing protein	GO:0006869,GO:0016021	Nonspecific lipid-transfer protein	5	0
Anther/Tapetum specific upregulated genes at meiosis stage (cluster 37) from FlowerNet
BaAP.GP.4HG1954	+	Chloroplast allene oxide synthase (sporopllenin synthesis, anther specific)	GO:0016705,GO:0055114,GO:0009941,GO:0005506,GO:0016125,GO:0020037,GO:0009535,GO:0009695,GO:0004497,GO:0047987,GO:0031408	Cytochrome P450	24	0
BaAP.GP.7HG2071		#N/A	#N/A	Belongs to the cytochrome P450 family	19	0
BaAP.GP.4HG0817		Obtusifoliol 14-alpha demethylase	GO:0016705,GO:0032259,GO:0005783,GO:0004497,GO:0016126,GO:0005506,GO:0005794,GO:0020037,GO:0008168,GO:0055114,GO:0005886,GO:0070988,GO:0016021,GO:0032451	Belongs to the cytochrome P450 family	16	0
BaAP.GP.3HG0797		Cinnamate 4-hydroxylase	GO:0016705,GO:0055114,GO:0016021,GO:0004497,GO:0005506,GO:0020037	Belongs to the cytochrome P450 family	14	0
BaAP.GP.5HG2985		Allene oxide synthase chloroplastic	GO:0016705,GO:0055114,GO:0009941,GO:0004497,GO:0009695,GO:0005506,GO:0016125,GO:0009535,GO:0020037,GO:0047987,GO:0031407,GO:0010287,GO:0009978,GO:0009753,GO:0050832,GO:0009611,GO:0005739,GO:0042170,GO:0044419,GO:0006633	Belongs to the cytochrome P450 family	13	0
BaAP.GP.7HG3220		Cytochrome P450, E-class, group I	GO:0016705,GO:0055114,GO:0016020,GO:0004497,GO:0005506,GO:0020037	Belongs to the cytochrome P450 family	13	0
BaAP.GP.7HG2550		Ent-kaurene oxidase	GO:0016705,GO:0010241,GO:0009707,GO:0005506,GO:0004497,GO:0009686,GO:0020037,GO:0005783,GO:0016021	Belongs to the cytochrome P450 family	10	0
BaAP.GP.1HG1046		Fatty acid omega-hydroxylase	GO:0016705,GO:0055114,GO:0004497,GO:0005506,GO:0020037	Belongs to the cytochrome P450 family	7	0
BaAP.GP.3HG0884		Cytochrome P450 family monooxygenase	GO:0016705,GO:0055114,GO:0016021,GO:0004497,GO:0016125,GO:0005506,GO:0020037,GO:0006694,GO:1901617	Belongs to the cytochrome P450 family	5	0
BaAP.GP.7HG2123		Flavonoid 3'-monooxygenase	GO:0016705,GO:0002933,GO:0016020,GO:0004497,GO:0010584,GO:0005506,GO:0020037,GO:0048653,GO:0055114,GO:0051792,GO:0019438	Belongs to the cytochrome P450 family	17	0
BaAP.GP.7HG1591	+	Tetraketide alpha-pyrone reductase 1 (sporopllenin synthesis, anther, tapetum specific)	GO:0080110,GO:0050662,GO:0005783,GO:0016616,GO:0005634,GO:0005515,GO:0048316,GO:0055114	dihydrokaempferol 4-reductase activity	18	0
BaAP.GP.3HG0111	+	Tetraketide alpha-pyrone reductase	GO:0050662,GO:0055114,GO:0005829,GO:0080110,GO:0016621,GO:0016021,GO:0016616	NmrA-like family	13	0
BaAP.GP.5HG2085		Tetraketide alpha-pyrone reductase 1	GO:0080110,GO:0050662,GO:0005783,GO:0016616,GO:0005634,GO:0005515,GO:0048316,GO:0055114	NAD dependent epimerase/dehydratase family	6	0
BaAP.GP.5HG2076		Dihydroflavonol-4-reductase	GO:0050662,GO:0055114,GO:0003824	NAD dependent epimerase/dehydratase family	4	0.0005026
BaAP.GP.7HG2795		Dihydroflavonol-4-reductase	GO:0050662,GO:0055114,GO:0016021,GO:0003824	Polysaccharide biosynthesis protein	8	0
BaAP.GP.7HG2339		#N/A	#N/A	Protein of unknown function, DUF538	5	0
BaAP.GP.2HG1295		#N/A	#N/A	Protein of unknown function, DUF538	2	0
BaAP.GP.4HG0163		tRNA (Cytosine-5-)-methyltransferase	GO:0008168,GO:0032259	Protein of unknown function, DUF538	2	0
BaAP.GP.4HG0167		#N/A	#N/A	Protein of unknown function, DUF538	2	0
BaAP.GP.1HG1632		Ribosomal protein S4e	GO:0005840	Protein of unknown function, DUF538	1	0.0022853
BaAP.GP.3HG3010		Nuclear transition protein like	#N/A	Protein of unknown function, DUF538	1	0.00017443
BaAP.GP.1HG1679		DUF538 domain-containing protein	#N/A	Protein of unknown function, DUF538	8	0
BaAP.GP.3HG0888		Coiled-coil domain-containing protein	#N/A	Protein of unknown function, DUF538	7	0
BaAP.GP.5HG0613		#N/A	#N/A	Protein of unknown function, DUF538	6	0
BaAP.GP.5HG1151		Fatty acyl-CoA synthetase A	GO:0003824,GO:0016021	AMP-binding enzyme	7	0
BaAP.GP.5HG1337	+	AMP-dependent synthetase/ligase (sporopllenin synthesis, anther, tapetum specific)	GO:0016021,GO:0003824,GO:0001676,GO:0009941,GO:0005783,GO:0005794,GO:0006568,GO:0003723	Long chain acyl-CoA synthetase	36	0
BaAP.GP.3HG1703		Fatty acyl-CoA synthetase A	GO:0003824	AMP-binding enzyme	20	0
BaAP.GP.5HG1376		glucose--fructose oxidoreductase-like isoform X2	GO:0006740,GO:0016491,GO:0005737	Oxidoreductase family, NAD-binding Rossmann fold	10	0
BaAP.GP.4HG0837		NAD(P)-binding Rossmann-fold superfamily protein	GO:0009570	0	9	0
BaAP.GP.2HG1983		NADP-binding Rossmann-fold superfamily protein isoform 1	GO:1901006,GO:0003954,GO:0055114	NAD dependent epimerase/dehydratase family	8	0
BaAP.GP.1HG2652		Glucose-fructose oxidoreductase, bacterial	GO:0016491,GO:0055114	Oxidoreductase family, NAD-binding Rossmann fold	6	0
BaAP.GP.5HG2477		Rossmann-like alpha/beta/alpha sandwich fold	#N/A	0	5	0
BaAP.GP.2HG0105		NAD(P)-binding Rossmann-fold superfamily protein	#N/A	0	3	0
BaAP.GP.2HG2102		Rossmann-like protein alpha/beta/alpha sandwich	GO:0016021	intermembrane lipid transfer activity	2	0.0014805
BaAP.GP.3HG1153		Oxidoreductase, N-terminal protein	GO:0016491,GO:0055114	Oxidoreductase family, NAD-binding Rossmann fold	10	0
BaAP.GP.3HG1521		AAI domain-containing protein (Fragment)	GO:0016021	Bifunctional inhibitor lipid-transfer protein seed storage 2S albumin superfamily protein	4	0
BaAP.GP.6HG2258		SHSP domain-containing protein	GO:0006970,GO:0009408	Belongs to the small heat shock protein (HSP20) family	6	0
BaAP.GP.4HG1724		SHSP domain-containing protein	GO:0042542,GO:0043621,GO:0016021,GO:0009408,GO:0051082,GO:0009651,GO:0045471,GO:0046686,GO:0051259,GO:0046685,GO:0046688,GO:0006457	Belongs to the small heat shock protein (HSP20) family	5	0
BaAP.GP.1HG1916		22.3 kDa class VI heat shock protein isoform X2	GO:0005737	Belongs to the small heat shock protein (HSP20) family	4	0
BaAP.GP.3HG0642		Small heat shock protein HSP17.8	GO:0043621,GO:0042542,GO:0005737,GO:0009651,GO:0051082,GO:0009408,GO:0051259,GO:0006457,GO:0071456	Belongs to the small heat shock protein (HSP20) family	4	0
BaAP.GP.6HG2433		SHSP domain-containing protein	GO:0009408,GO:0043621,GO:0051082,GO:0042542,GO:0009651,GO:0051259,GO:0006457	Belongs to the small heat shock protein (HSP20) family	2	0.00017963
BaAP.GP.7HG1075		SHSP domain-containing protein	GO:0006970,GO:0009408	Belongs to the small heat shock protein (HSP20) family	26	0
BaAP.GP.7HG1069		SHSP domain-containing protein	GO:0006970,GO:0009408	Belongs to the small heat shock protein (HSP20) family	24	0
BaAP.GP.7HG1070	+	SHSP domain-containing protein	GO:0006970,GO:0009408	Belongs to the small heat shock protein (HSP20) family	22	0
BaAP.GP.7HG1071	+	SHSP domain-containing protein	GO:0006970,GO:0009408	Belongs to the small heat shock protein (HSP20) family	21	0
BaAP.GP.7HG1076		SHSP domain-containing protein	GO:0006970,GO:0009408	Belongs to the small heat shock protein (HSP20) family	16	0
BaAP.GP.7HG1072		SHSP domain-containing protein	GO:0006970,GO:0009408	Belongs to the small heat shock protein (HSP20) family	14	0
BaAP.GP.7HG2000		HSP20-like chaperones superfamily protein isoform 3	GO:0051879,GO:0051131,GO:0005829,GO:0006457,GO:0005634,GO:0051087	CS domain	8	0
Clade 1.1 genes from RiceAntherNet
BaAP.GP.2HG1813		4-coumarate--CoA ligase-like 1	GO:0016874,GO:0080110,GO:0005783,GO:0046949,GO:0016021,GO:0005515,GO:0001676,GO:0005524	AMP-binding enzyme C-terminal domain	23	0
BaAP.GP.UnG1027	+	4-coumarate--CoA ligase-like 10 (sporopollenin biosynthesis)	GO:0016207	AMP-binding enzyme C-terminal domain	20	0
BaAP.GP.3HG2866		4-coumarate--CoA ligase-like 9 isoform A	GO:0016874,GO:0009851,GO:0042579,GO:0009695,GO:0004321,GO:0016021,GO:0031408,GO:0005524	4-coumarate--CoA ligase-like	15	0
BaAP.GP.1HG1343		4-coumarate--CoA ligase-like 6 isoform A	GO:0016874,GO:0016021,GO:0006744,GO:0042579,GO:0005524	ligase activity	14	0
BaAP.GP.4HG2188		4-coumarate--CoA ligase-like 1	GO:0016874,GO:0016021,GO:0005524	AMP-binding enzyme	2	0
BaAP.GP.UnG0795		rRNA N-glycosidase	GO:0030598,GO:0017148,GO:0016021,GO:0090729,GO:0006952	rRNA N-glycosidase	11	0
BaAP.GP.UnG0798		rRNA N-glycosidase	GO:0030598,GO:0017148,GO:0016021,GO:0090729,GO:0006952	rRNA N-glycosidase	11	0
BaAP.GP.UnG0796		rRNA N-glycosidase	GO:0030598,GO:0017148,GO:0016021,GO:0090729,GO:0006952	rRNA N-glycosidase	8	0
BaAP.GP.3HG3638		rRNA N-glycosidase	GO:0030598,GO:0017148	#N/A	7	0
BaAP.GP.4HG2755		rRNA N-glycosidase	GO:0030598,GO:0017148,GO:0016021,GO:0090729,GO:0006952,GO:0008152	#N/A	6	0
BaAP.GP.3HG3642		rRNA N-glycosidase	GO:0030598,GO:0017148	#N/A	5	0
BaAP.GP.3HG3640		rRNA N-glycosidase	GO:0030598,GO:0017148	#N/A	4	0
BaAP.GP.5HG3495	+	NAD-dependent epimerase/dehydratase	GO:0050662,GO:0005829,GO:0055114,GO:0016616,GO:0005774,GO:0005783,GO:0016021	NAD dependent epimerase/dehydratase family	23	0
BaAP.GP.5HG2074		Epimerase domain-containing protein (Fragment)	GO:0050662,GO:0055114,GO:0003824	NAD dependent epimerase/dehydratase family	15	0
BaAP.GP.UnG0897		NADPH-dependent HC-toxin reductase	GO:0050662,GO:0006694,GO:0003824,GO:0055114	NAD dependent epimerase/dehydratase family	8	0
BaAP.GP.5HG2085		Tetraketide alpha-pyrone reductase 1	GO:0080110,GO:0050662,GO:0005783,GO:0016616,GO:0005634,GO:0005515,GO:0048316,GO:0055114	NAD dependent epimerase/dehydratase family	6	0
BaAP.GP.6HG0115		Chloroplast stem-loop binding protein a, chloroplastic	GO:0050662,GO:0033499,GO:0005829,GO:0010319,GO:0003978,GO:0010287,GO:0009941,GO:0048046,GO:0008266,GO:0009534,GO:0019843,GO:0005515,GO:0032544,GO:0009658,GO:0007623,GO:0045727,GO:0005840,GO:0045893,GO:0016021,GO:0006364	NAD dependent epimerase/dehydratase family	5	0
BaAP.GP.5HG2076		Dihydroflavonol-4-reductase	GO:0050662,GO:0055114,GO:0003824	NAD dependent epimerase/dehydratase family	4	0.0005026
BaAP.GP.4HG2543	+	EF hand family protein, expressed	GO:0005509,GO:0016021,GO:0005886	Eps15 homology domain	27	0
BaAP.GP.3HG0880		Sodium/calcium exchanger family protein / calcium-binding EF hand family protein isoform 1	GO:0005509,GO:0055085,GO:0005623,GO:0015369,GO:0006874,GO:0016021,GO:0009705,GO:0005886,GO:0006816,GO:0006814	Belongs to the Ca(2 ) cation antiporter (CaCA) (TC 2.A.19) family	11	0
BaAP.GP.2HG3079		EF-hand domain-containing protein (Fragment)	GO:0005509,GO:0009536,GO:0055114,GO:0016021	EF hand family protein	4	0
BaAP.GP.3HG1440		Calcium-binding EF hand family protein isoform 1	GO:0005509,GO:0005783,GO:0005794,GO:0016021,GO:0005886	EF-hand domain pair	3	0
BaAP.GP.5HG3367		EF hand family protein, expressed	GO:0005509,GO:0005829	EF-hand domain pair	3	0
Clade 1.2 genes from RiceAntherNet
BaAP.GP.6HG0975		DNA damage-inducible protein 1	GO:0004190,GO:0006508,GO:0005829,GO:0005634,GO:0046686,GO:0031593	Aspartyl protease	18	0
BaAP.GP.4HG0494		LOB domain-containing protein 6	GO:0044212,GO:0055085,GO:0016021,GO:0004088,GO:0022857	Lateral organ boundaries (LOB) domain	3	0
BaAP.GP.7HG3047		thaumatin-like protein isoform X2	GO:0006952,GO:0005576	Thaumatin family	9	0
BaAP.GP.5HG2487		Thaumatin-like protein 1a	GO:0006952,GO:0005576	Thaumatin family	7	0
BaAP.GP.1HG0134		Thaumatin-like protein 1a	GO:0006952,GO:0005576	Thaumatin family	5	0
BaAP.GP.1HG0401		Retrotransposon protein SINE subclass	GO:0004190,GO:0006629,GO:0006508,GO:0030163	Belongs to the peptidase A1 family	4	0
BaAP.GP.2HG1037		Aspartic protease	GO:0004190,GO:0006508,GO:0016021,GO:0030163,GO:0003723	Belongs to the peptidase A1 family	4	0
BaAP.GP.4HG0662		Aspartic proteinase Asp1	GO:0004190,GO:0006508,GO:0030163,GO:0016740	Belongs to the peptidase A1 family	4	0
BaAP.GP.7HG2849		Aspartic proteinase nepenthesin-1	GO:0004190,GO:0006508,GO:0016021	Belongs to the peptidase A1 family	3	0
BaAP.GP.1HG1711		Xyloglucan specific endoglucanase inhibitor	GO:0004190,GO:0006508	Belongs to the peptidase A1 family	2	0.00050633
BaAP.GP.3HG1812		Peptidase A1 domain-containing protein (Fragment)	GO:0004190,GO:0006508,GO:0005576,GO:0009507,GO:0030163,GO:0016021,GO:0010019,GO:0010492,GO:0009744,GO:0007623,GO:0005975	Belongs to the peptidase A1 family	2	0.00034423
BaAP.GP.7HG2654		Retrotransposon protein SINE subclass	GO:0004190,GO:0006629,GO:0006508,GO:0030163	Belongs to the peptidase A1 family	2	0.00017416
BaAP.GP.1HG2758		Aspartic proteinase	GO:0004190,GO:0006629,GO:0005773,GO:0006508,GO:0009506,GO:0099503,GO:0030163,GO:0005829,GO:0005576,GO:0016021	Belongs to the peptidase A1 family	24	0
BaAP.GP.2HG0639		Aspartic proteinase nepenthesin-1	GO:0004190,GO:0006508,GO:0048046,GO:0005618,GO:0030163,GO:0016740,GO:0009627,GO:0043067,GO:0044419	Belongs to the peptidase A1 family	18	0
BaAP.GP.3HG1504		Peptidase A1 domain-containing protein (Fragment)	GO:0004190,GO:0006508,GO:0009505,GO:0009506,GO:0030163,GO:0016021	Belongs to the peptidase A1 family	15	0
BaAP.GP.4HG2393		Peptidase A1 domain-containing protein	GO:0004190,GO:0006508,GO:0048046,GO:0009627,GO:0005618,GO:0016021,GO:0043067,GO:0003677,GO:0044419,GO:0030163	Belongs to the peptidase A1 family	11	0
BaAP.GP.2HG3837		Peptidase A1 domain-containing protein (Fragment)	GO:0004190,GO:0006508,GO:0009505,GO:0005576,GO:0030163,GO:0016021	Belongs to the peptidase A1 family	9	0
BaAP.GP.4HG0622		Aspartic proteinase Asp1	GO:0004190,GO:0006508,GO:0016021,GO:0030163,GO:0016740	Belongs to the peptidase A1 family	9	0
BaAP.GP.3HG0291		Aspartic proteinase nepenthesin-1	GO:0004190,GO:0006508,GO:0005783,GO:0009414,GO:0009737,GO:0016021,GO:0030163,GO:0009627,GO:0044419	Belongs to the peptidase A1 family	5	0
BaAP.GP.7HG2322		GDSL esterase/lipase	GO:0016788,GO:0055114,GO:0016620	GDSL-like Lipase/Acylhydrolase	8	0
BaAP.GP.4HG0940		GDSL esterase/lipase	GO:0016788,GO:0016042,GO:0005576	GDSL-like Lipase/Acylhydrolase family	7	0
BaAP.GP.7HG0643		GDSL esterase/lipase	GO:0016788	GDSL-like Lipase/Acylhydrolase	7	0
BaAP.GP.3HG0867		GDSL esterase/lipase	GO:0016788,GO:0055114,GO:0016021,GO:0052887,GO:0052886	GDSL-like Lipase/Acylhydrolase	4	0
BaAP.GP.3HG1545		GDSL esterase/lipase	GO:0016788,GO:0006629	GDSL-like Lipase/Acylhydrolase	3	0.00017778
BaAP.GP.6HG1195		GDSL esterase/lipase	GO:0016788,GO:0055114,GO:0016620	GDSL-like Lipase/Acylhydrolase	3	0.00017376
BaAP.GP.6HG1759		GDSL esterase/lipase	GO:0016788,GO:0006629,GO:0055114,GO:0004560,GO:0052887,GO:0052886	GDSL-like Lipase/Acylhydrolase	2	0
BaAP.GP.7HG3671		GDSL esterase/lipase	GO:0016788,GO:0006629,GO:0016021,GO:0004560,GO:0055114,GO:0052887,GO:0052886	0	1	0
BaAP.GP.7HG0005		GDSL esterase/lipase	GO:0016788,GO:0016042,GO:0005576,GO:0016021,GO:0052887,GO:0052886,GO:0055114	GDSL-like Lipase/Acylhydrolase	14	0
BaAP.GP.5HG3424		3-oxoacyl-[acyl-carrier-protein] reductase	GO:0004316,GO:0006633,GO:0009507,GO:0102132,GO:0102131,GO:0051287,GO:0009526,GO:0009532,GO:0055114,GO:0016021,GO:0005507,GO:0050661	KR domain	5	0
BaAP.GP.7HG1564		3-oxoacyl-[acyl-carrier-protein] reductase FabG	GO:0016491,GO:0055114,GO:0004312	Belongs to the short-chain dehydrogenases reductases (SDR) family	2	0.0056693
BaAP.GP.4HG0238		Chemocyanin	GO:0009055,GO:0022900,GO:0046658,GO:0046872	Plastocyanin-like domain	5	0
BaAP.GP.4HG1779		Chemocyanin	GO:0009055,GO:0022900,GO:0046658,GO:0046872	Plastocyanin-like domain	1	0
BaAP.GP.5HG2487		Thaumatin-like protein 1a	GO:0006952,GO:0005576	Thaumatin family	7	0
BaAP.GP.1HG0134		Thaumatin-like protein 1a	GO:0006952,GO:0005576	Thaumatin family	5	0
BaAP.GP.2HG1054		Interferon-related developmental regulator family protein / IFRD protein family	GO:0016021	Interferon-related developmental regulator (IFRD)	6	0
BaAP.GP.UnG0089		S-phase kinase-associated protein 1	GO:0097602,GO:0006511,GO:0005634,GO:0061630,GO:0005737,GO:0016301,GO:0010498,GO:0016567,GO:0016310,GO:0016032	Belongs to the SKP1 family	15	0
BaAP.GP.5HG2463		E3 ubiquitin ligase SCF complex subunit SKP1/ASK1 family protein	GO:0006511,GO:0016874,GO:0016021	Belongs to the SKP1 family	12	0
BaAP.GP.7HG0020		Putative hect E3 ubiquitin ligase	GO:0006511,GO:0097602,GO:0005634,GO:0016874,GO:0061630,GO:0005737,GO:0010498,GO:0016567	Belongs to the SKP1 family	12	0
BaAP.GP.4HG0948		Transcription elongation factor B polypeptide 1	GO:0006511,GO:0003746,GO:0070449,GO:0006414,GO:0005829,GO:0016021,GO:0032968	Belongs to the SKP1 family	5	0
BaAP.GP.UnG0757		Skp1 family, dimerisation domain containing protein, expressed	GO:0006511,GO:0097602,GO:0005634,GO:0061630,GO:0005737,GO:0016021,GO:0004190,GO:0010498,GO:0016567	Belongs to the SKP1 family	2	0.00017612
BaAP.GP.5HG3836		Cinnamoyl CoA reductase-like 2a	GO:0050662,GO:0006694,GO:0003854,GO:0055114	Male sterility protein	17	0
BaAP.GP.5HG1820		PDZ domain-containing protein	GO:0004252,GO:0006508	serine-type endopeptidase activity	4	0
BaAP.GP.5HG1821		PDZ domain-containing protein	GO:0004252,GO:0006508	serine-type endopeptidase activity	3	0.0019627
BaAP.GP.5HG0434		PDZ domain-containing protein	GO:0004252,GO:0006508	serine-type endopeptidase activity	22	0
BaAP.GP.5HG0433		PDZ domain-containing protein	GO:0004252,GO:0006508	serine-type endopeptidase activity	16	0
BaAP.GP.5HG0796		RING-type E3 ubiquitin transferase	GO:0004842,GO:0016567,GO:0016021,GO:0004674,GO:0016874,GO:0016746,GO:0006468	RING-type E3 ubiquitin transferase	2	0.0034014
BaAP.GP.3HG3664		RING-type E3 ubiquitin transferase	GO:0004842,GO:0016567,GO:0005634,GO:0005737,GO:0016874,GO:0046873,GO:0016021,GO:0016746,GO:0030001	RING-type E3 ubiquitin transferase	15	0

## Sheet: Key
Key explaining the meaning of column headers in supplementary table 6
Name	Description
BaAP	Barley Anther Proteome identifier
DAP	Differentially Abundant Protein (proteins identified as DAPs are marked with ‘+’)
PANNZER annotation	protein functional description predicted by PANNZER2 (Protein ANNotation with Z-scoRE)
PANNZER_GO	Gene Ontology (GO) annotations predicted by PANNZER2
eggNOG_Description	protein functional description predicted by eggNOG 5.0
Peptides	The total number of peptide sequences associated with the protein group (i.e. for all the proteins in the group).
Q-value	the ratio of reverse to forward protein groups generated by MaxQuant software
