# Supplementary material for: The proteome of developing barley anthers during meiotic prophase I
Source: J Exp Bot. 2021 Nov 10;73(5):1464–82. doi: 10.1093/jxb/erab494 (PMC8890616; doi:10.1093/jxb/erab494)
Supplement: erab494_suppl_Supplementary_Table_S7 [file erab494_suppl_supplementary_table_s7.xlsx]

## Sheet: BaAP R and K methylation
BaAP	Positions within proteins	PANNZER	Localization prob	PEP	Score	Delta score	Score for localization	Number of Methyl (KR)	Amino acid	Position in peptide	Charge	Mass error [ppm]
BaAP.GP.1HG0449	11	BRCT domain-containing DNA repair protein	1	0.00914716	54.608	36.296	54.608	2	K	11	2	0.13799
BaAP.GP.1HG1359	20	Ribosome quality control complex subunit 2	1	0.00557011	52.79	20.781	41.54	3	K	12	2	-1.6924
BaAP.GP.1HG1441	34	NADH dehydrogenase [ubiquinone] 1 beta subcomplex subunit 8 mitochondrial	1	0.00625271	50.292	15.538	50.292	3	K	8	2	-3.9927
BaAP.GP.1HG0997	142	Malate dehydrogenase	1	5.02571e-05	103.88	73.549	103.88	1	K	15	2	0.12869
BaAP.GP.1HG1896	213;141	Usp domain-containing protein (Fragment)	1	6.85713e-05	148.48	115.95	82.529	1;2	K	1	3	-0.41727
BaAP.GP.1HG1896	214;142	Usp domain-containing protein (Fragment)	1	6.85713e-05	148.48	115.95	82.529	1;2	R	2	3	-0.41727
BaAP.GP.1HG1987	51;22	Tubulin beta chain	1	0.000719022	68.944	56.104	68.944	1	K	17	3	-0.18792
BaAP.GP.1HG2081	20;23	#N/A	1	0.0129955	59.245	35.09	59.245	3	K	2	2	2.6662
BaAP.GP.1HG2139	518;482;480;529	Heat shock cognate 70 kDa protein 4	1	1.36263e-06	175.91	86.965	50.452	1	R	11	3	0.063394
BaAP.GP.1HG2139	117;81;128	Heat shock cognate 70 kDa protein 4	1	0.0118597	46.408	17.452	46.408	2	K	15	3	0.53486
BaAP.GP.1HG2190	171	BAHD acyltransferase DCR	1	0.000849169	47.392	41.23	47.392	3	K	16	5	1.1954
BaAP.GP.1HG2190	168	BAHD acyltransferase DCR	1	0.000849169	47.392	41.23	47.392	3	R	13	5	1.1954
BaAP.GP.1HG2190	179	BAHD acyltransferase DCR	1	0.000849169	47.392	41.23	47.392	3	R	24	5	1.1954
BaAP.GP.1HG2375	728	Coilin	1	0.00704532	87.18	79.269	87.18	2	K	14	3	-0.35361
BaAP.GP.1HG2489	185	RGG repeats nuclear RNA binding protein A	1	9.22509e-15	122.8	110.86	122.8	1	R	5	4	-0.61306
BaAP.GP.1HG2590	260	Guanine nucleotide-binding protein subunit beta-like protein A	1	0.000135226	63.491	50.171	40.625	1	K	27	3	-2.2577
BaAP.GP.1HG2596	256;255	ATP synthase subunit beta	1	0.000510081	108.67	62.061	108.67	1	K	13	2	0.15364
BaAP.GP.1HG2621	6	Serine/threonine protein phosphatase 2A regulatory subunit	1	0.00939756	55.441	27.223	50.966	2	K	5	2	-3.7044
BaAP.GP.1HG2621	9	Serine/threonine protein phosphatase 2A regulatory subunit	1	0.00939756	55.441	27.223	50.966	2	K	8	2	-3.7044
BaAP.GP.1HG2757	98	NADH-ubiquinone reductase complex 1 MLRQ subunit	1	0.00128065	80.245	67.976	78.692	1;2	R	12	3	0.83531
BaAP.GP.1HG2757	99	NADH-ubiquinone reductase complex 1 MLRQ subunit	1	0.000866609	94.767	94.767	78.692	1;2	R	13	3	0.83531
BaAP.GP.1HG2808	143;164	GTP-binding nuclear protein Ran-2	1	0.00227235	118.18	98.862	118.18	1	K	13	2	0.14339
BaAP.GP.1HG2849	552	J domain-containing protein	1	0.00893378	54.982	12.646	43.308	2;3	K	10	2	0.32879
BaAP.GP.1HG2849	554	J domain-containing protein	1	0.00893378	54.982	12.646	43.308	2;3	K	12	2	0.32879
BaAP.GP.1HG2849	556	J domain-containing protein	1	0.00893378	54.982	12.646	43.308	2;3	K	14	2	0.32879
BaAP.GP.1HG1228	250	Small G protein signaling modulator 1	1	0.0205202	45.864	45.864	45.864	2	K	2	3	0.20346
BaAP.GP.1HG1228	264	Small G protein signaling modulator 1	1	0.0205202	45.864	45.864	45.864	2	K	16	3	0.20346
BaAP.GP.1HG1269	281;290	Basic-leucine zipper (bZIP) transcription factor family protein	1	0.00351853	63.486	25.193	63.486	2	K	10	2	-2.1778
BaAP.GP.1HG1269	282;291	BZIP transcription factor	1	0.00351853	63.486	25.193	63.486	2	R	11	2	-2.1778
BaAP.GP.2HG0235	1534	Acetyl-coenzyme A carboxylase1	1	8.70189e-07	100.45	85.261	76.151	1	R	17	3	0.12249
BaAP.GP.2HG0261	55;50;50	40S ribosomal protein S6	1	3.14257e-21	200.6	146.64	200.6	1	K	12	2	-2.0626
BaAP.GP.2HG0356	87;38;43	Elongation factor 1-alpha	1	1.44679e-49	226.29	156.62	78.373	2	K	15	3	0.37079
BaAP.GP.2HG0356	33;34;51;62;51	Elongation factor 1-alpha	1	0.00379155	67.605	57.647	41.554	3	K	10	5	0.058618
BaAP.GP.2HG0356	39;40;57;68;57	Elongation factor 1-alpha	1	0.00379155	67.605	57.647	41.554	3	K	16	5	0.058618
BaAP.GP.2HG0356	82;33;38	Elongation factor 1-alpha	1	1.44679e-49	226.29	156.62	78.373	1;2	K	10	3	0.37079
BaAP.GP.2HG0356	47;48;65;76;65	Elongation factor 1-alpha	1	1.72954e-48	248.88	181.71	201.46	1;2	K	3	3	-0.25698
BaAP.GP.2HG0356	183;44;184;201;212;26;257;201	Elongation factor 1-alpha	1	4.89402e-24	155.05	142.37	155.05	1;2	K	1	4	0.82207
BaAP.GP.2HG0356	190;51;191;208;219;33;264;208	Elongation factor 1-alpha	1	4.89402e-24	155.05	142.37	155.05	1;2	K	8	4	0.82207
BaAP.GP.2HG0356	58;9;59;76;87;132;76;14	Elongation factor 1-alpha	1	0.00307346	122.18	91.306	113.63	1;2	K	4	2	-0.082032
BaAP.GP.2HG0356	230;91;231;248;259;73;248	Elongation factor 1-alpha	1	1.31494e-50	205.18	37.904	101.67	2;3	K	15	5	-0.25364
BaAP.GP.2HG0356	235;96;236;253;264;78;253	Elongation factor 1-alpha	1	1.31494e-50	205.18	37.904	101.67	2;3	K	20	5	-0.25364
BaAP.GP.2HG0571	352	S-adenosylmethionine-dependent methyltransferase, putative	1	0.00298977	60.563	50.908	60.563	2	K	12	2	3.7507
BaAP.GP.2HG0571	353	S-adenosylmethionine-dependent methyltransferase, putative	1	0.00298977	60.563	50.908	60.563	2	R	13	2	3.7507
BaAP.GP.2HG1078	7	Heterogeneous nuclear ribonucleoprotein 1	1	0.0232302	48.504	10.945	48.504	2	K	7	2	-0.56829
BaAP.GP.2HG1244	377	Lysine-specific demethylase JMJ25	1	0.00487825	118.48	85.258	118.48	1	K	2	2	-0.4531
BaAP.GP.2HG1251	1609	Eukaryotic translation initiation factor 4G	1	0.00410402	73.983	55.151	73.983	1	R	17	3	0.24895
BaAP.GP.2HG2120	59	Two-component response regulator ORR1	1	0.0225982	48.283	7.254	48.283		K	12	2	0.16384
BaAP.GP.2HG2827	153	Argonaute HvAGO1b	1	0.00205198	75.239	58.359	74.12	1	R	5	3	1.9785
BaAP.GP.2HG2864	21	#N/A	1	0.00987583	40.113	19.273	40.113	1	K	20	2	0.92228
BaAP.GP.2HG2980	112;109	Ribosomal protein S11-beta	1	0.00988902	62.823	24.031	52.579	1	K	10	3	-0.032434
BaAP.GP.2HG3027	931	26S proteasome non-ATPase regulatory subunit 1 homolog	1	1.4175e-07	134.82	116.46	134.82	1	K	2	3	0.14208
BaAP.GP.2HG3137	426	Aminomethyltransferase	1	0.0146298	98.458	31.659	98.458	2	K	3	2	1.3327
BaAP.GP.2HG3726	821	Histidine kinase-like ATPase, ATP-binding domain-containing protein	1	0.00121915	61.732	37.541	43.297	1	K	18	3	0.16906
BaAP.GP.3HG0440	333	Protein CHROMATIN REMODELING like	1	0.0210938	55.676	16.884	55.676		K	10	2	2.5962
BaAP.GP.3HG0452	34	serine/threonine-protein kinase fray2 isoform X3	1	0.0141591	118.28	56.316	118.28	1	K	2	2	0.2447
BaAP.GP.3HG0532	203	NAB domain-containing protein	1	0.017529	50.878	9.891	50.878	2	K	7	2	-2.0863
BaAP.GP.3HG0561	541	Transcription initiation factor TFIID subunit 15b like	1	4.24498e-05	90.714	71.885	57.482	2	R	10	4	-0.33647
BaAP.GP.3HG0561	551	Transcription initiation factor TFIID subunit 15b like	1	4.24498e-05	90.714	71.885	57.482	2	R	20	4	-0.33647
BaAP.GP.3HG0920	271;297;182	Cell division control protein 48	1	0.0248831	99.688	11.881	99.688	1	K	12	2	-3.1673
BaAP.GP.3HG1107	426	Importin subunit alpha	1	3.35462e-30	168.32	10.808	73.11	1	K	19	3	-0.24268
BaAP.GP.3HG1294	216	#N/A	1	0.0261437	48.112	18.379	48.112	2	K	9	3	2.247
BaAP.GP.3HG1294	223	#N/A	1	0.0261437	48.112	18.379	48.112	2	K	16	3	2.247
BaAP.GP.3HG1841	512	ATP synthase subunit beta	1	2.50032e-77	208.46	208.46	42.325	1;2	K	18	4	-0.25449
BaAP.GP.3HG1841	517	ATP synthase subunit beta	1	9.12813e-05	70.352	70.352	42.325	1;2	K	23	4	-0.25449
BaAP.GP.3HG1847	177	Heterotrimeric guanine nucleotide-binding protein subunit beta	1	0.000414275	100.67	88.611	100.67	1	R	21	3	-1.1827
BaAP.GP.3HG1935	414	Chloride channel protein CLC-e	1	0.0178992	50.563	23.833	43.382	1;2	K	5	4	-0.09459
BaAP.GP.3HG1986	70	Pentatricopeptide repeat-containing protein mitochondrial	1	0.00194376	57.348	16.065	49.5	3	R	8	2	-1.499
BaAP.GP.3HG1986	71	Pentatricopeptide repeat-containing protein mitochondrial	1	0.00194376	57.348	16.065	49.5	3	R	9	2	-1.499
BaAP.GP.3HG1986	78	Pentatricopeptide repeat-containing protein mitochondrial	1	0.00194376	57.348	16.065	49.5	3	R	16	2	-1.499
BaAP.GP.3HG1474	351	DUF630 domain-containing protein	1	0.00246749	54.598	26.747	54.598	3	K	4	4	2.8106
BaAP.GP.3HG1474	358	DUF630 domain-containing protein	1	0.00246749	54.598	26.747	54.598	3	K	11	4	2.8106
BaAP.GP.3HG1474	364	DUF630 domain-containing protein	1	0.00246749	54.598	26.747	54.598	3	K	17	4	2.8106
BaAP.GP.3HG2208	519;517	Heat shock protein, mitochondrial	1	1.43064e-12	175.86	175.86	58.487	1	R	15	3	0.0046743
BaAP.GP.3HG2648	117	Ribosomal protein (Fragment)	1	1.17487e-08	158.4	141.87	71.548	2	K	12	3	-0.2841
BaAP.GP.3HG2648	118	Ribosomal protein (Fragment)	1	1.17487e-08	158.4	141.87	71.548	2	K	13	3	-0.2841
BaAP.GP.3HG2758	246	Thaumatin	1	7.52762e-07	98.121	94.965	98.121	1	R	24	4	0.031034
BaAP.GP.3HG1561	303	Pentatricopeptide repeat-containing protein, mitochondrial	1	0.0125227	45.161	11.932	45.161	2	K	13	2	-2.5232
BaAP.GP.3HG3543	1146	NUC173 domain-containing protein (Fragment)	1	0.00261536	54.234	36.096	54.234	2	R	13	3	-0.20838
BaAP.GP.3HG3543	1149	NUC173 domain-containing protein (Fragment)	1	0.00261536	54.234	36.096	54.234	2	R	16	3	-0.20838
BaAP.GP.3HG3590	224	40S ribosomal protein S10	1	1.02401e-06	99.407	91.603	54.223	2	R	6	3	-0.33721
BaAP.GP.3HG3590	228	40S ribosomal protein S10	1	1.02401e-06	99.407	91.603	54.223	2	R	10	3	-0.33721
BaAP.GP.3HG1713	113	Sphinganine C(4)-monooxygenase 1	1	0.0193247	57.836	12.403	57.836	1	K	12	3	0.4599
BaAP.GP.4HG0289	329;328;328;329;378;363	Actin-1 isoform A	1	0.000358871	121.73	20.089	98.055	1	K	11	2	0.58904
BaAP.GP.4HG0861	2	TNase-like domain-containing protein (Fragment)	1	0.0207695	70.525	25.19	70.525	1	K	1	2	-0.92786
BaAP.GP.4HG0089	141;113	Glycine-rich RNA-binding protein GRP1A	1	1.53123e-63	180.9	172.69	180.9	2	R	28	3	0.20262
BaAP.GP.4HG0089	131;103	Glycine-rich RNA-binding protein GRP1A	1	1.53123e-63	180.9	172.69	180.9	1;2	R	18	3	0.20262
BaAP.GP.4HG1661	69	THO complex subunit 4	1	1.87672e-06	103.02	79.884	103.02	1	R	1	3	-0.26
BaAP.GP.4HG1668	414	Heat shock cognate 70	1	0.00237515	78.234	50.899	78.234	1	R	17	3	0.22998
BaAP.GP.4HG2058	524	Nucleotidyl transferase domain	1	0.0140681	61.48	10.269	48.568	2;3	K	9	2	-0.35284
BaAP.GP.4HG2070	134	alpha-L-fucosidase 2-like isoform X1	1	0.0157798	58.676	29.377	58.676		K	14	2	-1.1981
BaAP.GP.4HG2133	79	Homeobox-leucine zipper protein like	1	0.0201425	46.891	9.7795	46.891		K	7	2	-1.1212
BaAP.GP.4HG2816	173	#N/A	1	0.00260249	47.808	33.646	47.808	1	K	23	4	0.46788
BaAP.GP.4HG1315	57	#N/A	1	0.0171602	47.067	47.067	47.067		K	5	2	-0.5965
BaAP.GP.4HG1315	59	#N/A	1	0.0171602	47.067	47.067	47.067		K	7	2	-0.5965
BaAP.GP.4HG1315	61	#N/A	1	0.0171602	47.067	47.067	47.067		K	9	2	-0.5965
BaAP.GP.4HG1392	90	Mitochondrial import receptor subunit TOM40-1, N-terminally processed like	1	0.0212693	45.137	23.051	45.137	2	K	5	3	3.4758
BaAP.GP.4HG1392	95	Mitochondrial import receptor subunit TOM40-1, N-terminally processed like	1	0.0212693	45.137	23.051	45.137	2	K	10	3	3.4758
BaAP.GP.4HG1417	120;146;156;159	Auxin-regulated calmodulin	1	3.26341e-59	157.88	157.88	109.5	1;2	K	9	4	0.40004
BaAP.GP.5HG0473	634	tRNA-binding domain-containing protein (Fragment)	1	0.00122347	150.09	56.944	147.63	1	K	3	2	-0.099602
BaAP.GP.5HG0473	761	tRNA-binding domain-containing protein (Fragment)	1	0.000510691	87.083	80.354	87.083	1	K	15	3	0.75713
BaAP.GP.5HG0478	593	BTB/POZ domain-containing protein NPY2	1	0.00649502	91.26	45.244	72.021	2	K	8	2	-3.3011
BaAP.GP.5HG0881	451	Viral A-type inclusion protein repeat containing protein, expressed	1	0.0107534	60.76	10.633	60.76	1	K	8	1	0.36427
BaAP.GP.5HG0120	241	Nucleolar complex protein 2	1	0.00954769	63.184	34.228	63.184	1	K	14	2	1.6999
BaAP.GP.5HG2073	615	Heat shock protein, mitochondrial	1	6.15353e-05	110.84	83.357	97.779	1	R	15	2	0.21034
BaAP.GP.5HG1129	5	Harpin-induced protein 1 containing protein, expressed	1	0.00513563	42.209	21.256	42.209	3	K	5	2	-1.607
BaAP.GP.5HG2240	502	Luminal-binding protein 5	1	1.36263e-06	175.91	86.965	50.452	1	R	11	3	0.063394
BaAP.GP.5HG1194	916;921	Clathrin heavy chain	1	0.00359196	103.34	83.038	103.34	1	K	14	2	-1.6831
BaAP.GP.5HG1194	282;287	Clathrin heavy chain	1	0.00924191	79.795	61.527	79.795	1	K	16	2	2.4033
BaAP.GP.5HG2798	434	NAB domain-containing protein	1	0.0225452	41.448	12.49	41.448	3	K	7	2	-3.9976
BaAP.GP.5HG2798	439	NAB domain-containing protein	1	0.0225452	41.448	12.49	41.448	3	K	12	2	-3.9976
BaAP.GP.5HG2798	440	NAB domain-containing protein	1	0.0225452	41.448	12.49	41.448	3	K	13	2	-3.9976
BaAP.GP.5HG2811	3	Lipoxygenase	1	0.0109009	74.255	11.791	74.255	2	K	2	2	-0.63469
BaAP.GP.5HG3066	363;380;391;205	Elongation factor 1-alpha	1	2.17386e-49	146.58	48.774	146.58	1	K	36	5	-0.8438
BaAP.GP.5HG3066	88;105;116;161;105	Elongation factor 1-alpha	1	1.44679e-49	226.29	156.62	78.373	2	K	15	3	0.37079
BaAP.GP.5HG3066	40;41;58;69;58	Elongation factor 1-alpha	1	0.00379155	67.605	57.647	41.554	3	R	17	5	0.058618
BaAP.GP.5HG3066	83;100;111;156;100	Elongation factor 1-alpha	1	1.44679e-49	226.29	156.62	78.373	1;2	K	10	3	0.37079
BaAP.GP.5HG3066	231;92;232;249;260;74;249	Elongation factor 1-alpha	1	1.31494e-50	205.18	37.904	101.67	2;3	R	16	5	-0.25364
BaAP.GP.5HG3131	342	Amine oxidase, putative, expressed	1	0.0101304	66.682	18.178	66.682	2	K	9	2	1.1086
BaAP.GP.5HG3141	72	zinc finger CCCH domain-containing protein 5	1	0.00273251	53.136	26.845	48.527	2	R	15	3	-0.96164
BaAP.GP.5HG3141	71	zinc finger CCCH domain-containing protein 5	1	0.00273251	59.426	13.453	48.527	1;2	R	14	3	-0.96164
BaAP.GP.5HG3274	225	rRNA N-glycosidase	1	0.00692984	61.353	11.07	61.353	3	K	10	2	-3.627
BaAP.GP.5HG3274	230	rRNA N-glycosidase	1	0.00692984	61.353	11.07	61.353	3	K	15	2	-3.627
BaAP.GP.5HG3384	148	#N/A	1	0.0111222	56.258	11.177	56.258	1	K	12	2	0.22218
BaAP.GP.5HG1345	113	Phosphoglycolate phosphatase	1	0.000549421	56.529	36.553	56.529	1	K	23	3	-1.1891
BaAP.GP.5HG3643	445;445;445;445	Tr-type G domain-containing protein	1	9.67875e-07	86.006	78.646	86.006	1	K	1	3	-0.036315
BaAP.GP.5HG3643	678;679;679;679	Tr-type G domain-containing protein	1	5.13591e-26	107.75	107.75	107.75	2	K	21	3	-4.2362
BaAP.GP.5HG3643	688;689;689;689	Tr-type G domain-containing protein	1	5.13591e-26	107.75	107.75	107.75	2	R	31	3	-4.2362
BaAP.GP.5HG3643	427;427;427;427	Tr-type G domain-containing protein	1	0.000155014	146.81	146.81	40.002	1;2	K	11	2	0.14428
BaAP.GP.5HG3643	428;428;428;428	Tr-type G domain-containing protein	1	0.000155014	125.31	125.31	40.002	1;2	K	12	2	0.14428
BaAP.GP.6HG0293	597	Acyl-activating enzyme 1, peroxisomal like	1	0.0138764	66.994	41.995	66.994		K	8	1	-0.27457
BaAP.GP.6HG0816	7	Ankyrin repeat-containing protein-like	1	0.0225639	51.995	24.253	51.995	3	K	7	2	-3.5066
BaAP.GP.6HG0816	11	Ankyrin repeat-containing protein-like	1	0.0225639	51.995	24.253	51.995	3	K	11	2	-3.5066
BaAP.GP.6HG0867	301;302;48	Ubiquitin receptor RAD23b like	1	3.07286e-06	92.426	85.551	92.426	2	K	19	4	-0.39884
BaAP.GP.6HG0867	308;309;55	Ubiquitin receptor RAD23b like	1	3.07286e-06	92.426	85.551	92.426	2	R	26	4	-0.39884
BaAP.GP.6HG0942	311;368	Glyceraldehyde-3-phosphate dehydrogenase	1	0.000357741	138.94	101.74	138.94	1	R	14	2	-0.17874
BaAP.GP.6HG1038	179	Peroxiredoxin-2E, chloroplastic	1	1.52307e-07	110.86	75.12	49.595	1	K	17	3	-0.33425
BaAP.GP.6HG1169	349	Heterogeneous nuclear ribonucleoprotein 1	1	0.000780181	122.45	110.47	122.45	1	R	17	2	-0.17681
BaAP.GP.6HG0184	104	F-box/kelch-repeat protein SKIP4	1	0.0217225	46.462	17.829	46.462		K	3	2	-0.89164
BaAP.GP.6HG1643	558	HOP2	1	5.22867e-16	150.23	78.356	150.23	1	K	3	3	0.42588
BaAP.GP.6HG1828	339	Calcium-dependent protein kinase	1	0.00124105	90.653	69.7	90.653	1	K	18	2	-0.60223
BaAP.GP.6HG1888	171;169	60S ribosomal protein L12	1	0.000907313	109.24	66.9	109.24	1	K	16	2	-2.0612
BaAP.GP.6HG2184	95	Dynein heavy chain, cytoplasmic (Fragment)	1	0.0163034	62.823	29.062	62.823	2	K	5	2	-0.68531
BaAP.GP.6HG2184	104	Dynein heavy chain, cytoplasmic (Fragment)	1	0.0163034	62.823	29.062	62.823	2	K	14	2	-0.68531
BaAP.GP.6HG2398	444;518;485	Non-cell-autonomous heat shock cognate protein 70	1	1.36263e-06	175.91	86.965	50.452	1	R	11	3	0.063394
BaAP.GP.6HG2612	367	Pentatricopeptide repeat	1	0.0246401	46.606	46.606	46.606	2	K	13	2	-0.97919
BaAP.GP.6HG1424	199	Glyceraldehyde-3-phosphate dehydrogenase	1	0.00213669	94.688	65.36	94.688	1	K	21	2	-0.079304
BaAP.GP.6HG2777	543	Aconitate hydratase, cytoplasmic	1	0.0258483	58.21	46.045	58.21	1	K	21	2	-2.0865
BaAP.GP.7HG0197	84	Argonaute HvAGO1e	1	0.00177534	76.378	59.453	76.378	1	R	5	3	-0.71765
BaAP.GP.7HG0233	588	WPP domain-interacting tail-anchored protein 1	1	0.0138916	49.298	29.174	49.298	1	K	15	3	0.44919
BaAP.GP.7HG0346	25;33;33;54;64;4;118	Histone	1	0.000197886	164.66	87.606	164.66	1	K	1	2	0.35221
BaAP.GP.7HG0346	34;42;42;63;73;13;127	Histone	1	0.00190419	120.06	76.754	58.674	1;2;3	K	9	3	-0.35469
BaAP.GP.7HG0346	35;43;43;64;74;14;128	Histone	1	0.00293193	87.001	52.615	58.674	2;3	K	10	3	-0.35469
BaAP.GP.7HG0662	36;44;56;59;56;84;121;45;48;95;60;113;40;74;117;114;108;103;102;74;73;40;60;59;56;54;52;52;51;117	Histone domain-containing protein	1	1.70873e-09	175.41	86.364	175.41	1	K	1	2	0.41181
BaAP.GP.7HG0662	45;53;65;68;65;93;130;54;57;104;69;122;49;83;126;123;117;112;111;83;82;49;69;68;65;63;61;61;60;126	Histone domain-containing protein	1	0.00476288	72.958	47.019	56.205	3	K	9	3	0.13185
BaAP.GP.7HG0662	46;54;66;69;66;94;131;55;58;105;70;123;50;84;127;124;118;113;112;84;83;50;70;69;66;64;62;62;61;127	Histone domain-containing protein	1	0.00476288	72.958	47.019	56.205	3	K	10	3	0.13185
BaAP.GP.7HG0118	1788	Callose synthase 10	1	0.00287311	48.288	32.992	47.204	1	R	20	3	0.56198
BaAP.GP.7HG0981	362	Hydroxyproline-rich glycoprotein-like	1	0.00304278	90.653	74.4	78.692	1	K	15	2	3.6506
BaAP.GP.7HG1156	184	probable fructokinase-6, chloroplastic	1	6.54862e-06	152.81	7.4731	127.4	1	R	15	2	0.37764
BaAP.GP.7HG1425	11	F-box domain containing protein, expressed	1	0.00273985	61.398	32.701	54.416	2	R	11	2	0.40531
BaAP.GP.7HG1425	12	F-box domain containing protein, expressed	1	0.00273985	61.398	32.701	54.416	2	R	12	2	0.40531
BaAP.GP.7HG1465	517	Terpene cyclase/mutase family member	1	0.0153984	61.161	16.736	61.161		K	13	2	1.4319
BaAP.GP.7HG1475	115	FKBP12-interacting protein of 37 kDa (FIP37)	1	0.00609098	55.718	36.06	55.718	2	K	16	2	-0.39541
BaAP.GP.7HG1475	116	FKBP12-interacting protein of 37 kDa (FIP37)	1	0.00609098	55.718	36.06	55.718	2	K	17	2	-0.39541
BaAP.GP.7HG1835	180;108	Ribosomal protein (Fragment)	1	1.79467e-39	172.17	7.3621	172.17	1	K	16	2	-1.0388
BaAP.GP.7HG1835	94;22	Ribosomal protein (Fragment)	1	0.000181462	92.856	80.296	52.265	2	K	12	3	-0.94322
BaAP.GP.7HG1835	95;23	Ribosomal protein (Fragment)	1	0.000181462	92.856	80.296	52.265	2	K	13	3	-0.94322
BaAP.GP.7HG0182	543;499	RuBisCO large subunit-binding protein subunit beta, chloroplastic	1	0.000931061	83.617	64.801	83.617		R	17	2	1.6665
BaAP.GP.7HG2307	280	DEAD-box ATP-dependent RNA helicase	1	8.50212e-05	85.77	85.77	85.77	2	R	17	3	-0.11326
BaAP.GP.7HG2307	278	DEAD-box ATP-dependent RNA helicase	1	8.50212e-05	85.77	85.77	85.77	1;2	R	15	3	-0.11326
BaAP.GP.7HG2028	220	stomatin-like protein 2, mitochondrial	1	0.0201859	102.06	46.512	102.06	1	K	12	2	0.095077
BaAP.GP.7HG3209	86;88;88;152	60S ribosomal protein L44	1	1.06551e-18	182.41	131.62	182.41	1	K	9	2	-0.2495
BaAP.GP.7HG3290	119;60;41;46	Tubulin beta chain	1	0.000306071	76.358	65.542	60.918	1	K	17	3	-0.17142
BaAP.GP.UnG0339	69	#N/A	1	0.00142927	80.165	36.919	80.165	2	R	10	2	3.1254
BaAP.GP.UnG0339	70	#N/A	1	0.00142927	80.165	36.919	80.165	2	R	11	2	3.1254
BaAP.GP.UnG0055	153	#N/A	1	4.98249e-06	138.94	100.3	59.185	2	K	12	3	-0.065141
BaAP.GP.UnG0055	154	#N/A	1	4.98249e-06	138.94	100.3	59.185	2	K	13	3	-0.065141
BaAP.GP.UnG0772	90;61;158;85	Tubulin beta chain	1	4.67165e-05	163.91	144.56	135.55	1	R	12	2	0.37437
BaAP.GP.UnG0819	811	Mannosyl-oligosaccharide glucosidase	1	0.00882923	52.716	15.158	49.813	2	K	11	2	0.65041
BaAP.GP.UnG0824	541	RCC2	1	1.52065e-06	110.14	89.526	110.14	2	K	14	3	-0.13883
BaAP.GP.UnG0824	538	RCC2	1	1.52065e-06	110.14	89.526	110.14	2	R	11	3	-0.13883
BaAP.GP.UnG1079	61	Glutathione S-transferase	1	0.0170917	50.108	21.381	50.108	2	K	10	2	-4.1024
BaAP.GP.UnG0151	61;73	Bifunctional enolase 2/transcriptional activator (Fragment)	1	8.41427e-29	181.98	177.83	181.98	1	R	18	2	-0.45556
BaAP.GP.UnG0151	128;140	Bifunctional enolase 2/transcriptional activator (Fragment)	1	0.000100341	63.376	52.669	63.376	2	K	20	3	0.60611
BaAP.GP.UnG0151	135;147	Bifunctional enolase 2/transcriptional activator (Fragment)	1	0.000100341	63.376	52.669	63.376	2	K	27	3	0.60611
BaAP.GP.1HG1123	64	PsbB mRNA maturation factor Mbb1, chloroplastic	0.999999	2.23285e-06	86.551	79.888	86.551	2	R	18	4	-0.38838
BaAP.GP.1HG1123	72	PsbB mRNA maturation factor Mbb1, chloroplastic	0.999999	2.23285e-06	86.551	79.888	86.551	2	R	26	4	-0.38838
BaAP.GP.1HG2650	149;143	Histone domain-containing protein	0.999999	0.00221467	131.06	10.943	131.06	1	R	10	2	0.62953
BaAP.GP.2HG2827	171	Argonaute HvAGO1b	0.999999	0.0027942	72.184	58.352	72.184	1	R	5	3	0.19731
BaAP.GP.6HG0344	112	Glycine-rich protein 2	0.999999	0.000828201	97.797	72.944	84.759	1	R	6	3	-0.43273
BaAP.GP.6HG1888	92;90	60S ribosomal protein L12	0.999999	0.000107049	178.99	94.247	178.99	1	R	6	2	0.21112
BaAP.GP.1HG0929	417	Chaperonin Cpn	0.999998	0.00285828	64.454	7.6374	62.475	1	K	5	3	-0.15324
BaAP.GP.2HG0356	399;260	Elongation factor 1-alpha	0.999998	0.00186839	69.737	24.481	69.737	1	K	5	3	0.11047
BaAP.GP.2HG3022	186	Organic cation/carnitine transporter 7	0.999998	0.00433917	78.113	30.51	78.113	1	K	3	2	-0.19131
BaAP.GP.1HG0761	2	Rhomboid domain-containing protein	0.999996	0.0163923	53.472	53.472	53.472	2	K	2	2	-0.0026876
BaAP.GP.6HG2758	451	F-box domain-containing protein	0.999996	0.00116299	60.474	35.581	60.474	1;2	K	7	3	-0.20453
BaAP.GP.6HG2758	453	F-box domain-containing protein	0.999996	0.00116299	60.474	35.581	60.474	1;2	K	9	3	-0.20453
BaAP.GP.3HG2019	245	RGG repeats nuclear RNA binding protein A	0.999995	5.31376e-06	66.097	52.456	64.685	1	R	5	4	-0.075538
BaAP.GP.1HG0332	581	Putative regulator of chromosome condensation 1/beta-lactamase-inhibitor protein II	0.999993	0.0195151	52.784	32.199	52.784	2	K	19	3	-0.18831
BaAP.GP.4HG1597	95	Isoleucine--tRNA ligase	0.999993	0.00325796	52.725	21.439	52.725		R	1	2	-2.2245
BaAP.GP.4HG1597	98	Isoleucine--tRNA ligase	0.999993	0.00325796	52.725	21.439	52.725		R	4	2	-2.2245
BaAP.GP.1HG0099	173	Putative 3-beta hydroxysteroid dehydrogenase/isomerase protein	0.999987	0.00137732	51.834	38.777	51.834	1	R	3	4	-3.1425
BaAP.GP.6HG2464	108	Histone domain-containing protein	0.999985	0.00439288	62.042	13.864	62.042		K	14	3	-0.12809
BaAP.GP.1HG2139	187	Heat shock cognate 70 kDa protein 4	0.999984	0.0166095	51.473	32.095	51.473	1	K	12	3	-0.34205
BaAP.GP.1HG2920	180	Nuclear antigen (Fragment)	0.999981	0.000311649	55.117	47.312	55.117	1	R	5	4	-0.23145
BaAP.GP.1HG1817	193;169	Cold shock domain-containing protein 4	0.99998	1.71387e-22	104.55	99.44	58.257	1	R	19	4	-0.50794
BaAP.GP.2HG0687	251;201	RNAligase	0.99998	0.01801	50.088	26.154	50.088	1	K	3	3	-0.39548
BaAP.GP.6HG0179	420	Carboxypeptidase	0.999971	0.0185409	50.155	9.3109	50.155	2	K	6	3	-1.4102
BaAP.GP.3HG1658	201	Tr-type G domain-containing protein	0.999966	2.29222e-07	90.062	77.275	69.845	1	K	16	3	1.3346
BaAP.GP.5HG3066	400;417;428;242;417	Elongation factor 1-alpha	0.999951	0.00378168	47.047	24.612	47.047	1	K	5	3	2.2553
BaAP.GP.1HG1613	240	#N/A	0.999948	0.00865988	67.726	51.149	67.726	2	K	14	2	4.4451
BaAP.GP.4HG1417	131;157;167;170	Auxin-regulated calmodulin	0.999942	1.07716e-06	61.776	61.776	54.703	2	R	20	4	-0.27685
BaAP.GP.5HG1239	1383	ABC transporter domain-containing protein	0.999933	0.0210843	44.765	11.356	44.765	2	K	9	2	-0.080005
BaAP.GP.5HG1162	593	Pentatricopeptide repeat superfamily protein	0.999906	0.0240785	47.302	27.54	47.302		K	1	2	-0.89451
BaAP.GP.5HG1239	1390	ABC transporter domain-containing protein	0.999899	0.0210843	44.765	11.356	44.188	2	K	16	2	-0.38788
BaAP.GP.5HG3643	484;485;485;485;485	Tr-type G domain-containing protein	0.999898	0.000110662	119.56	102.87	119.56	1	R	16	3	0.096353
BaAP.GP.5HG3066	264;125;265;282;293;107;282	Elongation factor 1-alpha	0.999884	0.000137793	69.331	42.704	69.331	1	K	7	2	-0.61371
BaAP.GP.3HG1276	96	Calmodulin-7	0.99986	2.73193e-10	78.546	78.546	53.453	1	K	9	4	-0.5603
BaAP.GP.4HG2125	299	#N/A	0.999838	0.00233556	62.055	62.055	57.288	1;2	K	5	4	-0.032401
BaAP.GP.1HG2522	180	26S proteasome non-ATPase regulatory subunit 1 homolog	0.999819	0.0259702	42.001	9.9925	42.001	1	K	3	2	-3.265
BaAP.GP.6HG1704	249	WD repeat domain-containing protein 83	0.999792	0.0243426	56.951	26.468	56.951	1	K	4	3	-0.95133
BaAP.GP.1HG2226	193	Actin-7	0.999763	0.0213899	79.633	40.999	79.633	1	K	8	3	-0.038851
BaAP.GP.3HG2941	219	Putative methyltransferase PMT25	0.999581	0.00587029	54.974	54.974	43.955	1;2	K	7	4	0.32731
BaAP.GP.1HG1613	229	#N/A	0.99958	0.00865988	67.726	51.149	67.726	2	K	3	2	4.4451
BaAP.GP.5HG2798	363	NAB domain-containing protein	0.99954	0.0167879	44.457	15.587	44.457	1	K	15	3	1.931
BaAP.GP.6HG0842	350	Cinnamoyl-CoA reductase	0.999445	0.00218636	41.482	41.482	41.482	2	K	27	3	-0.76847
BaAP.GP.1HG1818	242	Glycine-rich protein 2b	0.999434	3.37831e-18	82.791	76.776	82.791	1	R	23	4	-0.72315
BaAP.GP.4HG2125	307	#N/A	0.999398	0.00233556	62.055	62.055	57.288	2	K	13	4	-0.032401
BaAP.GP.2HG3137	430	Aminomethyltransferase	0.999336	0.0146298	98.458	31.659	98.458	2	K	7	2	1.3327
BaAP.GP.3HG2941	233	Putative methyltransferase PMT25	0.99888	0.00669261	43.955	43.955	43.955	2	K	21	4	0.32731
BaAP.GP.6HG0842	346	Cinnamoyl-CoA reductase	0.998875	0.00218636	41.482	41.482	41.482	2	K	23	3	-0.76847
BaAP.GP.6HG2370	976	Secretory pathway Sec39	0.998641	0.00441254	71.379	17.628	60.59	2	K	7	2	-3.0859
BaAP.GP.3HG2445	127	calmodulin-7	0.998413	3.96013e-06	113.47	113.47	87.486	1	K	9	3	-0.20533
BaAP.GP.7HG1147	522	Pentatricopeptide repeat	0.996738	0.00585478	56.258	14.81	56.258	2	K	7	2	-1.126
BaAP.GP.7HG1147	526	Pentatricopeptide repeat	0.996738	0.00585478	56.258	14.81	56.258	2	K	11	2	-1.126
BaAP.GP.5HG0460	2865	Kinesin motor domain-containing protein	0.996242	0.00429231	54.598	54.598	54.598	2	K	4	2	-0.36155
BaAP.GP.5HG1022	15	AATF-Che1 domain-containing protein	0.993917	0.001544	67.704	27.919	67.704	2	K	14	2	1.1625
BaAP.GP.5HG1022	16	AATF-Che1 domain-containing protein	0.993917	0.001544	67.704	27.919	67.704	2	R	15	2	1.1625
BaAP.GP.5HG0460	2876	Kinesin motor domain-containing protein	0.991946	0.00429231	54.598	54.598	54.598	2	K	15	2	-0.36155
BaAP.GP.2HG0297	508;198	Cell division cycle protein 48 like	0.991808	0.00470864	45.723	45.723	45.723	2	K	4	4	2.023
BaAP.GP.6HG0179	415	Carboxypeptidase	0.98912	0.0185409	50.155	9.3109	50.155	2	K	1	3	-1.4102
BaAP.GP.UnG1019	60	Cyclopropane-fatty-acyl-phospholipid synthase	0.988154	0.0020053	71.349	25.47	71.349		K	5	2	0.42598
BaAP.GP.5HG1089	138	UV radiation resistance-associated	0.977769	0.000829205	121.05	66.891	89.401	1	R	9	2	-0.13451
BaAP.GP.5HG2277	662	BAG-associated GRAM protein 1	0.9767	0.0252112	43.77	10.712	43.77	1	K	15	2	2.5046
BaAP.GP.3HG1387	204	DEAD-box ATP-dependent RNA helicase 15	0.950118	2.46644e-05	83.106	7.5313	83.106	1	K	9	4	-0.3839
BaAP.GP.UnG0317	371	Methylcrotonoyl-CoA carboxylase beta chain mitochondrial	0.9275	0.0185126	103.56	103.56	103.56	1	K	11	2	-0.91116
BaAP.GP.6HG1960	399	Protein CROWDED NUCLEI 1	0.924192	0.000680336	152.34	97.791	152.34	1	K	9	2	0.37257
BaAP.GP.3HG1335	127	HEAT repeat-containing protein-like	0.919312	0.0236824	56.563	30.049	56.563	1	K	12	2	2.6697
BaAP.GP.3HG2934	143	Cytochrome c, class IA/ IB	0.919038	0.0117689	60.434	60.434	60.434	2	K	7	3	0.76224
BaAP.GP.3HG2934	144	Cytochrome c, class IA/ IB	0.919038	0.0117689	60.434	60.434	60.434	2	K	8	3	0.76224
BaAP.GP.UnG0098	8	Nitric oxide synthase-associated protein I	0.912784	0.0160884	46.891	32.222	46.891		K	8	2	-3.4558
BaAP.GP.4HG2275	30	DNA-binding protein alba protein	0.912221	0.00899085	44.294	8.991	44.294	2	K	3	4	0.50237
BaAP.GP.7HG1257	13	Endoglucanase	0.908034	0.00208729	73.985	24.567	73.985	1	R	12	2	4.2571
BaAP.GP.7HG2874	67	Prephenate/arogenate dehydrogenase domain-containing protein	0.905611	0.0148988	72.643	27.482	72.643	1	K	9	3	-0.27897
BaAP.GP.UnG1019	65	Cyclopropane-fatty-acyl-phospholipid synthase	0.904349	0.0020053	71.349	25.47	71.349		R	10	2	0.42598
BaAP.GP.1HG2697	303	Pentatricopeptide repeat-containing protein, chloroplasticmitochondrial	0.9035	0.00285576	84.658	84.658	84.658	1	K	12	2	-0.34027
BaAP.GP.3HG3020	564	Pentatricopeptide repeat-containing protein chloroplastic	0.8992	0.00285986	71.451	43.052	71.451	2	K	8	2	-1.0468
BaAP.GP.3HG3020	565	Pentatricopeptide repeat-containing protein chloroplastic	0.8992	0.00285986	71.451	43.052	71.451	2	K	9	2	-1.0468
BaAP.GP.2HG1845	375	Pentatricopeptide repeat-containing protein chloroplastic	0.895209	0.0240715	46.462	46.462	46.462	2	K	12	2	0.096165
BaAP.GP.2HG0663	250	R3H domain-containing protein 1 (Fragment)	0.895044	0.0113786	45.723	20.939	45.723	2	K	14	3	-2.4138
BaAP.GP.7HG0504	297	Pentatricopeptide repeat	0.893781	0.0146067	55.676	20.381	55.676	1	K	9	2	3.0762
BaAP.GP.3HG3071	193	Amidohydro-rel domain-containing protein (Fragment)	0.893505	0.0228332	80.688	57.462	80.688		K	10	2	1.8469
BaAP.GP.1HG0624	179	Beta-phosphoglucomutase family hydrolase	0.891936	0.0180948	46.592	11.388	46.592	1	K	6	3	1.0981
BaAP.GP.2HG0912	224	HvAGO5b/MEL1	0.880551	0.000216173	62.393	54.628	62.393	2	R	34	4	0.29324
BaAP.GP.7HG1521	286	Cytosolic heat shock protein 90 (HSP90)	0.878586	0.0212209	51.346	10.994	51.346	1	K	8	2	-0.12029
BaAP.GP.2HG1545	104;179;130	ADP-ribosylation factor like	0.874308	1.12834e-29	171.07	7.2196	62.203	1	R	18	3	-0.53143
BaAP.GP.5HG0875	177	SAP domain-containing protein	0.870241	0.00216293	68.536	68.536	68.536	1	R	16	2	-2.2067
BaAP.GP.1HG2749	554	#N/A	0.864201	1.09517e-86	197.96	197.96	111.2	1	R	29	4	-0.86023
BaAP.GP.3HG3710	539	NB-ARC domain containing protein, expressed	0.852675	0.00533668	45.257	6.4329	45.257	2	K	18	3	2.1601
BaAP.GP.5HG2036	64	Polyubiquitin-C	0.827132	0.0217666	62.813	39.251	56.851	1	K	16	3	-0.45058
BaAP.GP.2HG1845	364	Pentatricopeptide repeat-containing protein chloroplastic	0.790431	0.0240715	46.462	46.462	46.462	2	K	1	2	0.096165
BaAP.GP.4HG0037	515	Not3 domain-containing protein	0.764249	0.00202652	46.296	36.669	46.296	1	R	13	3	-0.16357
BaAP.GP.4HG0073	73	Armadillo/beta-catenin-like repeat protein	0.705489	0.00614367	41.257	41.257	41.257	1	K	20	3	-0.23357
BaAP.GP.2HG0912	216	HvAGO5b/MEL1	0.698103	0.000133863	62.393	54.628	57.427	1;2	R	26	4	1.5681
BaAP.GP.2HG0912	203	HvAGO5b/MEL1	0.659452	4.34772e-05	62.393	54.628	43.15	1;2	R	13	4	0.023547
BaAP.GP.6HG2123	630	Microtubule-associated protein 70	0.646207	0.0108565	47.261	47.261	47.261	2	K	14	2	0.17446
BaAP.GP.4HG2113	10	#N/A	0.606567	0.0155236	44.203	19.412	44.203	2	K	10	2	-0.32943
BaAP.GP.1HG1061	433	Leucine Rich Repeat family protein, expressed	0.587941	0.0159595	60.019	60.019	60.019	1	K	3	2	-2.0646
BaAP.GP.2HG0663	254	R3H domain-containing protein 1 (Fragment)	0.582506	0.0113786	45.723	20.939	45.723	2	K	18	3	-2.4138
BaAP.GP.5HG2036	66	Polyubiquitin-C	0.577355	0.00384845	75.463	58.583	59.513	1	K	18	3	-0.48319
BaAP.GP.5HG2620	531	Octicosapeptide/Phox/Bem1p (PB1) domain-containing protein / tetratricopeptide repeat (TPR)-containing protein	0.573289	0.0249594	59.067	30.859	59.067		K	1	3	-0.69151
BaAP.GP.2HG2455	396	O-fucosyltransferase 38	0.567114	0.0145483	62.823	9.2541	62.823	1	K	10	3	2.7752
BaAP.GP.7HG0719	184	Pre-mRNA-processing-splicing factor 8A	0.533326	0.00424919	48.112	22.522	48.112		K	16	3	-1.1476
BaAP.GP.1HG2699	650	GB1/RHD3-type G domain-containing protein	0.529067	0.0256881	45.368	27.1	44.309	2	K	9	2	2.224
BaAP.GP.2HG1020	48;86	Eukaryotic translation initiation factor 5A	0.5	0.0152128	76.357	56.753	76.357	1	K	5	3	0.27478
BaAP.GP.4HG2803	835;761;773	Chaperone protein ClpB3 chloroplastic	0.5	0.000477225	111.43	8.0457	111.43	1	R	1	3	0.14916
BaAP.GP.4HG2803	836;762;774	Chaperone protein ClpB3 chloroplastic	0.5	0.000477225	111.43	8.0457	111.43	1	R	2	3	0.14916
BaAP.GP.UnG1339	44	NADH-quinone oxidoreductase subunit H	0.5	0.000192191	71.148	63.061	71.148	1	K	2	4	0.21173
BaAP.GP.UnG1339	43	NADH-quinone oxidoreductase subunit H	0.5	0.000192191	71.148	63.061	71.148	1	R	1	4	0.21173
BaAP.GP.3HG0689	242	nuclear ubiquitous casein and cyclin-dependent kinase substrate 1-like isoform X2	0.499999	0.00790003	56.783	56.783	56.783		K	11	2	0.43021
BaAP.GP.3HG0689	245	nuclear ubiquitous casein and cyclin-dependent kinase substrate 1-like isoform X2	0.499999	0.00790003	56.783	56.783	56.783		K	14	2	0.43021
BaAP.GP.6HG2473	591	HTH myb-type domain-containing protein	0.49996	0.00582781	44.616	44.616	44.616	1	K	18	2	1.7738
BaAP.GP.1HG1817	114;127	Cold shock domain-containing protein 4	0.48901	2.51289e-05	72.935	65.659	48.489		R	28	3	0.14472
BaAP.GP.6HG1892	279	Transcription factor bHLH91 like	0.477443	0.00159545	109.66	39.607	91.584		K	11	2	-2.5283
BaAP.GP.6HG1892	281	Transcription factor bHLH91 like	0.477443	0.00159545	109.66	39.607	91.584		R	13	2	-2.5283
BaAP.GP.6HG1892	283	Transcription factor bHLH91 like	0.406335	0.000437535	81.338	56.484	81.338		K	15	2	0.73177
BaAP.GP.3HG1129	469	PP1/PP2A phosphatases pleiotropic regulator PRL1	0.370152	0.0218426	48.64	13.752	48.64		K	14	2	-2.8077
BaAP.GP.6HG2123	625	Microtubule-associated protein 70	0.360897	0.0108565	47.261	47.261	47.261		K	9	2	0.17446
BaAP.GP.7HG2130	516	Pre-mRNA-splicing factor of RES complex protein	0.333333	0.0226492	67.993	26.544	67.993		K	6	2	-0.50906
BaAP.GP.7HG2130	518	Pre-mRNA-splicing factor of RES complex protein	0.333333	0.0226492	67.993	26.544	67.993		K	8	2	-0.50906
BaAP.GP.3HG1276	107	Calmodulin-7	0.287221	0.000193874	65.716	65.716	65.716		R	20	3	-0.23489

## Sheet: Key
Key explaining the meaning of column headers in supplementary table 7
Name	Description
BaAP	Barley Anther Proteome identifier
PANNZER	protein functional description predicted by PANNZER2 (Protein ANNotation with Z-scoRE)
Positions within proteins	For each protein identifier in the 'BaAP' column you find here the position of the site in the respective protein sequence.
PEP	The posterior error probability (PEP) of the best identified modified peptide containing this site.
Score	The Andromeda score of the best identified modified peptide containing this site.
Delta score	The Andromeda delta score of the best identified modified peptide containing this site.
Score for localization	The Andromeda score of the MS/MS spectrum used for calculating the localization score for this site.
Number of Methyl (KR)	Different numbers of Methyl (KR) on peptides that this site is involved in.
Amino acid	Methylated amino acid
Position in peptide	Position of the modified amino acid
Charge	Charge state of the precursor ion.
Mass error [ppm]	Mass error of the recalibrated mass-over-charge value of the precursor ion in comparison to the predicted monoisotopic mass of the identified peptide sequence.
